# Supplementary material for: Speeding up MadGraph5_aMC@NLO
Source: Eur Phys J C Part Fields. 2021 May 20;81(5):435. doi: 10.1140/epjc/s10052-021-09204-7 (PMC8136271; doi:10.1140/epjc/s10052-021-09204-7)
Supplement: Supplementary file 1 — Supplementary material 1 (tgz 427 KB) [file 10052_2021_9204_MOESM1_ESM.tgz]

Archive with 21 entries (20 files):
- tables
- tables/._cmd_full_nohel
- tables/cmd_full_nohel
- tables/full_nohel.log
- tables/read_all.pyc
- tables/full.log
- tables/full_tstrat2.log
- tables/cmd_full_tstrat2
- tables/run_all.sh
- tables/._cmd_full_sd2
- tables/cmd_full_sd2
- tables/README~
- tables/make_table.py
- tables/README
- tables/full_sd1.log
- tables/full_sd2.log
- tables/._cmd_full_sd1
- tables/cmd_full_sd1
- tables/read_all.py
- tables/._cmd_full
- tables/cmd_full
