# Supplementary material for: Speeding up MadGraph5_aMC@NLO
Source: Eur Phys J C Part Fields. 2021 May 20;81(5):435. doi: 10.1140/epjc/s10052-021-09204-7 (PMC8136271; doi:10.1140/epjc/s10052-021-09204-7)
Supplement: Supplementary file 1 — Supplementary material 1 (tgz 427 KB) [file 10052_2021_9204_MOESM1_ESM.tgz › tables/full_nohel.log]

Running MG5 in debug mode
('WARNING: loading of madgraph too slow!!!', 1.2892658710479736)
************************************************************
*                                                          *
*                     W E L C O M E to                     *
*              M A D G R A P H 5 _ a M C @ N L O           *
*                                                          *
*                                                          *
*                 *                       *                *
*                   *        * *        *                  *
*                     * * * * 5 * * * *                    *
*                   *        * *        *                  *
*                 *                       *                *
*                                                          *
*         VERSION 2.8.2                 2020-10-30         *
*         BZR 2.7.2_alternate                  349         *
*                                                          *
*    The MadGraph5_aMC@NLO Development Team - Find us at   *
*    https://server06.fynu.ucl.ac.be/projects/madgraph     *
*                            and                           *
*            http://amcatnlo.web.cern.ch/amcatnlo/         *
*                                                          *
*               Type 'help' for in-line help.              *
*           Type 'tutorial' to learn how MG5 works         *
*    Type 'tutorial aMCatNLO' to learn how aMC@NLO works   *
*    Type 'tutorial MadLoop' to learn how MadLoop works    *
*                                                          *
************************************************************
load MG5 configuration from /Users/omattelaer/.mg5/mg5_configuration.txt 
load MG5 configuration from input/mg5_configuration.txt 
None does not seem to correspond to a valid fastjet-config executable (v3+). We will use fjcore instead.
 Please set the 'fastjet'variable to the full (absolute) /PATH/TO/fastjet-config (including fastjet-config).
 MG5_aMC> set fastjet /PATH/TO/fastjet-config

set ninja to /Users/omattelaer/Documents/HEPTools/lib
set collier to /Users/omattelaer/Documents/HEPTools/lib
/Users/omattelaer/Documents/HEPTools/lhapdf6/bin/lhapdf-config does not seem to correspond to a valid lhapdf-config executable. 
Please set the 'lhapdf' variable to the (absolute) /PATH/TO/lhapdf-config (including lhapdf-config).
Note that you can still compile and run aMC@NLO with the built-in PDFs
 MG5_aMC> set lhapdf /PATH/TO/lhapdf-config

set lhapdf to /Users/omattelaer/Documents/HEPTools/lhapdf6_py3/bin/lhapdf-config
[1;34mWARNING: launching caffeinate to prevent idle sleep when MG5aMC is running. Run './bin/mg5_aMC -s' to prevent this. [0m
import /Users/omattelaer/Documents/workspace/2.7.2_alternate/cmd_full_nohel
The import format was not given, so we guess it as command
generate mu+ e- > h h h vm~ ve
No model currently active, so we import the Standard Model
INFO: Restrict model sm with file models/sm/restrict_default.dat . 
INFO: Change particles name to pass to MG5 convention 
Defined multiparticle p = g u c d s u~ c~ d~ s~
Defined multiparticle j = g u c d s u~ c~ d~ s~
Defined multiparticle l+ = e+ mu+
Defined multiparticle l- = e- mu-
Defined multiparticle vl = ve vm vt
Defined multiparticle vl~ = ve~ vm~ vt~
Defined multiparticle all = g u c d s u~ c~ d~ s~ a ve vm vt e- mu- ve~ vm~ vt~ e+ mu+ t b t~ b~ z w+ h w- ta- ta+
INFO: Checking for minimal orders which gives processes. 
INFO: Please specify coupling orders to bypass this step. 
INFO: Trying process: mu+ e- > h h h vm~ ve WEIGHTED<=10 @1  
INFO: Process has 25 diagrams 
1 processes with 25 diagrams generated in 0.076 s
Total: 1 processes with 25 diagrams
output --hel_recycling=False
INFO: initialize a new directory: PROC_sm_2 
INFO: remove old information in PROC_sm_2 
INFO: Organizing processes into subprocess groups 
INFO: Generating Helas calls for process: mu+ e- > h h h vm~ ve WEIGHTED<=10 @1 
INFO: Processing color information for process: mu+ e- > h h h vm~ ve @1 
INFO: Creating files in directory P1_ll_hhhvlvl 
[1mINFO: Some T-channel width have been set to zero [new since 2.8.0]
 if you want to keep this width please set "zerowidth_tchannel" to False [0m
INFO: Generating Feynman diagrams for Process: mu+ e- > h h h vm~ ve WEIGHTED<=10 @1 
INFO: Finding symmetric diagrams for subprocess group ll_hhhvlvl 
Generated helas calls for 1 subprocesses (25 diagrams) in 0.113 s
Wrote files for 51 helas calls in 0.150 s
ALOHA: aloha creates VVS1 routines
ALOHA: aloha creates SSS1 routines
ALOHA: aloha creates VVSS1 routines
ALOHA: aloha creates SSSS1 routines
ALOHA: aloha creates FFV2 routines
save configuration file to /Users/omattelaer/Documents/workspace/2.7.2_alternate/PROC_sm_2/Cards/me5_configuration.txt
INFO: Use Fortran compiler gfortran 
INFO: Use c++ compiler clang 
INFO: Generate jpeg diagrams 
INFO: Generate web pages 
INFO: Generating MadAnalysis5 default cards tailored to this process 
[1;34mWARNING: MadAnalysis5 failed to start so that MA5 analysis will be skipped. [0m
[1;32mDEBUG: MadAnalysis5 error was: [0m
[1;32mDEBUG: ------------------------------------------------------------ [0m
[1;32mDEBUG: Traceback (most recent call last):
  File "/Users/omattelaer/Documents/workspace/2.7.2_alternate/madgraph/interface/common_run_interface.py", line 2453, in get_MadAnalysis5_interpreter
    from madanalysis.interpreter.ma5_interpreter import MA5Interpreter
  File "/Users/omattelaer/Documents/HEPTools/madanalysis5/madanalysis5/madanalysis/interpreter/ma5_interpreter.py", line 38, in <module>
    from madanalysis.core.main                        import Main
  File "/Users/omattelaer/Documents/HEPTools/madanalysis5/madanalysis5/madanalysis/core/main.py", line 25, in <module>
    from madanalysis.multiparticle.multiparticle_collection import MultiParticleCollection
  File "/Users/omattelaer/Documents/HEPTools/madanalysis5/madanalysis5/madanalysis/multiparticle/multiparticle_collection.py", line 166
    print "ERROR: impossible to convert '"+str(item)+"' to integer value"
          ^
SyntaxError: invalid syntax [0m
[1;32mDEBUG: ------------------------------------------------------------ [0m
Output to directory /Users/omattelaer/Documents/workspace/2.7.2_alternate/PROC_sm_2 done.
Type "launch" to generate events from this process, or see
/Users/omattelaer/Documents/workspace/2.7.2_alternate/PROC_sm_2/README
Run "open index.html" to see more information about this process.
launch
************************************************************
*                                                          *
*                      W E L C O M E to                    *
*             M A D G R A P H 5 _ a M C @ N L O            *
*                      M A D E V E N T                     *
*                                                          *
*                 *                       *                *
*                   *        * *        *                  *
*                     * * * * 5 * * * *                    *
*                   *        * *        *                  *
*                 *                       *                *
*                                                          *
*         VERSION 2.8.2                 2020-10-30         *
*                                                          *
*    The MadGraph5_aMC@NLO Development Team - Find us at   *
*    https://server06.fynu.ucl.ac.be/projects/madgraph     *
*                                                          *
*               Type 'help' for in-line help.              *
*                                                          *
************************************************************
INFO: load configuration from /Users/omattelaer/.mg5/mg5_configuration.txt  
INFO: load configuration from /Users/omattelaer/Documents/workspace/2.7.2_alternate/PROC_sm_2/Cards/me5_configuration.txt  
INFO: load configuration from /Users/omattelaer/Documents/workspace/2.7.2_alternate/input/mg5_configuration.txt  
INFO: load configuration from /Users/omattelaer/Documents/workspace/2.7.2_alternate/PROC_sm_2/Cards/me5_configuration.txt  
generate_events run_01
set lep 14000
[1mINFO: modify parameter lpp1 of the run_card.dat to 0 [0m
[1mINFO: modify parameter lpp2 of the run_card.dat to 0 [0m
[1mINFO: modify parameter ebeam1 of the run_card.dat to 7000.0 [0m
[1mINFO: modify parameter ebeam2 of the run_card.dat to 7000.0 [0m
set wt 0.0
[1mINFO: modify param_card information BLOCK decay with id (6,) set to 0.0 [0m
set wh 0.0
[1mINFO: modify param_card information BLOCK decay with id (25,) set to 0.0 [0m
set ww 0.0
[1mINFO: modify param_card information BLOCK decay with id (24,) set to 0.0 [0m
set wz 0.0
[1mINFO: modify param_card information BLOCK decay with id (23,) set to 0.0 [0m
set pt_min_pdg {12:1,14:1,25:1}
[1mINFO: modify parameter pt_min_pdg of the run_card.dat to {'12': 1.0, '14': 1.0, '25': 1.0} [0m
Do you want to edit a card (press enter to bypass editing)?
/------------------------------------------------------------\
|  [31m1[0m. param               : [32mparam_card.dat[0m                   |
|  [31m2[0m. run                 : [32mrun_card.dat[0m                     |
|  [31m3[0m. madanalysis5_parton : [32mmadanalysis5_parton_card.dat[0m     |
\------------------------------------------------------------/
 you can also
   - enter the path to a valid card or banner.
   - use the 'set' command to modify a parameter directly.
     The set option works only for param_card and run_card.
     Type 'help set' for more information on this command.
   - call an external program (ASperGE/MadWidth/...).
     Type 'help' for the list of available command
 [[4m0[0m, done, 1, param, 2, run, 3, madanalysis5_parton, enter path]
[1;34mfound line : generate 1 -2 > w+{0} w-{0} 1 -2 QCD=0, w+ > 2 -1, w- > 15 -16[0m
[1;34mThis answer is not valid for current question. Keep it for next question and use here default: 0[0m
[1;32mDEBUG: keep SDE to 2 [0m
INFO: Update the dependent parameter of the param_card.dat 
Generating 10000 events with run name run_01
survey  run_01 
INFO: compile directory 
[1;32mwrite compile file for card: /Users/omattelaer/Documents/workspace/2.7.2_alternate/PROC_sm_2/Cards/param_card.dat[0m
[1;32mrun_card missed argument nb_proton1. Takes default: 1[0m
[1;32mrun_card missed argument nb_proton2. Takes default: 1[0m
[1;32mrun_card missed argument nb_neutron1. Takes default: 0[0m
[1;32mrun_card missed argument nb_neutron2. Takes default: 0[0m
[1;32mrun_card missed argument mass_ion1. Takes default: -1.0[0m
[1;32mrun_card missed argument mass_ion2. Takes default: -1.0[0m
[1;32mrun_card missed argument ickkw. Takes default: 0[0m
[1;32mrun_card missed argument highestmult. Takes default: 1[0m
[1;32mrun_card missed argument ktscheme. Takes default: 1[0m
[1;32mrun_card missed argument alpsfact. Takes default: 1.0[0m
[1;32mrun_card missed argument chcluster. Takes default: False[0m
[1;32mrun_card missed argument pdfwgt. Takes default: True[0m
[1;32mrun_card missed argument asrwgtflavor. Takes default: 5[0m
[1;32mrun_card missed argument clusinfo. Takes default: True[0m
[1;32mrun_card missed argument lhe_version. Takes default: 3.0[0m
[1;32mrun_card missed argument auto_ptj_mjj. Takes default: True[0m
[1;32mrun_card missed argument ej. Takes default: 0.0[0m
[1;32mrun_card missed argument eb. Takes default: 0.0[0m
[1;32mrun_card missed argument ea. Takes default: 0.0[0m
[1;32mrun_card missed argument el. Takes default: 0.0[0m
[1;32mrun_card missed argument ejmax. Takes default: -1.0[0m
[1;32mrun_card missed argument ebmax. Takes default: -1.0[0m
[1;32mrun_card missed argument eamax. Takes default: -1.0[0m
[1;32mrun_card missed argument elmax. Takes default: -1.0[0m
[1;32mrun_card missed argument r0gamma. Takes default: 0.4[0m
[1;32mrun_card missed argument xn. Takes default: 1.0[0m
[1;32mrun_card missed argument epsgamma. Takes default: 1.0[0m
[1;32mrun_card missed argument isoem. Takes default: True[0m
[1;32mrun_card missed argument pdgs_for_merging_cut. Takes default: [21, 1, 2, 3, 4, 5, 6][0m
[1;32mrun_card missed argument gridrun. Takes default: False[0m
[1;32mrun_card missed argument fixed_couplings. Takes default: True[0m
[1;32mrun_card missed argument mc_grouped_subproc. Takes default: True[0m
[1;32mrun_card missed argument xmtcentral. Takes default: 0.0[0m
[1;32mrun_card missed argument d. Takes default: 1.0[0m
[1;32mrun_card missed argument issgridfile. Takes default: [0m
[1;32mrun_card missed argument tmin_for_channel. Takes default: -1.0[0m
[1;32mrun_card missed argument small_width_treatment. Takes default: 1e-06[0m
compile Source Directory
[1;32mCompiling the bias module 'dummy'[0m
Using random number seed offset = 21
INFO: Running Survey 
Creating Jobs
Working on SubProcesses
[1;32m[Errno 2] No such file or directory: '/Users/omattelaer/Documents/workspace/2.7.2_alternate/PROC_sm_2/SubProcesses/P1_ll_hhhvlvl/Hel/selection'[0m
INFO:     P1_ll_hhhvlvl  
INFO:  Idle: 1,  Running: 1,  Completed: 0 [ current time: 00h08 ] 
INFO:  Idle: 0,  Running: 1,  Completed: 1 [  1.1s  ] 
INFO:  Idle: 0,  Running: 0,  Completed: 2 [  1.4s  ] 
INFO: End survey 
refine 10000
Creating Jobs
INFO: Refine results to 10000 
INFO: Generating 10000.0 unweighted events. 
sum of cpu time of last step: 2 seconds
INFO: Effective Luminosity 2236805364.7539864 pb^-1 
[1;32mDEBUG: channel G9 need to improve by 2.91 (xsec=1.6017e-07 pb, iter=4) [0m
[1;32mDEBUG: channel G8 need to improve by 15.11 (xsec=1.4897e-07 pb, iter=3) [0m
[1;32mDEBUG: channel G1 need to improve by 170.75 (xsec=5.0309e-06 pb, iter=4) [0m
INFO: need to improve 3 channels 
[1;32mDEBUG: G9 : need 358.26911527264605 event. Need 1 split job of 5000 points [0m
[1;32mDEBUG: G8 : need 333.21689518740135 event. Need 1 split job of 5000 points [0m
[1;32mDEBUG: G1 : need 11253.144109540832 event. Need 12 split job of 5000 points [0m
- Current estimate of cross-section: 5.364794000000001e-06 +- 8.343621590164789e-07
    P1_ll_hhhvlvl 
INFO:  Idle: 6,  Running: 8,  Completed: 0 [ current time: 00h08 ] 
INFO:  Idle: 5,  Running: 8,  Completed: 1 [  2.8s  ] 
INFO:  Idle: 0,  Running: 6,  Completed: 8 [  6.9s  ] 
INFO:  Idle: 0,  Running: 1,  Completed: 13 [  10.4s  ] 
INFO:  Idle: 0,  Running: 0,  Completed: 14 [  11.3s  ] 
INFO: Combining runs 
[1;32mfind 12 multijob in /Users/omattelaer/Documents/workspace/2.7.2_alternate/PROC_sm_2/SubProcesses/P1_ll_hhhvlvl/G1[0m
[1;32mCombined 12 file generating 29697 events for /Users/omattelaer/Documents/workspace/2.7.2_alternate/PROC_sm_2/SubProcesses/P1_ll_hhhvlvl/G1 [0m
sum of cpu time of last step: 59 seconds
INFO: finish refine 
refine 10000 --treshold=0.9
Creating Jobs
INFO: Refine results to 10000 
INFO: Generating 10000.0 unweighted events. 
sum of cpu time of last step: 59 seconds
INFO: Effective Luminosity 1746464573.5482802 pb^-1 
INFO: need to improve 0 channels 
- Current estimate of cross-section: 6.871024000000001e-06 +- 2.477608199070224e-08
    P1_ll_hhhvlvl 
INFO:  Idle: 0,  Running: 0,  Completed: 0 [ current time: 00h09 ] 
INFO: Combining runs 
sum of cpu time of last step: 59 seconds
INFO: finish refine 
INFO: Combining Events 
[1;32mDEBUG: write 10000 event (efficiency 33 %, truncation 0.0039 %) after 3 iteration(s) [0m
  === Results Summary for run: run_01 tag: tag_1 ===

     Cross-section :   6.871e-06 +- 2.478e-08 pb
     Nb of events :  10000
 
store_events
INFO: Storing parton level results 
INFO: End Parton 
reweight -from_cards
decay_events -from_cards
INFO: Madanalysis5 parton-level analysis was skipped following user request. 
INFO: To run the analysis, remove or comment the tag '@MG5aMC skip_analysis' in
  '/Users/omattelaer/Documents/workspace/2.7.2_alternate/PROC_sm_2/Cards/madanalysis5_parton_card.dat'. 
INFO: storing files of previous run 
INFO: Done 
quit
INFO:  
more information in /Users/omattelaer/Documents/workspace/2.7.2_alternate/PROC_sm_2/index.html
generate 1 -2 > w+{0} w-{0} 1 -2 QCD=0, w+ > 2 -1, w- > 15 -16
INFO: Trying process: d u~ > w+{0} w-{0} d u~ QCD=0 @1  
INFO: Process has 86 diagrams 
INFO: Checking for minimal orders which gives processes. 
INFO: Please specify coupling orders to bypass this step. 
INFO: Trying process: w+ > u d~ WEIGHTED<=2  
INFO: Process has 1 diagrams 
INFO: Checking for minimal orders which gives processes. 
INFO: Please specify coupling orders to bypass this step. 
INFO: Trying process: w- > ta- vt~ WEIGHTED<=2  
INFO: Process has 1 diagrams 
1 processes with 88 diagrams generated in 0.120 s
Total: 1 processes with 88 diagrams
output --hel_recycling=False
INFO: initialize a new directory: PROC_sm_3 
INFO: remove old information in PROC_sm_3 
INFO: Organizing processes into subprocess groups 
INFO: Organizing processes into subprocess groups 
INFO: Generating Helas calls for process: d u~ > w+{0} w-{0} d u~ QCD=0 @1 
INFO: Generating Helas calls for process: w+ > u d~ WEIGHTED<=2 
INFO: Generating Helas calls for process: w- > ta- vt~ WEIGHTED<=2 
INFO: Combine d u~ > w+{0} w-{0} d u~ QCD=0 @1 with decays w+ > u d~ WEIGHTED<=2, w- > ta- vt~ WEIGHTED<=2 
INFO: Processing color information for process: d u~ > w+{0} w-{0} d u~ QCD=0 @1
  Decay: w+ > u d~ WEIGHTED<=2
  Decay: w- > ta- vt~ WEIGHTED<=2 
INFO: Creating files in directory P1_qq_wp0wm0qq_wp_qq_wm_tamvl 
INFO: Generating Feynman diagrams for Process: d u~ > w+{0} w-{0} d u~ QCD=0 @1
  Decay: w+ > u d~ WEIGHTED<=2
  Decay: w- > ta- vt~ WEIGHTED<=2 
INFO: Finding symmetric diagrams for subprocess group qq_wp0wm0qq_wp_qq_wm_tamvl 
Generated helas calls for 1 subprocesses (86 diagrams) in 0.424 s
Wrote files for 134 helas calls in 0.530 s
ALOHA: aloha creates VVVV2 routines
ALOHA: aloha creates VVV1 routines
ALOHA: aloha creates FFV2 routines
ALOHA: aloha creates FFV1 routines
ALOHA: aloha creates FFV3 routines
ALOHA: aloha creates FFV5 routines
ALOHA: aloha creates VVS1 routines
ALOHA: aloha creates VVVV5 routines
save configuration file to /Users/omattelaer/Documents/workspace/2.7.2_alternate/PROC_sm_3/Cards/me5_configuration.txt
INFO: Use Fortran compiler gfortran 
INFO: Use c++ compiler clang 
INFO: Generate jpeg diagrams 
INFO: Generate web pages 
INFO: Generating MadAnalysis5 default cards tailored to this process 
[1;34mWARNING: MadAnalysis5 failed to start so that MA5 analysis will be skipped. [0m
[1;32mDEBUG: MadAnalysis5 error was: [0m
[1;32mDEBUG: ------------------------------------------------------------ [0m
[1;32mDEBUG: Traceback (most recent call last):
  File "/Users/omattelaer/Documents/workspace/2.7.2_alternate/madgraph/interface/common_run_interface.py", line 2453, in get_MadAnalysis5_interpreter
    from madanalysis.interpreter.ma5_interpreter import MA5Interpreter
  File "/Users/omattelaer/Documents/HEPTools/madanalysis5/madanalysis5/madanalysis/interpreter/ma5_interpreter.py", line 38, in <module>
    from madanalysis.core.main                        import Main
  File "/Users/omattelaer/Documents/HEPTools/madanalysis5/madanalysis5/madanalysis/core/main.py", line 25, in <module>
    from madanalysis.multiparticle.multiparticle_collection import MultiParticleCollection
  File "/Users/omattelaer/Documents/HEPTools/madanalysis5/madanalysis5/madanalysis/multiparticle/multiparticle_collection.py", line 166
    print "ERROR: impossible to convert '"+str(item)+"' to integer value"
          ^
SyntaxError: invalid syntax [0m
[1;32mDEBUG: ------------------------------------------------------------ [0m
Output to directory /Users/omattelaer/Documents/workspace/2.7.2_alternate/PROC_sm_3 done.
Type "launch" to generate events from this process, or see
/Users/omattelaer/Documents/workspace/2.7.2_alternate/PROC_sm_3/README
Run "open index.html" to see more information about this process.
launch
************************************************************
*                                                          *
*                      W E L C O M E to                    *
*             M A D G R A P H 5 _ a M C @ N L O            *
*                      M A D E V E N T                     *
*                                                          *
*                 *                       *                *
*                   *        * *        *                  *
*                     * * * * 5 * * * *                    *
*                   *        * *        *                  *
*                 *                       *                *
*                                                          *
*         VERSION 2.8.2                 2020-10-30         *
*                                                          *
*    The MadGraph5_aMC@NLO Development Team - Find us at   *
*    https://server06.fynu.ucl.ac.be/projects/madgraph     *
*                                                          *
*               Type 'help' for in-line help.              *
*                                                          *
************************************************************
INFO: load configuration from /Users/omattelaer/.mg5/mg5_configuration.txt  
INFO: load configuration from /Users/omattelaer/Documents/workspace/2.7.2_alternate/PROC_sm_3/Cards/me5_configuration.txt  
INFO: load configuration from /Users/omattelaer/Documents/workspace/2.7.2_alternate/input/mg5_configuration.txt  
INFO: load configuration from /Users/omattelaer/Documents/workspace/2.7.2_alternate/PROC_sm_3/Cards/me5_configuration.txt  
generate_events run_01
set mmjj 100
[1mINFO: modify parameter mmjj of the run_card.dat to 100.0 [0m
set etaj 6.5
[1mINFO: modify parameter etaj of the run_card.dat to 6.5 [0m
set cut_decays False
[1mINFO: modify parameter cut_decays of the run_card.dat to False [0m
set nevents 10k
[1mINFO: modify parameter nevents of the run_card.dat to 10000 [0m
set fixed_scale 100
[1mINFO: modify parameter fixed_fac_scale of the run_card.dat to True [0m
[1mINFO: modify parameter fixed_ren_scale of the run_card.dat to True [0m
[1mINFO: modify parameter scale of the run_card.dat to 100.0 [0m
[1mINFO: modify parameter dsqrt_q2fact1 of the run_card.dat to 100.0 [0m
[1mINFO: modify parameter dsqrt_q2fact2 of the run_card.dat to 100.0 [0m
Do you want to edit a card (press enter to bypass editing)?
/------------------------------------------------------------\
|  [31m1[0m. param               : [32mparam_card.dat[0m                   |
|  [31m2[0m. run                 : [32mrun_card.dat[0m                     |
|  [31m3[0m. madanalysis5_parton : [32mmadanalysis5_parton_card.dat[0m     |
\------------------------------------------------------------/
 you can also
   - enter the path to a valid card or banner.
   - use the 'set' command to modify a parameter directly.
     The set option works only for param_card and run_card.
     Type 'help set' for more information on this command.
   - call an external program (ASperGE/MadWidth/...).
     Type 'help' for the list of available command
 [[4m0[0m, done, 1, param, 2, run, 3, madanalysis5_parton, enter path]
[1;34mfound line : import model sm-full[0m
[1;34mThis answer is not valid for current question. Keep it for next question and use here default: 0[0m
[1;32mDEBUG: keep SDE to 2 [0m
INFO: Update the dependent parameter of the param_card.dat 
[1;32mDEBUG: name ufomodel already consider as a python library cann't be reassigned(/Users/omattelaer/Documents/workspace/2.7.2_alternate/PROC_sm_3/bin/internal/ufomodel!=/Users/omattelaer/Documents/workspace/2.7.2_alternate/PROC_sm_2/bin/internal/ufomodel) [0m
[1;34mWARNING: Failed to update dependent parameter. This might create trouble for external program (like MadSpin/shower/...) [0m
Generating 10000 events with run name run_01
survey  run_01 
INFO: compile directory 
[1;32mwrite compile file for card: /Users/omattelaer/Documents/workspace/2.7.2_alternate/PROC_sm_3/Cards/param_card.dat[0m
[1;32mrun_card missed argument polbeam1. Takes default: 0.0[0m
[1;32mrun_card missed argument polbeam2. Takes default: 0.0[0m
[1;32mrun_card missed argument nb_proton1. Takes default: 1[0m
[1;32mrun_card missed argument nb_proton2. Takes default: 1[0m
[1;32mrun_card missed argument nb_neutron1. Takes default: 0[0m
[1;32mrun_card missed argument nb_neutron2. Takes default: 0[0m
[1;32mrun_card missed argument mass_ion1. Takes default: -1.0[0m
[1;32mrun_card missed argument mass_ion2. Takes default: -1.0[0m
[1;32mrun_card missed argument ickkw. Takes default: 0[0m
[1;32mrun_card missed argument highestmult. Takes default: 1[0m
[1;32mrun_card missed argument ktscheme. Takes default: 1[0m
[1;32mrun_card missed argument alpsfact. Takes default: 1.0[0m
[1;32mrun_card missed argument chcluster. Takes default: False[0m
[1;32mrun_card missed argument pdfwgt. Takes default: True[0m
[1;32mrun_card missed argument asrwgtflavor. Takes default: 5[0m
[1;32mrun_card missed argument clusinfo. Takes default: True[0m
[1;32mrun_card missed argument lhe_version. Takes default: 3.0[0m
[1;32mrun_card missed argument auto_ptj_mjj. Takes default: True[0m
[1;32mrun_card missed argument ej. Takes default: 0.0[0m
[1;32mrun_card missed argument eb. Takes default: 0.0[0m
[1;32mrun_card missed argument ea. Takes default: 0.0[0m
[1;32mrun_card missed argument el. Takes default: 0.0[0m
[1;32mrun_card missed argument ejmax. Takes default: -1.0[0m
[1;32mrun_card missed argument ebmax. Takes default: -1.0[0m
[1;32mrun_card missed argument eamax. Takes default: -1.0[0m
[1;32mrun_card missed argument elmax. Takes default: -1.0[0m
[1;32mrun_card missed argument r0gamma. Takes default: 0.4[0m
[1;32mrun_card missed argument xn. Takes default: 1.0[0m
[1;32mrun_card missed argument epsgamma. Takes default: 1.0[0m
[1;32mrun_card missed argument isoem. Takes default: True[0m
[1;32mrun_card missed argument pdgs_for_merging_cut. Takes default: [21, 1, 2, 3, 4, 5, 6][0m
[1;32mrun_card missed argument gridrun. Takes default: False[0m
[1;32mrun_card missed argument fixed_couplings. Takes default: True[0m
[1;32mrun_card missed argument mc_grouped_subproc. Takes default: True[0m
[1;32mrun_card missed argument xmtcentral. Takes default: 0.0[0m
[1;32mrun_card missed argument d. Takes default: 1.0[0m
[1;32mrun_card missed argument issgridfile. Takes default: [0m
[1;32mrun_card missed argument tmin_for_channel. Takes default: -1.0[0m
[1;32mrun_card missed argument small_width_treatment. Takes default: 1e-06[0m
compile Source Directory
[1;32mCompiling the bias module 'dummy'[0m
Using random number seed offset = 21
INFO: Running Survey 
Creating Jobs
Working on SubProcesses
[1;32m[Errno 2] No such file or directory: '/Users/omattelaer/Documents/workspace/2.7.2_alternate/PROC_sm_3/SubProcesses/P1_qq_wp0wm0qq_wp_qq_wm_tamvl/Hel/selection'[0m
INFO:     P1_qq_wp0wm0qq_wp_qq_wm_tamvl  
INFO:  Idle: 92,  Running: 8,  Completed: 0 [ current time: 00h09 ] 
INFO:  Idle: 90,  Running: 8,  Completed: 2 [  1s  ] 
INFO:  Idle: 75,  Running: 8,  Completed: 17 [  4.1s  ] 
INFO:  Idle: 69,  Running: 8,  Completed: 23 [  7.4s  ] 
INFO:  Idle: 61,  Running: 8,  Completed: 31 [  11s  ] 
INFO:  Idle: 56,  Running: 8,  Completed: 36 [  14s  ] 
INFO:  Idle: 44,  Running: 8,  Completed: 48 [  17.4s  ] 
INFO:  Idle: 43,  Running: 8,  Completed: 49 [  20.4s  ] 
INFO:  Idle: 40,  Running: 8,  Completed: 52 [  23.6s  ] 
INFO:  Idle: 38,  Running: 8,  Completed: 54 [  30.5s  ] 
INFO:  Idle: 35,  Running: 8,  Completed: 57 [  35.9s  ] 
INFO:  Idle: 32,  Running: 8,  Completed: 60 [  41.9s  ] 
INFO:  Idle: 30,  Running: 8,  Completed: 62 [  45.3s  ] 
INFO:  Idle: 26,  Running: 8,  Completed: 66 [  50.5s  ] 
INFO:  Idle: 24,  Running: 8,  Completed: 68 [  55.3s  ] 
INFO:  Idle: 22,  Running: 8,  Completed: 70 [  58.9s  ] 
INFO:  Idle: 19,  Running: 8,  Completed: 73 [  1m 3s  ] 
INFO:  Idle: 14,  Running: 8,  Completed: 78 [  1m 6s  ] 
INFO:  Idle: 12,  Running: 8,  Completed: 80 [  1m 13s  ] 
INFO:  Idle: 7,  Running: 8,  Completed: 85 [  1m 16s  ] 
INFO:  Idle: 4,  Running: 8,  Completed: 88 [  1m 19s  ] 
INFO:  Idle: 0,  Running: 8,  Completed: 92 [  1m 25s  ] 
INFO:  Idle: 0,  Running: 6,  Completed: 94 [  1m 29s  ] 
INFO:  Idle: 0,  Running: 5,  Completed: 95 [  1m 35s  ] 
INFO:  Idle: 0,  Running: 3,  Completed: 97 [  1m 46s  ] 
INFO:  Idle: 0,  Running: 1,  Completed: 99 [  1m 53s  ] 
INFO:  Idle: 0,  Running: 0,  Completed: 100 [  1m 55s  ] 
INFO: End survey 
refine 10000
Creating Jobs
INFO: Refine results to 10000 
INFO: Generating 10000.0 unweighted events. 
sum of cpu time of last step: 11m11s
INFO: Effective Luminosity 1086213935.498007 pb^-1 
[1;32mDEBUG: channel G38 need to improve by 1.50 (xsec=9.6778e-09 pb, iter=5) [0m
[1;32mDEBUG: channel G35 need to improve by 2.03 (xsec=5.2435e-08 pb, iter=5) [0m
[1;32mDEBUG: channel G33.013 need to improve by 2.20 (xsec=4.2534e-08 pb, iter=7) [0m
[1;32mDEBUG: channel G37.022 need to improve by 3.98 (xsec=6.5978e-08 pb, iter=6) [0m
[1;32mDEBUG: channel G51.022 need to improve by 5.17 (xsec=3.8045e-08 pb, iter=3) [0m
[1;32mDEBUG: channel G19 need to improve by 5.54 (xsec=2.3996e-07 pb, iter=5) [0m
[1;32mDEBUG: channel G29 need to improve by 6.10 (xsec=3.2545e-07 pb, iter=4) [0m
[1;32mDEBUG: channel G33.022 need to improve by 8.05 (xsec=3.0451e-07 pb, iter=5) [0m
[1;32mDEBUG: channel G30 need to improve by 12.10 (xsec=2.7824e-07 pb, iter=6) [0m
[1;32mDEBUG: channel G39 need to improve by 13.36 (xsec=3.1968e-07 pb, iter=5) [0m
[1;32mDEBUG: channel G42 need to improve by 14.88 (xsec=3.8368e-07 pb, iter=5) [0m
[1;32mDEBUG: channel G17 need to improve by 19.02 (xsec=3.33e-07 pb, iter=4) [0m
[1;32mDEBUG: channel G53 need to improve by 19.33 (xsec=3.2014e-07 pb, iter=5) [0m
[1;32mDEBUG: channel G24 need to improve by 23.16 (xsec=3.6264e-07 pb, iter=4) [0m
[1;32mDEBUG: channel G28 need to improve by 51.48 (xsec=1.1384e-06 pb, iter=5) [0m
[1;32mDEBUG: channel G18 need to improve by 75.96 (xsec=1.1872e-06 pb, iter=4) [0m
[1;32mDEBUG: channel G31 need to improve by 119.76 (xsec=2.315e-06 pb, iter=3) [0m
[1;32mDEBUG: channel G32 need to improve by 283.61 (xsec=3.1341e-06 pb, iter=5) [0m
INFO: need to improve 19 channels 
[1;32mDEBUG: G6.229 : need 0.005826234307224211 event. Need 1 split job of 1000 points [0m
[1;32mDEBUG: G38 : need 10.512161224962613 event. Need 1 split job of 5000 points [0m
[1;32mDEBUG: G35 : need 56.955627707838 event. Need 1 split job of 5000 points [0m
[1;32mDEBUG: G33.013 : need 46.201023532472234 event. Need 1 split job of 5000 points [0m
[1;32mDEBUG: G37.022 : need 71.6662230362875 event. Need 1 split job of 5000 points [0m
[1;32mDEBUG: G51.022 : need 41.32500917602168 event. Need 1 split job of 5000 points [0m
[1;32mDEBUG: G19 : need 260.64789596210176 event. Need 1 split job of 5000 points [0m
[1;32mDEBUG: G29 : need 353.5083253078264 event. Need 1 split job of 5000 points [0m
[1;32mDEBUG: G33.022 : need 330.76300549849816 event. Need 1 split job of 5000 points [0m
[1;32mDEBUG: G30 : need 302.22816541296544 event. Need 1 split job of 5000 points [0m
[1;32mDEBUG: G39 : need 347.2408709000029 event. Need 1 split job of 5000 points [0m
[1;32mDEBUG: G42 : need 416.75856277187535 event. Need 1 split job of 5000 points [0m
[1;32mDEBUG: G17 : need 361.7092405208363 event. Need 1 split job of 5000 points [0m
[1;32mDEBUG: G53 : need 347.74052931033197 event. Need 1 split job of 5000 points [0m
[1;32mDEBUG: G24 : need 393.9046215689973 event. Need 1 split job of 5000 points [0m
[1;32mDEBUG: G28 : need 1236.5459441709313 event. Need 2 split job of 5000 points [0m
[1;32mDEBUG: G18 : need 1289.553184223234 event. Need 2 split job of 5000 points [0m
[1;32mDEBUG: G31 : need 2514.5852606778863 event. Need 3 split job of 5000 points [0m
[1;32mDEBUG: G32 : need 3404.303095244304 event. Need 4 split job of 5000 points [0m
- Current estimate of cross-section: 1.1047547456200001e-05 +- 3.7005443570664904e-07
    P1_qq_wp0wm0qq_wp_qq_wm_tamvl 
INFO:  Idle: 18,  Running: 8,  Completed: 0 [ current time: 00h11 ] 
INFO:  Idle: 17,  Running: 8,  Completed: 1 [  37.9s  ] 
INFO:  Idle: 16,  Running: 8,  Completed: 2 [  42.2s  ] 
INFO:  Idle: 15,  Running: 8,  Completed: 3 [  1m 16s  ] 
INFO:  Idle: 14,  Running: 8,  Completed: 4 [  1m 26s  ] 
INFO:  Idle: 13,  Running: 8,  Completed: 5 [  2m 33s  ] 
INFO:  Idle: 11,  Running: 8,  Completed: 7 [  2m 55s  ] 
INFO:  Idle: 8,  Running: 8,  Completed: 10 [  3m 13s  ] 
INFO:  Idle: 5,  Running: 8,  Completed: 13 [  3m 58s  ] 
INFO:  Idle: 4,  Running: 8,  Completed: 14 [  4m 23s  ] 
INFO:  Idle: 3,  Running: 8,  Completed: 15 [  4m 39s  ] 
INFO:  Idle: 1,  Running: 8,  Completed: 17 [  4m 47s  ] 
INFO:  Idle: 0,  Running: 8,  Completed: 18 [  4m 56s  ] 
INFO:  Idle: 0,  Running: 7,  Completed: 19 [  5m 40s  ] 
INFO:  Idle: 0,  Running: 6,  Completed: 20 [  5m 52s  ] 
INFO:  Idle: 0,  Running: 4,  Completed: 22 [  6m 2s  ] 
INFO:  Idle: 0,  Running: 3,  Completed: 23 [  6m 41s  ] 
INFO:  Idle: 0,  Running: 2,  Completed: 24 [  8m 3s  ] 
INFO:  Idle: 0,  Running: 1,  Completed: 25 [  8m 9s  ] 
INFO:  Idle: 0,  Running: 0,  Completed: 26 [  8m 19s  ] 
INFO:  Idle: 0,  Running: 0,  Completed: 26 [  8m 19s  ] 
INFO: Combining runs 
[1;32mfind 2 multijob in /Users/omattelaer/Documents/workspace/2.7.2_alternate/PROC_sm_3/SubProcesses/P1_qq_wp0wm0qq_wp_qq_wm_tamvl/G18[0m
[1;32mCombined 2 file generating 2876 events for /Users/omattelaer/Documents/workspace/2.7.2_alternate/PROC_sm_3/SubProcesses/P1_qq_wp0wm0qq_wp_qq_wm_tamvl/G18 [0m
[1;32mfind 2 multijob in /Users/omattelaer/Documents/workspace/2.7.2_alternate/PROC_sm_3/SubProcesses/P1_qq_wp0wm0qq_wp_qq_wm_tamvl/G28[0m
[1;32mCombined 2 file generating 2048 events for /Users/omattelaer/Documents/workspace/2.7.2_alternate/PROC_sm_3/SubProcesses/P1_qq_wp0wm0qq_wp_qq_wm_tamvl/G28 [0m
[1;32mfind 3 multijob in /Users/omattelaer/Documents/workspace/2.7.2_alternate/PROC_sm_3/SubProcesses/P1_qq_wp0wm0qq_wp_qq_wm_tamvl/G31[0m
[1;32mCombined 3 file generating 11942 events for /Users/omattelaer/Documents/workspace/2.7.2_alternate/PROC_sm_3/SubProcesses/P1_qq_wp0wm0qq_wp_qq_wm_tamvl/G31 [0m
[1;32mfind 4 multijob in /Users/omattelaer/Documents/workspace/2.7.2_alternate/PROC_sm_3/SubProcesses/P1_qq_wp0wm0qq_wp_qq_wm_tamvl/G32[0m
[1;32mCombined 4 file generating 6742 events for /Users/omattelaer/Documents/workspace/2.7.2_alternate/PROC_sm_3/SubProcesses/P1_qq_wp0wm0qq_wp_qq_wm_tamvl/G32 [0m
sum of cpu time of last step: 59m46s
INFO: finish refine 
refine 10000 --treshold=0.9
No need for second refine due to stability of cross-section
INFO: Combining Events 
[1;32mDEBUG: write 10000 event (efficiency 31 %, truncation 0.027 %) after 1 iteration(s) [0m
  === Results Summary for run: run_01 tag: tag_1 ===

     Cross-section :   1.206e-05 +- 2.794e-08 pb
     Nb of events :  10000
 
fail
[1;34mFailed to access python version of LHAPDF: If the python interface to LHAPDF is available on your system, try adding its location to the PYTHONPATH environment variable and theLHAPDF library location to LD_LIBRARY_PATH (linux) or DYLD_LIBRARY_PATH (mac os x).The required LD_LIBRARY_PATH is /Users/omattelaer/Documents/HEPTools/lhapdf6_py3/lib[0m
INFO: can not run systematics since can not link python to lhapdf 
store_events
INFO: Storing parton level results 
INFO: End Parton 
reweight -from_cards
decay_events -from_cards
INFO: Madanalysis5 parton-level analysis was skipped following user request. 
INFO: To run the analysis, remove or comment the tag '@MG5aMC skip_analysis' in
  '/Users/omattelaer/Documents/workspace/2.7.2_alternate/PROC_sm_3/Cards/madanalysis5_parton_card.dat'. 
INFO: storing files of previous run 
INFO: Done 
quit
INFO:  
more information in /Users/omattelaer/Documents/workspace/2.7.2_alternate/PROC_sm_3/index.html
import model sm-full
INFO: Change particles name to pass to MG5 convention 
Kept definitions of multiparticles p / j / l+ / l- / vl / vl~ unchanged
Defined multiparticle all = g u d s u~ d~ s~ a ve vm vt ve~ vm~ vt~ c t b c~ t~ b~ z w+ h w- e- mu- ta- e+ mu+ ta+
generate mu+ mu- > t t~ mu+ mu- / h $ z
INFO: Checking for minimal orders which gives processes. 
INFO: Please specify coupling orders to bypass this step. 
INFO: Trying process: mu+ mu- > t t~ mu+ mu- WEIGHTED<=8 $ z / h @1  
INFO: Process has 48 diagrams 
1 processes with 48 diagrams generated in 0.081 s
Total: 1 processes with 48 diagrams
output --hel_recycling=False
INFO: initialize a new directory: PROC_sm-full_0 
INFO: remove old information in PROC_sm-full_0 
INFO: Organizing processes into subprocess groups 
INFO: Generating Helas calls for process: mu+ mu- > t t~ mu+ mu- WEIGHTED<=8 $ z / h @1 
INFO: Processing color information for process: mu+ mu- > t t~ mu+ mu- $ z / h @1 
INFO: Creating files in directory P1_mupmum_ttxmupmum 
INFO: Generating Feynman diagrams for Process: mu+ mu- > t t~ mu+ mu- WEIGHTED<=8 $ z / h @1 
INFO: Finding symmetric diagrams for subprocess group mupmum_ttxmupmum 
Generated helas calls for 1 subprocesses (48 diagrams) in 0.121 s
Wrote files for 86 helas calls in 0.195 s
ALOHA: aloha creates FFV2 routines
ALOHA: aloha creates FFV4 routines
ALOHA: aloha creates FFV1 routines
ALOHA: aloha creates FFV5 routines
save configuration file to /Users/omattelaer/Documents/workspace/2.7.2_alternate/PROC_sm-full_0/Cards/me5_configuration.txt
INFO: Use Fortran compiler gfortran 
INFO: Use c++ compiler clang 
INFO: Generate jpeg diagrams 
INFO: Generate web pages 
INFO: Generating MadAnalysis5 default cards tailored to this process 
[1;34mWARNING: MadAnalysis5 failed to start so that MA5 analysis will be skipped. [0m
[1;32mDEBUG: MadAnalysis5 error was: [0m
[1;32mDEBUG: ------------------------------------------------------------ [0m
[1;32mDEBUG: Traceback (most recent call last):
  File "/Users/omattelaer/Documents/workspace/2.7.2_alternate/madgraph/interface/common_run_interface.py", line 2453, in get_MadAnalysis5_interpreter
    from madanalysis.interpreter.ma5_interpreter import MA5Interpreter
  File "/Users/omattelaer/Documents/HEPTools/madanalysis5/madanalysis5/madanalysis/interpreter/ma5_interpreter.py", line 38, in <module>
    from madanalysis.core.main                        import Main
  File "/Users/omattelaer/Documents/HEPTools/madanalysis5/madanalysis5/madanalysis/core/main.py", line 25, in <module>
    from madanalysis.multiparticle.multiparticle_collection import MultiParticleCollection
  File "/Users/omattelaer/Documents/HEPTools/madanalysis5/madanalysis5/madanalysis/multiparticle/multiparticle_collection.py", line 166
    print "ERROR: impossible to convert '"+str(item)+"' to integer value"
          ^
SyntaxError: invalid syntax [0m
[1;32mDEBUG: ------------------------------------------------------------ [0m
Output to directory /Users/omattelaer/Documents/workspace/2.7.2_alternate/PROC_sm-full_0 done.
Type "launch" to generate events from this process, or see
/Users/omattelaer/Documents/workspace/2.7.2_alternate/PROC_sm-full_0/README
Run "open index.html" to see more information about this process.
launch
************************************************************
*                                                          *
*                      W E L C O M E to                    *
*             M A D G R A P H 5 _ a M C @ N L O            *
*                      M A D E V E N T                     *
*                                                          *
*                 *                       *                *
*                   *        * *        *                  *
*                     * * * * 5 * * * *                    *
*                   *        * *        *                  *
*                 *                       *                *
*                                                          *
*         VERSION 2.8.2                 2020-10-30         *
*                                                          *
*    The MadGraph5_aMC@NLO Development Team - Find us at   *
*    https://server06.fynu.ucl.ac.be/projects/madgraph     *
*                                                          *
*               Type 'help' for in-line help.              *
*                                                          *
************************************************************
INFO: load configuration from /Users/omattelaer/.mg5/mg5_configuration.txt  
INFO: load configuration from /Users/omattelaer/Documents/workspace/2.7.2_alternate/PROC_sm-full_0/Cards/me5_configuration.txt  
INFO: load configuration from /Users/omattelaer/Documents/workspace/2.7.2_alternate/input/mg5_configuration.txt  
INFO: load configuration from /Users/omattelaer/Documents/workspace/2.7.2_alternate/PROC_sm-full_0/Cards/me5_configuration.txt  
generate_events run_01
set no_parton_cut
[1mINFO: Going to remove all cuts from the run_card [0m
set ptl 0.01
[1mINFO: modify parameter ptl of the run_card.dat to 0.01 [0m
set mmll 200
[1mINFO: modify parameter mmll of the run_card.dat to 200.0 [0m
set me 0.105
[1mINFO: modify param_card information BLOCK mass with id (11,) set to 0.105 [0m
set lep 13k
[1mINFO: modify parameter lpp1 of the run_card.dat to 0 [0m
[1mINFO: modify parameter lpp2 of the run_card.dat to 0 [0m
[1mINFO: modify parameter ebeam1 of the run_card.dat to 6500.0 [0m
[1mINFO: modify parameter ebeam2 of the run_card.dat to 6500.0 [0m
Do you want to edit a card (press enter to bypass editing)?
/------------------------------------------------------------\
|  [31m1[0m. param               : [32mparam_card.dat[0m                   |
|  [31m2[0m. run                 : [32mrun_card.dat[0m                     |
|  [31m3[0m. madanalysis5_parton : [32mmadanalysis5_parton_card.dat[0m     |
\------------------------------------------------------------/
 you can also
   - enter the path to a valid card or banner.
   - use the 'set' command to modify a parameter directly.
     The set option works only for param_card and run_card.
     Type 'help set' for more information on this command.
   - call an external program (ASperGE/MadWidth/...).
     Type 'help' for the list of available command
 [[4m0[0m, done, 1, param, 2, run, 3, madanalysis5_parton, enter path]
[1;34mfound line : import model sm[0m
[1;34mThis answer is not valid for current question. Keep it for next question and use here default: 0[0m
[1;34mWARNING: Particle 15 with small width detected (2.27e-12): See https://answers.launchpad.net/mg5amcnlo/+faq/3053 to learn the special handling of that case [0m
[1;32mDEBUG: keep SDE to 2 [0m
INFO: Update the dependent parameter of the param_card.dat 
[1;32mDEBUG: name ufomodel already consider as a python library cann't be reassigned(/Users/omattelaer/Documents/workspace/2.7.2_alternate/PROC_sm-full_0/bin/internal/ufomodel!=/Users/omattelaer/Documents/workspace/2.7.2_alternate/PROC_sm_2/bin/internal/ufomodel) [0m
[1;34mWARNING: Failed to update dependent parameter. This might create trouble for external program (like MadSpin/shower/...) [0m
Generating 10000 events with run name run_01
survey  run_01 
INFO: compile directory 
[1;32mwrite compile file for card: /Users/omattelaer/Documents/workspace/2.7.2_alternate/PROC_sm-full_0/Cards/param_card.dat[0m
[1;32mrun_card missed argument nb_proton1. Takes default: 1[0m
[1;32mrun_card missed argument nb_proton2. Takes default: 1[0m
[1;32mrun_card missed argument nb_neutron1. Takes default: 0[0m
[1;32mrun_card missed argument nb_neutron2. Takes default: 0[0m
[1;32mrun_card missed argument mass_ion1. Takes default: -1.0[0m
[1;32mrun_card missed argument mass_ion2. Takes default: -1.0[0m
[1;32mrun_card missed argument ickkw. Takes default: 0[0m
[1;32mrun_card missed argument highestmult. Takes default: 1[0m
[1;32mrun_card missed argument ktscheme. Takes default: 1[0m
[1;32mrun_card missed argument alpsfact. Takes default: 1.0[0m
[1;32mrun_card missed argument chcluster. Takes default: False[0m
[1;32mrun_card missed argument pdfwgt. Takes default: True[0m
[1;32mrun_card missed argument asrwgtflavor. Takes default: 5[0m
[1;32mrun_card missed argument clusinfo. Takes default: True[0m
[1;32mrun_card missed argument lhe_version. Takes default: 3.0[0m
[1;32mrun_card missed argument auto_ptj_mjj. Takes default: True[0m
[1;32mrun_card missed argument r0gamma. Takes default: 0.4[0m
[1;32mrun_card missed argument xn. Takes default: 1.0[0m
[1;32mrun_card missed argument epsgamma. Takes default: 1.0[0m
[1;32mrun_card missed argument isoem. Takes default: True[0m
[1;32mrun_card missed argument pdgs_for_merging_cut. Takes default: [21, 1, 2, 3, 4, 5, 6][0m
[1;32mrun_card missed argument gridrun. Takes default: False[0m
[1;32mrun_card missed argument fixed_couplings. Takes default: True[0m
[1;32mrun_card missed argument mc_grouped_subproc. Takes default: True[0m
[1;32mrun_card missed argument xmtcentral. Takes default: 0.0[0m
[1;32mrun_card missed argument d. Takes default: 1.0[0m
[1;32mrun_card missed argument issgridfile. Takes default: [0m
[1;32mrun_card missed argument tmin_for_channel. Takes default: -1.0[0m
[1;32mrun_card missed argument small_width_treatment. Takes default: 1e-06[0m
compile Source Directory
[1;32mCompiling the bias module 'dummy'[0m
Using random number seed offset = 21
INFO: Running Survey 
Creating Jobs
Working on SubProcesses
[1;32m[Errno 2] No such file or directory: '/Users/omattelaer/Documents/workspace/2.7.2_alternate/PROC_sm-full_0/SubProcesses/P1_mupmum_ttxmupmum/Hel/selection'[0m
INFO:     P1_mupmum_ttxmupmum  
INFO:  Idle: 6,  Running: 8,  Completed: 0 [ current time: 00h20 ] 
INFO:  Idle: 5,  Running: 8,  Completed: 1 [  0.76s  ] 
INFO:  Idle: 4,  Running: 8,  Completed: 2 [  10.8s  ] 
INFO:  Idle: 0,  Running: 5,  Completed: 9 [  19.8s  ] 
INFO:  Idle: 0,  Running: 0,  Completed: 14 [  23.4s  ] 
INFO:  Idle: 0,  Running: 0,  Completed: 14 [  23.4s  ] 
INFO: End survey 
refine 10000
Creating Jobs
INFO: Refine results to 10000 
INFO: Generating 10000.0 unweighted events. 
sum of cpu time of last step: 2m19s
INFO: Effective Luminosity 369702.8237227038 pb^-1 
[1;32mDEBUG: channel G20 need to improve by 1.20 (xsec=0.00012281 pb, iter=3) [0m
[1;32mDEBUG: channel G22.02 need to improve by 1.31 (xsec=0.0001275 pb, iter=3) [0m
[1;32mDEBUG: channel G17 need to improve by 73.94 (xsec=0.03197 pb, iter=3) [0m
INFO: need to improve 3 channels 
[1;32mDEBUG: G20 : need 45.40320378138525 event. Need 1 split job of 1197 points [0m
[1;32mDEBUG: G22.02 : need 47.137110024644734 event. Need 1 split job of 1312 points [0m
[1;32mDEBUG: G17 : need 11819.39927441484 event. Need 12 split job of 5000 points [0m
- Current estimate of cross-section: 0.03245850242410001 +- 0.0014381008643757681
    P1_mupmum_ttxmupmum 
INFO:  Idle: 6,  Running: 8,  Completed: 0 [ current time: 00h21 ] 
INFO:  Idle: 5,  Running: 8,  Completed: 1 [  8s  ] 
INFO:  Idle: 4,  Running: 8,  Completed: 2 [  57s  ] 
INFO:  Idle: 3,  Running: 8,  Completed: 3 [  1m 1s  ] 
INFO:  Idle: 0,  Running: 5,  Completed: 9 [  1m 7s  ] 
INFO:  Idle: 0,  Running: 3,  Completed: 11 [  1m 34s  ] 
INFO:  Idle: 0,  Running: 0,  Completed: 14 [  1m 35s  ] 
INFO: Combining runs 
[1;32mfind 12 multijob in /Users/omattelaer/Documents/workspace/2.7.2_alternate/PROC_sm-full_0/SubProcesses/P1_mupmum_ttxmupmum/G17[0m
[1;32mCombined 12 file generating 36477 events for /Users/omattelaer/Documents/workspace/2.7.2_alternate/PROC_sm-full_0/SubProcesses/P1_mupmum_ttxmupmum/G17 [0m
sum of cpu time of last step: 12m15s
INFO: finish refine 
refine 10000 --treshold=0.9
No need for second refine due to stability of cross-section
INFO: Combining Events 
[1;32mDEBUG: write 10000 event (efficiency 30 %, truncation 0 %) after 1 iteration(s) [0m
  === Results Summary for run: run_01 tag: tag_1 ===

     Cross-section :   0.03302 +- 7.808e-05 pb
     Nb of events :  10000
 
store_events
INFO: Storing parton level results 
INFO: End Parton 
reweight -from_cards
decay_events -from_cards
INFO: Madanalysis5 parton-level analysis was skipped following user request. 
INFO: To run the analysis, remove or comment the tag '@MG5aMC skip_analysis' in
  '/Users/omattelaer/Documents/workspace/2.7.2_alternate/PROC_sm-full_0/Cards/madanalysis5_parton_card.dat'. 
INFO: storing files of previous run 
INFO: Done 
quit
INFO:  
more information in /Users/omattelaer/Documents/workspace/2.7.2_alternate/PROC_sm-full_0/index.html
import model sm
INFO: Restrict model sm with file models/sm/restrict_default.dat . 
INFO: Change particles name to pass to MG5 convention 
Kept definitions of multiparticles p / j / l+ / l- / vl / vl~ unchanged
Defined multiparticle all = g u c d s u~ c~ d~ s~ a ve vm vt e- mu- ve~ vm~ vt~ e+ mu+ t b t~ b~ z w+ h w- ta- ta+
generate  p p > w+ w+ j j QCD=0
INFO: Trying process: u u > w+ w+ d d QCD=0 @1  
INFO: Process has 86 diagrams 
INFO: Trying process: u u > w+ w+ d s QCD=0 @1  
INFO: Trying process: u u > w+ w+ s s QCD=0 @1  
INFO: Trying process: u c > w+ w+ d d QCD=0 @1  
INFO: Trying process: u c > w+ w+ d s QCD=0 @1  
INFO: Process has 43 diagrams 
INFO: Trying process: u c > w+ w+ s s QCD=0 @1  
INFO: Crossed process found for u d~ > w+ w+ d u~, reuse diagrams. 
INFO: Crossed process found for u d~ > w+ w+ s c~, reuse diagrams. 
INFO: Crossed process found for u s~ > w+ w+ d c~, reuse diagrams. 
INFO: Process c u > w+ w+ d s added to mirror process u c > w+ w+ d s 
INFO: Trying process: c c > w+ w+ d d QCD=0 @1  
INFO: Trying process: c c > w+ w+ d s QCD=0 @1  
INFO: Trying process: c c > w+ w+ s s QCD=0 @1  
INFO: Process has 86 diagrams 
INFO: Crossed process found for c d~ > w+ w+ s u~, reuse diagrams. 
INFO: Crossed process found for c s~ > w+ w+ d u~, reuse diagrams. 
INFO: Crossed process found for c s~ > w+ w+ s c~, reuse diagrams. 
INFO: Process d~ u > w+ w+ d u~ added to mirror process u d~ > w+ w+ d u~ 
INFO: Process d~ u > w+ w+ s c~ added to mirror process u d~ > w+ w+ s c~ 
INFO: Process d~ c > w+ w+ s u~ added to mirror process c d~ > w+ w+ s u~ 
INFO: Crossed process found for d~ d~ > w+ w+ u~ u~, reuse diagrams. 
INFO: Crossed process found for d~ s~ > w+ w+ u~ c~, reuse diagrams. 
INFO: Process s~ u > w+ w+ d c~ added to mirror process u s~ > w+ w+ d c~ 
INFO: Process s~ c > w+ w+ d u~ added to mirror process c s~ > w+ w+ d u~ 
INFO: Process s~ c > w+ w+ s c~ added to mirror process c s~ > w+ w+ s c~ 
INFO: Process s~ d~ > w+ w+ u~ c~ added to mirror process d~ s~ > w+ w+ u~ c~ 
INFO: Crossed process found for s~ s~ > w+ w+ c~ c~, reuse diagrams. 
12 processes with 774 diagrams generated in 0.784 s
Total: 12 processes with 774 diagrams
output --hel_recycling=False
INFO: initialize a new directory: PROC_sm_4 
INFO: remove old information in PROC_sm_4 
INFO: Organizing processes into subprocess groups 
INFO: Generating Helas calls for process: u u > w+ w+ d d QCD=0 @1 
INFO: Processing color information for process: u u > w+ w+ d d QCD=0 @1 
INFO: Generating Helas calls for process: u d~ > w+ w+ d u~ QCD=0 @1 
INFO: Processing color information for process: u d~ > w+ w+ d u~ QCD=0 @1 
INFO: Combined process c c > w+ w+ s s QCD=0 @1 with process u u > w+ w+ d d QCD=0 @1 
INFO: Combined process c s~ > w+ w+ s c~ QCD=0 @1 with process u d~ > w+ w+ d u~ QCD=0 @1 
INFO: Generating Helas calls for process: d~ d~ > w+ w+ u~ u~ QCD=0 @1 
INFO: Processing color information for process: d~ d~ > w+ w+ u~ u~ QCD=0 @1 
INFO: Combined process s~ s~ > w+ w+ c~ c~ QCD=0 @1 with process d~ d~ > w+ w+ u~ u~ QCD=0 @1 
INFO: Generating Helas calls for process: u c > w+ w+ d s QCD=0 @1 
INFO: Processing color information for process: u c > w+ w+ d s QCD=0 @1 
INFO: Generating Helas calls for process: u d~ > w+ w+ s c~ QCD=0 @1 
INFO: Processing color information for process: u d~ > w+ w+ s c~ QCD=0 @1 
INFO: Generating Helas calls for process: u s~ > w+ w+ d c~ QCD=0 @1 
INFO: Processing color information for process: u s~ > w+ w+ d c~ QCD=0 @1 
INFO: Combined process c d~ > w+ w+ s u~ QCD=0 @1 with process u s~ > w+ w+ d c~ QCD=0 @1 
INFO: Combined process c s~ > w+ w+ d u~ QCD=0 @1 with process u d~ > w+ w+ s c~ QCD=0 @1 
INFO: Generating Helas calls for process: d~ s~ > w+ w+ u~ c~ QCD=0 @1 
INFO: Processing color information for process: d~ s~ > w+ w+ u~ c~ QCD=0 @1 
INFO: Creating files in directory P1_qq_wpwpqq 
INFO: Generating Feynman diagrams for Process: u u > w+ w+ d d QCD=0 @1 
INFO: Generating Feynman diagrams for Process: u d~ > w+ w+ d u~ QCD=0 @1 
INFO: Generating Feynman diagrams for Process: d~ d~ > w+ w+ u~ u~ QCD=0 @1 
INFO: Generating Feynman diagrams for Process: u c > w+ w+ d s QCD=0 @1 
INFO: Generating Feynman diagrams for Process: u d~ > w+ w+ s c~ QCD=0 @1 
INFO: Generating Feynman diagrams for Process: u s~ > w+ w+ d c~ QCD=0 @1 
INFO: Generating Feynman diagrams for Process: d~ s~ > w+ w+ u~ c~ QCD=0 @1 
INFO: Finding symmetric diagrams for subprocess group qq_wpwpqq 
Generated helas calls for 7 subprocesses (430 diagrams) in 1.155 s
Wrote files for 688 helas calls in 1.151 s
ALOHA: aloha creates FFV2 routines
ALOHA: aloha creates FFV3 routines
ALOHA: aloha creates VVVV2 routines
ALOHA: aloha creates FFV1 routines
ALOHA: aloha creates FFV5 routines
ALOHA: aloha creates VVS1 routines
ALOHA: aloha creates VVV1 routines
save configuration file to /Users/omattelaer/Documents/workspace/2.7.2_alternate/PROC_sm_4/Cards/me5_configuration.txt
INFO: Use Fortran compiler gfortran 
INFO: Use c++ compiler clang 
INFO: Generate jpeg diagrams 
INFO: Generate web pages 
INFO: Generating MadAnalysis5 default cards tailored to this process 
[1;34mWARNING: MadAnalysis5 failed to start so that MA5 analysis will be skipped. [0m
[1;32mDEBUG: MadAnalysis5 error was: [0m
[1;32mDEBUG: ------------------------------------------------------------ [0m
[1;32mDEBUG: Traceback (most recent call last):
  File "/Users/omattelaer/Documents/workspace/2.7.2_alternate/madgraph/interface/common_run_interface.py", line 2453, in get_MadAnalysis5_interpreter
    from madanalysis.interpreter.ma5_interpreter import MA5Interpreter
  File "/Users/omattelaer/Documents/HEPTools/madanalysis5/madanalysis5/madanalysis/interpreter/ma5_interpreter.py", line 38, in <module>
    from madanalysis.core.main                        import Main
  File "/Users/omattelaer/Documents/HEPTools/madanalysis5/madanalysis5/madanalysis/core/main.py", line 25, in <module>
    from madanalysis.multiparticle.multiparticle_collection import MultiParticleCollection
  File "/Users/omattelaer/Documents/HEPTools/madanalysis5/madanalysis5/madanalysis/multiparticle/multiparticle_collection.py", line 166
    print "ERROR: impossible to convert '"+str(item)+"' to integer value"
          ^
SyntaxError: invalid syntax [0m
[1;32mDEBUG: ------------------------------------------------------------ [0m
Output to directory /Users/omattelaer/Documents/workspace/2.7.2_alternate/PROC_sm_4 done.
Type "launch" to generate events from this process, or see
/Users/omattelaer/Documents/workspace/2.7.2_alternate/PROC_sm_4/README
Run "open index.html" to see more information about this process.
launch
************************************************************
*                                                          *
*                      W E L C O M E to                    *
*             M A D G R A P H 5 _ a M C @ N L O            *
*                      M A D E V E N T                     *
*                                                          *
*                 *                       *                *
*                   *        * *        *                  *
*                     * * * * 5 * * * *                    *
*                   *        * *        *                  *
*                 *                       *                *
*                                                          *
*         VERSION 2.8.2                 2020-10-30         *
*                                                          *
*    The MadGraph5_aMC@NLO Development Team - Find us at   *
*    https://server06.fynu.ucl.ac.be/projects/madgraph     *
*                                                          *
*               Type 'help' for in-line help.              *
*                                                          *
************************************************************
INFO: load configuration from /Users/omattelaer/.mg5/mg5_configuration.txt  
INFO: load configuration from /Users/omattelaer/Documents/workspace/2.7.2_alternate/PROC_sm_4/Cards/me5_configuration.txt  
INFO: load configuration from /Users/omattelaer/Documents/workspace/2.7.2_alternate/input/mg5_configuration.txt  
INFO: load configuration from /Users/omattelaer/Documents/workspace/2.7.2_alternate/PROC_sm_4/Cards/me5_configuration.txt  
generate_events run_01
The following switches determine which programs are run:
/================ Description =================|================ values ================|====== other options ======\
| 1. Choose the shower/hadronization program   | [1m  shower[0m = [31mOFF[0m                         |   Pythia8                 |
| 2. Choose the detector simulation program    | [1mdetector[0m = [01mNot Avail.[0m                  |   Please install module   |
| 3. Choose an analysis package (plot/convert) | [1manalysis[0m = [32mMadAnalysis5[0m                |   OFF                     |
| 4. Decay onshell particles                   | [1m madspin[0m = [31mOFF[0m                         |   ON|onshell|full         |
| 5. Add weights to events for new hypp.       | [1mreweight[0m = [31mOFF[0m                         |   ON                      |
\===================================================================================================================/
Either type the switch number (1 to 5) to change its setting,
Set any switch explicitly (e.g. type 'shower=Pythia8' at the prompt)
Type 'help' for the list of all valid option
Type '0', 'auto', 'done' or just press enter when you are done.
[1;34mfound line : import model sm[0m
[1;34mThis answer is not valid for current question. Keep it for next question and use here default: 0[0m
Do you want to edit a card (press enter to bypass editing)?
/------------------------------------------------------------\
|  [31m1[0m. param               : [32mparam_card.dat[0m                   |
|  [31m2[0m. run                 : [32mrun_card.dat[0m                     |
|  [31m3[0m. madanalysis5_parton : [32mmadanalysis5_parton_card.dat[0m     |
\------------------------------------------------------------/
 you can also
   - enter the path to a valid card or banner.
   - use the 'set' command to modify a parameter directly.
     The set option works only for param_card and run_card.
     Type 'help set' for more information on this command.
   - call an external program (ASperGE/MadWidth/...).
     Type 'help' for the list of available command
 [[4m0[0m, done, 1, param, 2, run, 3, madanalysis5_parton, enter path]
[1;34mfound line : import model sm[0m
[1;34mThis answer is not valid for current question. Keep it for next question and use here default: 0[0m
[1;32mDEBUG: keep SDE to 2 [0m
INFO: Update the dependent parameter of the param_card.dat 
[1;32mDEBUG: name ufomodel already consider as a python library cann't be reassigned(/Users/omattelaer/Documents/workspace/2.7.2_alternate/PROC_sm_4/bin/internal/ufomodel!=/Users/omattelaer/Documents/workspace/2.7.2_alternate/PROC_sm_2/bin/internal/ufomodel) [0m
[1;34mWARNING: Failed to update dependent parameter. This might create trouble for external program (like MadSpin/shower/...) [0m
Generating 10000 events with run name run_01
survey  run_01 
INFO: compile directory 
[1;32mwrite compile file for card: /Users/omattelaer/Documents/workspace/2.7.2_alternate/PROC_sm_4/Cards/param_card.dat[0m
[1;32mrun_card missed argument polbeam1. Takes default: 0.0[0m
[1;32mrun_card missed argument polbeam2. Takes default: 0.0[0m
[1;32mrun_card missed argument nb_proton1. Takes default: 1[0m
[1;32mrun_card missed argument nb_proton2. Takes default: 1[0m
[1;32mrun_card missed argument nb_neutron1. Takes default: 0[0m
[1;32mrun_card missed argument nb_neutron2. Takes default: 0[0m
[1;32mrun_card missed argument mass_ion1. Takes default: -1.0[0m
[1;32mrun_card missed argument mass_ion2. Takes default: -1.0[0m
[1;32mrun_card missed argument ickkw. Takes default: 0[0m
[1;32mrun_card missed argument highestmult. Takes default: 1[0m
[1;32mrun_card missed argument ktscheme. Takes default: 1[0m
[1;32mrun_card missed argument alpsfact. Takes default: 1.0[0m
[1;32mrun_card missed argument chcluster. Takes default: False[0m
[1;32mrun_card missed argument pdfwgt. Takes default: True[0m
[1;32mrun_card missed argument asrwgtflavor. Takes default: 5[0m
[1;32mrun_card missed argument clusinfo. Takes default: True[0m
[1;32mrun_card missed argument lhe_version. Takes default: 3.0[0m
[1;32mrun_card missed argument auto_ptj_mjj. Takes default: True[0m
[1;32mrun_card missed argument ej. Takes default: 0.0[0m
[1;32mrun_card missed argument eb. Takes default: 0.0[0m
[1;32mrun_card missed argument ea. Takes default: 0.0[0m
[1;32mrun_card missed argument el. Takes default: 0.0[0m
[1;32mrun_card missed argument ejmax. Takes default: -1.0[0m
[1;32mrun_card missed argument ebmax. Takes default: -1.0[0m
[1;32mrun_card missed argument eamax. Takes default: -1.0[0m
[1;32mrun_card missed argument elmax. Takes default: -1.0[0m
[1;32mrun_card missed argument r0gamma. Takes default: 0.4[0m
[1;32mrun_card missed argument xn. Takes default: 1.0[0m
[1;32mrun_card missed argument epsgamma. Takes default: 1.0[0m
[1;32mrun_card missed argument isoem. Takes default: True[0m
[1;32mrun_card missed argument pdgs_for_merging_cut. Takes default: [21, 1, 2, 3, 4, 5, 6][0m
[1;32mrun_card missed argument gridrun. Takes default: False[0m
[1;32mrun_card missed argument fixed_couplings. Takes default: True[0m
[1;32mrun_card missed argument mc_grouped_subproc. Takes default: True[0m
[1;32mrun_card missed argument xmtcentral. Takes default: 0.0[0m
[1;32mrun_card missed argument d. Takes default: 1.0[0m
[1;32mrun_card missed argument issgridfile. Takes default: [0m
[1;32mrun_card missed argument tmin_for_channel. Takes default: -1.0[0m
[1;32mrun_card missed argument small_width_treatment. Takes default: 1e-06[0m
compile Source Directory
[1;32mCompiling the bias module 'dummy'[0m
Using random number seed offset = 21
INFO: Running Survey 
Creating Jobs
Working on SubProcesses
[1;32m[Errno 2] No such file or directory: '/Users/omattelaer/Documents/workspace/2.7.2_alternate/PROC_sm_4/SubProcesses/P1_qq_wpwpqq/Hel/selection'[0m
INFO:     P1_qq_wpwpqq  
INFO:  Idle: 9,  Running: 8,  Completed: 0 [ current time: 00h23 ] 
INFO:  Idle: 8,  Running: 8,  Completed: 1 [  4.2s  ] 
INFO:  Idle: 5,  Running: 8,  Completed: 4 [  7.5s  ] 
INFO:  Idle: 2,  Running: 8,  Completed: 7 [  12s  ] 
INFO:  Idle: 0,  Running: 7,  Completed: 10 [  16.5s  ] 
INFO:  Idle: 0,  Running: 2,  Completed: 15 [  19.6s  ] 
INFO:  Idle: 0,  Running: 0,  Completed: 17 [  21.6s  ] 
INFO: End survey 
refine 10000
Creating Jobs
INFO: Refine results to 10000 
INFO: Generating 10000.0 unweighted events. 
sum of cpu time of last step: 2m16s
INFO: Effective Luminosity 62481.35931234778 pb^-1 
[1;32mDEBUG: channel G41 need to improve by 1.39 (xsec=0.0020836 pb, iter=5) [0m
[1;32mDEBUG: channel G37 need to improve by 1.45 (xsec=0.0078266 pb, iter=6) [0m
[1;32mDEBUG: channel G48.08 need to improve by 1.49 (xsec=0.00028659 pb, iter=5) [0m
[1;32mDEBUG: channel G7 need to improve by 1.96 (xsec=0.0022929 pb, iter=3) [0m
[1;32mDEBUG: channel G33 need to improve by 2.59 (xsec=0.0024932 pb, iter=3) [0m
[1;32mDEBUG: channel G18 need to improve by 5.00 (xsec=0.0074638 pb, iter=6) [0m
[1;32mDEBUG: channel G4 need to improve by 9.70 (xsec=0.0063698 pb, iter=3) [0m
[1;32mDEBUG: channel G49 need to improve by 11.32 (xsec=0.022284 pb, iter=3) [0m
[1;32mDEBUG: channel G80.08 need to improve by 11.97 (xsec=0.00057525 pb, iter=5) [0m
[1;32mDEBUG: channel G3 need to improve by 14.14 (xsec=0.019441 pb, iter=4) [0m
[1;32mDEBUG: channel G1 need to improve by 14.23 (xsec=0.0059169 pb, iter=3) [0m
[1;32mDEBUG: channel G17 need to improve by 55.29 (xsec=0.015919 pb, iter=3) [0m
[1;32mDEBUG: channel G23 need to improve by 58.39 (xsec=0.0065238 pb, iter=3) [0m
[1;32mDEBUG: channel G21 need to improve by 99.81 (xsec=0.087821 pb, iter=4) [0m
INFO: need to improve 15 channels 
[1;32mDEBUG: G67.08 : need 0.4407435085893012 event. Need 1 split job of 1000 points [0m
[1;32mDEBUG: G41 : need 130.18616026320782 event. Need 1 split job of 5000 points [0m
[1;32mDEBUG: G37 : need 489.0166067940211 event. Need 1 split job of 5000 points [0m
[1;32mDEBUG: G48.08 : need 17.906532765325746 event. Need 1 split job of 5000 points [0m
[1;32mDEBUG: G7 : need 143.26350876728222 event. Need 1 split job of 1965 points [0m
[1;32mDEBUG: G33 : need 155.77852503754548 event. Need 1 split job of 2600 points [0m
[1;32mDEBUG: G18 : need 466.3483696355013 event. Need 1 split job of 5000 points [0m
[1;32mDEBUG: G4 : need 397.99376254779287 event. Need 1 split job of 5000 points [0m
[1;32mDEBUG: G49 : need 1392.3346109163579 event. Need 2 split job of 5000 points [0m
[1;32mDEBUG: G80.08 : need 35.94240194442806 event. Need 1 split job of 5000 points [0m
[1;32mDEBUG: G3 : need 1214.700106391353 event. Need 2 split job of 5000 points [0m
[1;32mDEBUG: G1 : need 369.6959549152306 event. Need 1 split job of 5000 points [0m
[1;32mDEBUG: G17 : need 994.6407588932642 event. Need 1 split job of 5000 points [0m
[1;32mDEBUG: G23 : need 407.6158918818944 event. Need 1 split job of 5000 points [0m
[1;32mDEBUG: G21 : need 5487.1754561696935 event. Need 6 split job of 5000 points [0m
- Current estimate of cross-section: 0.19205728127666583 +- 0.0067357466379841715
    P1_qq_wpwpqq 
INFO:  Idle: 14,  Running: 8,  Completed: 0 [ current time: 00h23 ] 
INFO:  Idle: 13,  Running: 8,  Completed: 1 [  9.6s  ] 
INFO:  Idle: 12,  Running: 8,  Completed: 2 [  27.4s  ] 
INFO:  Idle: 10,  Running: 8,  Completed: 4 [  46.3s  ] 
INFO:  Idle: 9,  Running: 8,  Completed: 5 [  1m 14s  ] 
INFO:  Idle: 8,  Running: 8,  Completed: 6 [  1m 45s  ] 
INFO:  Idle: 7,  Running: 8,  Completed: 7 [  1m 51s  ] 
INFO:  Idle: 6,  Running: 8,  Completed: 8 [  2m 23s  ] 
INFO:  Idle: 4,  Running: 8,  Completed: 10 [  2m 30s  ] 
INFO:  Idle: 3,  Running: 8,  Completed: 11 [  2m 44s  ] 
INFO:  Idle: 2,  Running: 8,  Completed: 12 [  2m 55s  ] 
INFO:  Idle: 0,  Running: 8,  Completed: 14 [  3m 3s  ] 
INFO:  Idle: 0,  Running: 6,  Completed: 16 [  3m 11s  ] 
INFO:  Idle: 0,  Running: 5,  Completed: 17 [  3m 29s  ] 
INFO:  Idle: 0,  Running: 4,  Completed: 18 [  3m 34s  ] 
INFO:  Idle: 0,  Running: 3,  Completed: 19 [  4m 17s  ] 
INFO:  Idle: 0,  Running: 2,  Completed: 20 [  5m 22s  ] 
INFO:  Idle: 0,  Running: 1,  Completed: 21 [  10m 18s  ] 
INFO:  Idle: 0,  Running: 0,  Completed: 22 [  10m 52s  ] 
INFO:  Idle: 0,  Running: 0,  Completed: 22 [  10m 52s  ] 
INFO: Combining runs 
[1;32mfind 2 multijob in /Users/omattelaer/Documents/workspace/2.7.2_alternate/PROC_sm_4/SubProcesses/P1_qq_wpwpqq/G3[0m
[1;32mCombined 2 file generating 3016 events for /Users/omattelaer/Documents/workspace/2.7.2_alternate/PROC_sm_4/SubProcesses/P1_qq_wpwpqq/G3 [0m
[1;32mfind 6 multijob in /Users/omattelaer/Documents/workspace/2.7.2_alternate/PROC_sm_4/SubProcesses/P1_qq_wpwpqq/G21[0m
[1;32mCombined 6 file generating 14190 events for /Users/omattelaer/Documents/workspace/2.7.2_alternate/PROC_sm_4/SubProcesses/P1_qq_wpwpqq/G21 [0m
[1;32mfind 2 multijob in /Users/omattelaer/Documents/workspace/2.7.2_alternate/PROC_sm_4/SubProcesses/P1_qq_wpwpqq/G49[0m
[1;32mCombined 2 file generating 2051 events for /Users/omattelaer/Documents/workspace/2.7.2_alternate/PROC_sm_4/SubProcesses/P1_qq_wpwpqq/G49 [0m
sum of cpu time of last step: 43m28s
INFO: finish refine 
refine 10000 --treshold=0.9
No need for second refine due to stability of cross-section
INFO: Combining Events 
[1;32mDEBUG: write 10000 event (efficiency 32 %, truncation 0.068 %) after 2 iteration(s) [0m
  === Results Summary for run: run_01 tag: tag_1 ===

     Cross-section :   0.2018 +- 0.0005088 pb
     Nb of events :  10000
 
fail
[1;34mFailed to access python version of LHAPDF: If the python interface to LHAPDF is available on your system, try adding its location to the PYTHONPATH environment variable and theLHAPDF library location to LD_LIBRARY_PATH (linux) or DYLD_LIBRARY_PATH (mac os x).The required LD_LIBRARY_PATH is /Users/omattelaer/Documents/HEPTools/lhapdf6_py3/lib[0m
INFO: can not run systematics since can not link python to lhapdf 
store_events
INFO: Storing parton level results 
INFO: End Parton 
reweight -from_cards
decay_events -from_cards
INFO: Madanalysis5 parton-level analysis was skipped following user request. 
INFO: To run the analysis, remove or comment the tag '@MG5aMC skip_analysis' in
  '/Users/omattelaer/Documents/workspace/2.7.2_alternate/PROC_sm_4/Cards/madanalysis5_parton_card.dat'. 
INFO: storing files of previous run 
INFO: Done 
quit
INFO:  
more information in /Users/omattelaer/Documents/workspace/2.7.2_alternate/PROC_sm_4/index.html
import model sm
INFO: Restrict model sm with file models/sm/restrict_default.dat . 
INFO: Change particles name to pass to MG5 convention 
Kept definitions of multiparticles p / j / l+ / l- / vl / vl~ unchanged
Defined multiparticle all = g u c d s u~ c~ d~ s~ a ve vm vt e- mu- ve~ vm~ vt~ e+ mu+ t b t~ b~ z w+ h w- ta- ta+
generate 1 -2 > w+{T} w-{T} 1 -2 QCD=0, w+ > 2 -1, w- > 15 -16
INFO: Trying process: d u~ > w+{T} w-{T} d u~ QCD=0 @1  
INFO: Process has 86 diagrams 
INFO: Checking for minimal orders which gives processes. 
INFO: Please specify coupling orders to bypass this step. 
INFO: Trying process: w+ > u d~ WEIGHTED<=2  
INFO: Process has 1 diagrams 
INFO: Checking for minimal orders which gives processes. 
INFO: Please specify coupling orders to bypass this step. 
INFO: Trying process: w- > ta- vt~ WEIGHTED<=2  
INFO: Process has 1 diagrams 
1 processes with 88 diagrams generated in 0.125 s
Total: 1 processes with 88 diagrams
output --hel_recycling=False
INFO: initialize a new directory: PROC_sm_5 
INFO: remove old information in PROC_sm_5 
INFO: Organizing processes into subprocess groups 
INFO: Organizing processes into subprocess groups 
INFO: Generating Helas calls for process: d u~ > w+{T} w-{T} d u~ QCD=0 @1 
INFO: Generating Helas calls for process: w+ > u d~ WEIGHTED<=2 
INFO: Generating Helas calls for process: w- > ta- vt~ WEIGHTED<=2 
INFO: Combine d u~ > w+{T} w-{T} d u~ QCD=0 @1 with decays w+ > u d~ WEIGHTED<=2, w- > ta- vt~ WEIGHTED<=2 
INFO: Processing color information for process: d u~ > w+{T} w-{T} d u~ QCD=0 @1
  Decay: w+ > u d~ WEIGHTED<=2
  Decay: w- > ta- vt~ WEIGHTED<=2 
INFO: Creating files in directory P1_qq_wpTwmTqq_wp_qq_wm_tamvl 
INFO: Generating Feynman diagrams for Process: d u~ > w+{T} w-{T} d u~ QCD=0 @1
  Decay: w+ > u d~ WEIGHTED<=2
  Decay: w- > ta- vt~ WEIGHTED<=2 
INFO: Finding symmetric diagrams for subprocess group qq_wpTwmTqq_wp_qq_wm_tamvl 
Generated helas calls for 1 subprocesses (86 diagrams) in 0.484 s
Wrote files for 134 helas calls in 0.436 s
ALOHA: aloha creates VVVV2 routines
ALOHA: aloha creates VVV1 routines
ALOHA: aloha creates FFV2 routines
ALOHA: aloha creates FFV1 routines
ALOHA: aloha creates FFV3 routines
ALOHA: aloha creates FFV5 routines
ALOHA: aloha creates VVS1 routines
ALOHA: aloha creates VVVV5 routines
save configuration file to /Users/omattelaer/Documents/workspace/2.7.2_alternate/PROC_sm_5/Cards/me5_configuration.txt
INFO: Use Fortran compiler gfortran 
INFO: Use c++ compiler clang 
INFO: Generate jpeg diagrams 
INFO: Generate web pages 
INFO: Generating MadAnalysis5 default cards tailored to this process 
[1;34mWARNING: MadAnalysis5 failed to start so that MA5 analysis will be skipped. [0m
[1;32mDEBUG: MadAnalysis5 error was: [0m
[1;32mDEBUG: ------------------------------------------------------------ [0m
[1;32mDEBUG: Traceback (most recent call last):
  File "/Users/omattelaer/Documents/workspace/2.7.2_alternate/madgraph/interface/common_run_interface.py", line 2453, in get_MadAnalysis5_interpreter
    from madanalysis.interpreter.ma5_interpreter import MA5Interpreter
  File "/Users/omattelaer/Documents/HEPTools/madanalysis5/madanalysis5/madanalysis/interpreter/ma5_interpreter.py", line 38, in <module>
    from madanalysis.core.main                        import Main
  File "/Users/omattelaer/Documents/HEPTools/madanalysis5/madanalysis5/madanalysis/core/main.py", line 25, in <module>
    from madanalysis.multiparticle.multiparticle_collection import MultiParticleCollection
  File "/Users/omattelaer/Documents/HEPTools/madanalysis5/madanalysis5/madanalysis/multiparticle/multiparticle_collection.py", line 166
    print "ERROR: impossible to convert '"+str(item)+"' to integer value"
          ^
SyntaxError: invalid syntax [0m
[1;32mDEBUG: ------------------------------------------------------------ [0m
Output to directory /Users/omattelaer/Documents/workspace/2.7.2_alternate/PROC_sm_5 done.
Type "launch" to generate events from this process, or see
/Users/omattelaer/Documents/workspace/2.7.2_alternate/PROC_sm_5/README
Run "open index.html" to see more information about this process.
launch
************************************************************
*                                                          *
*                      W E L C O M E to                    *
*             M A D G R A P H 5 _ a M C @ N L O            *
*                      M A D E V E N T                     *
*                                                          *
*                 *                       *                *
*                   *        * *        *                  *
*                     * * * * 5 * * * *                    *
*                   *        * *        *                  *
*                 *                       *                *
*                                                          *
*         VERSION 2.8.2                 2020-10-30         *
*                                                          *
*    The MadGraph5_aMC@NLO Development Team - Find us at   *
*    https://server06.fynu.ucl.ac.be/projects/madgraph     *
*                                                          *
*               Type 'help' for in-line help.              *
*                                                          *
************************************************************
INFO: load configuration from /Users/omattelaer/.mg5/mg5_configuration.txt  
INFO: load configuration from /Users/omattelaer/Documents/workspace/2.7.2_alternate/PROC_sm_5/Cards/me5_configuration.txt  
INFO: load configuration from /Users/omattelaer/Documents/workspace/2.7.2_alternate/input/mg5_configuration.txt  
INFO: load configuration from /Users/omattelaer/Documents/workspace/2.7.2_alternate/PROC_sm_5/Cards/me5_configuration.txt  
generate_events run_01
set mmjj 100
[1mINFO: modify parameter mmjj of the run_card.dat to 100.0 [0m
set bwcutoff  8
[1mINFO: modify parameter bwcutoff of the run_card.dat to 8.0 [0m
set etaj 6.5
[1mINFO: modify parameter etaj of the run_card.dat to 6.5 [0m
set cut_decays False
[1mINFO: modify parameter cut_decays of the run_card.dat to False [0m
set nevents 10k
[1mINFO: modify parameter nevents of the run_card.dat to 10000 [0m
Do you want to edit a card (press enter to bypass editing)?
/------------------------------------------------------------\
|  [31m1[0m. param               : [32mparam_card.dat[0m                   |
|  [31m2[0m. run                 : [32mrun_card.dat[0m                     |
|  [31m3[0m. madanalysis5_parton : [32mmadanalysis5_parton_card.dat[0m     |
\------------------------------------------------------------/
 you can also
   - enter the path to a valid card or banner.
   - use the 'set' command to modify a parameter directly.
     The set option works only for param_card and run_card.
     Type 'help set' for more information on this command.
   - call an external program (ASperGE/MadWidth/...).
     Type 'help' for the list of available command
 [[4m0[0m, done, 1, param, 2, run, 3, madanalysis5_parton, enter path]
[1;34mfound line : generate p p > t t~[0m
[1;34mThis answer is not valid for current question. Keep it for next question and use here default: 0[0m
[1;32mDEBUG: keep SDE to 2 [0m
INFO: Update the dependent parameter of the param_card.dat 
[1;32mDEBUG: name ufomodel already consider as a python library cann't be reassigned(/Users/omattelaer/Documents/workspace/2.7.2_alternate/PROC_sm_5/bin/internal/ufomodel!=/Users/omattelaer/Documents/workspace/2.7.2_alternate/PROC_sm_2/bin/internal/ufomodel) [0m
[1;34mWARNING: Failed to update dependent parameter. This might create trouble for external program (like MadSpin/shower/...) [0m
Generating 10000 events with run name run_01
survey  run_01 
INFO: compile directory 
[1;32mwrite compile file for card: /Users/omattelaer/Documents/workspace/2.7.2_alternate/PROC_sm_5/Cards/param_card.dat[0m
[1;32mrun_card missed argument polbeam1. Takes default: 0.0[0m
[1;32mrun_card missed argument polbeam2. Takes default: 0.0[0m
[1;32mrun_card missed argument nb_proton1. Takes default: 1[0m
[1;32mrun_card missed argument nb_proton2. Takes default: 1[0m
[1;32mrun_card missed argument nb_neutron1. Takes default: 0[0m
[1;32mrun_card missed argument nb_neutron2. Takes default: 0[0m
[1;32mrun_card missed argument mass_ion1. Takes default: -1.0[0m
[1;32mrun_card missed argument mass_ion2. Takes default: -1.0[0m
[1;32mrun_card missed argument ickkw. Takes default: 0[0m
[1;32mrun_card missed argument highestmult. Takes default: 1[0m
[1;32mrun_card missed argument ktscheme. Takes default: 1[0m
[1;32mrun_card missed argument alpsfact. Takes default: 1.0[0m
[1;32mrun_card missed argument chcluster. Takes default: False[0m
[1;32mrun_card missed argument pdfwgt. Takes default: True[0m
[1;32mrun_card missed argument asrwgtflavor. Takes default: 5[0m
[1;32mrun_card missed argument clusinfo. Takes default: True[0m
[1;32mrun_card missed argument lhe_version. Takes default: 3.0[0m
[1;32mrun_card missed argument auto_ptj_mjj. Takes default: True[0m
[1;32mrun_card missed argument ej. Takes default: 0.0[0m
[1;32mrun_card missed argument eb. Takes default: 0.0[0m
[1;32mrun_card missed argument ea. Takes default: 0.0[0m
[1;32mrun_card missed argument el. Takes default: 0.0[0m
[1;32mrun_card missed argument ejmax. Takes default: -1.0[0m
[1;32mrun_card missed argument ebmax. Takes default: -1.0[0m
[1;32mrun_card missed argument eamax. Takes default: -1.0[0m
[1;32mrun_card missed argument elmax. Takes default: -1.0[0m
[1;32mrun_card missed argument r0gamma. Takes default: 0.4[0m
[1;32mrun_card missed argument xn. Takes default: 1.0[0m
[1;32mrun_card missed argument epsgamma. Takes default: 1.0[0m
[1;32mrun_card missed argument isoem. Takes default: True[0m
[1;32mrun_card missed argument pdgs_for_merging_cut. Takes default: [21, 1, 2, 3, 4, 5, 6][0m
[1;32mrun_card missed argument gridrun. Takes default: False[0m
[1;32mrun_card missed argument fixed_couplings. Takes default: True[0m
[1;32mrun_card missed argument mc_grouped_subproc. Takes default: True[0m
[1;32mrun_card missed argument xmtcentral. Takes default: 0.0[0m
[1;32mrun_card missed argument d. Takes default: 1.0[0m
[1;32mrun_card missed argument issgridfile. Takes default: [0m
[1;32mrun_card missed argument tmin_for_channel. Takes default: -1.0[0m
[1;32mrun_card missed argument small_width_treatment. Takes default: 1e-06[0m
compile Source Directory
[1;32mCompiling the bias module 'dummy'[0m
Using random number seed offset = 21
INFO: Running Survey 
Creating Jobs
Working on SubProcesses
[1;32m[Errno 2] No such file or directory: '/Users/omattelaer/Documents/workspace/2.7.2_alternate/PROC_sm_5/SubProcesses/P1_qq_wpTwmTqq_wp_qq_wm_tamvl/Hel/selection'[0m
INFO:     P1_qq_wpTwmTqq_wp_qq_wm_tamvl  
INFO:  Idle: 66,  Running: 8,  Completed: 0 [ current time: 00h34 ] 
INFO:  Idle: 65,  Running: 8,  Completed: 1 [  1s  ] 
INFO:  Idle: 50,  Running: 8,  Completed: 16 [  4.2s  ] 
INFO:  Idle: 43,  Running: 8,  Completed: 23 [  7.2s  ] 
INFO:  Idle: 30,  Running: 8,  Completed: 36 [  10.4s  ] 
INFO:  Idle: 25,  Running: 8,  Completed: 41 [  13.4s  ] 
INFO:  Idle: 23,  Running: 8,  Completed: 43 [  17.5s  ] 
INFO:  Idle: 13,  Running: 8,  Completed: 53 [  20.7s  ] 
INFO:  Idle: 8,  Running: 8,  Completed: 58 [  24.1s  ] 
INFO:  Idle: 3,  Running: 8,  Completed: 63 [  27.2s  ] 
INFO:  Idle: 0,  Running: 4,  Completed: 70 [  31.2s  ] 
INFO:  Idle: 0,  Running: 0,  Completed: 74 [  40.9s  ] 
INFO:  Idle: 0,  Running: 0,  Completed: 74 [  40.9s  ] 
INFO: End survey 
refine 10000
Creating Jobs
INFO: Refine results to 10000 
INFO: Generating 10000.0 unweighted events. 
sum of cpu time of last step: 3m28s
INFO: Effective Luminosity 137844201.96772993 pb^-1 
[1;32mDEBUG: channel G35 need to improve by 2.02 (xsec=3.507e-07 pb, iter=4) [0m
[1;32mDEBUG: channel G51.022 need to improve by 2.22 (xsec=3.2255e-07 pb, iter=3) [0m
[1;32mDEBUG: channel G49 need to improve by 2.25 (xsec=4.0848e-07 pb, iter=4) [0m
[1;32mDEBUG: channel G42 need to improve by 2.90 (xsec=1.1767e-06 pb, iter=4) [0m
[1;32mDEBUG: channel G47 need to improve by 3.18 (xsec=6.9311e-07 pb, iter=4) [0m
[1;32mDEBUG: channel G24 need to improve by 3.38 (xsec=1.0791e-06 pb, iter=4) [0m
[1;32mDEBUG: channel G29 need to improve by 5.79 (xsec=2.5645e-06 pb, iter=4) [0m
[1;32mDEBUG: channel G30 need to improve by 6.63 (xsec=2.1131e-06 pb, iter=4) [0m
[1;32mDEBUG: channel G37.022 need to improve by 9.25 (xsec=4.033e-07 pb, iter=4) [0m
[1;32mDEBUG: channel G18 need to improve by 11.21 (xsec=8.0816e-06 pb, iter=5) [0m
[1;32mDEBUG: channel G19 need to improve by 11.88 (xsec=2.1535e-06 pb, iter=3) [0m
[1;32mDEBUG: channel G17 need to improve by 12.42 (xsec=3.1423e-06 pb, iter=3) [0m
[1;32mDEBUG: channel G33.022 need to improve by 13.78 (xsec=4.2825e-06 pb, iter=3) [0m
[1;32mDEBUG: channel G27 need to improve by 14.93 (xsec=8.6669e-07 pb, iter=4) [0m
[1;32mDEBUG: channel G39 need to improve by 16.08 (xsec=2.217e-06 pb, iter=3) [0m
[1;32mDEBUG: channel G53 need to improve by 16.96 (xsec=2.4592e-06 pb, iter=3) [0m
[1;32mDEBUG: channel G28 need to improve by 21.27 (xsec=6.6342e-06 pb, iter=4) [0m
[1;32mDEBUG: channel G31 need to improve by 120.92 (xsec=2.0091e-05 pb, iter=3) [0m
[1;32mDEBUG: channel G32 need to improve by 176.50 (xsec=2.6877e-05 pb, iter=3) [0m
INFO: need to improve 19 channels 
[1;32mDEBUG: G35 : need 48.341961630082885 event. Need 1 split job of 4320 points [0m
[1;32mDEBUG: G51.022 : need 44.461647344691286 event. Need 1 split job of 2228 points [0m
[1;32mDEBUG: G49 : need 56.306599619778325 event. Need 1 split job of 4831 points [0m
[1;32mDEBUG: G42 : need 162.2012724554278 event. Need 1 split job of 5000 points [0m
[1;32mDEBUG: G47 : need 95.5411948258533 event. Need 1 split job of 5000 points [0m
[1;32mDEBUG: G24 : need 148.74767834337734 event. Need 1 split job of 5000 points [0m
[1;32mDEBUG: G29 : need 353.5014559462434 event. Need 1 split job of 5000 points [0m
[1;32mDEBUG: G30 : need 291.27858317801014 event. Need 1 split job of 5000 points [0m
[1;32mDEBUG: G37.022 : need 55.59256665358548 event. Need 1 split job of 5000 points [0m
[1;32mDEBUG: G18 : need 1114.0017026224064 event. Need 2 split job of 5000 points [0m
[1;32mDEBUG: G19 : need 296.84748893750634 event. Need 1 split job of 5000 points [0m
[1;32mDEBUG: G17 : need 433.14783584319775 event. Need 1 split job of 5000 points [0m
[1;32mDEBUG: G33.022 : need 590.3177949268035 event. Need 1 split job of 5000 points [0m
[1;32mDEBUG: G27 : need 119.46819140341185 event. Need 1 split job of 5000 points [0m
[1;32mDEBUG: G39 : need 305.60059576245726 event. Need 1 split job of 5000 points [0m
[1;32mDEBUG: G53 : need 338.98646147904145 event. Need 1 split job of 5000 points [0m
[1;32mDEBUG: G28 : need 914.4860046943139 event. Need 1 split job of 5000 points [0m
[1;32mDEBUG: G31 : need 2769.427861733662 event. Need 3 split job of 5000 points [0m
[1;32mDEBUG: G32 : need 3704.8386162866773 event. Need 4 split job of 5000 points [0m
- Current estimate of cross-section: 8.705480410999996e-05 +- 2.8506232081087724e-06
    P1_qq_wpTwmTqq_wp_qq_wm_tamvl 
INFO:  Idle: 17,  Running: 8,  Completed: 0 [ current time: 00h35 ] 
INFO:  Idle: 16,  Running: 8,  Completed: 1 [  8.1s  ] 
INFO:  Idle: 15,  Running: 8,  Completed: 2 [  16.5s  ] 
INFO:  Idle: 13,  Running: 8,  Completed: 4 [  33.8s  ] 
INFO:  Idle: 12,  Running: 8,  Completed: 5 [  40s  ] 
INFO:  Idle: 10,  Running: 8,  Completed: 7 [  47.2s  ] 
INFO:  Idle: 9,  Running: 8,  Completed: 8 [  55.7s  ] 
INFO:  Idle: 8,  Running: 8,  Completed: 9 [  1m 1s  ] 
INFO:  Idle: 6,  Running: 8,  Completed: 11 [  1m 16s  ] 
INFO:  Idle: 4,  Running: 8,  Completed: 13 [  1m 20s  ] 
INFO:  Idle: 2,  Running: 8,  Completed: 15 [  1m 24s  ] 
INFO:  Idle: 1,  Running: 8,  Completed: 16 [  1m 31s  ] 
INFO:  Idle: 0,  Running: 8,  Completed: 17 [  1m 40s  ] 
INFO:  Idle: 0,  Running: 7,  Completed: 18 [  1m 44s  ] 
INFO:  Idle: 0,  Running: 6,  Completed: 19 [  1m 48s  ] 
INFO:  Idle: 0,  Running: 5,  Completed: 20 [  1m 52s  ] 
INFO:  Idle: 0,  Running: 4,  Completed: 21 [  1m 57s  ] 
INFO:  Idle: 0,  Running: 3,  Completed: 22 [  2m 0s  ] 
INFO:  Idle: 0,  Running: 2,  Completed: 23 [  2m 9s  ] 
INFO:  Idle: 0,  Running: 1,  Completed: 24 [  2m 14s  ] 
INFO:  Idle: 0,  Running: 0,  Completed: 25 [  2m 16s  ] 
INFO: Combining runs 
[1;32mfind 2 multijob in /Users/omattelaer/Documents/workspace/2.7.2_alternate/PROC_sm_5/SubProcesses/P1_qq_wpTwmTqq_wp_qq_wm_tamvl/G18[0m
[1;32mCombined 2 file generating 2527 events for /Users/omattelaer/Documents/workspace/2.7.2_alternate/PROC_sm_5/SubProcesses/P1_qq_wpTwmTqq_wp_qq_wm_tamvl/G18 [0m
[1;32mfind 3 multijob in /Users/omattelaer/Documents/workspace/2.7.2_alternate/PROC_sm_5/SubProcesses/P1_qq_wpTwmTqq_wp_qq_wm_tamvl/G31[0m
[1;32mCombined 3 file generating 5614 events for /Users/omattelaer/Documents/workspace/2.7.2_alternate/PROC_sm_5/SubProcesses/P1_qq_wpTwmTqq_wp_qq_wm_tamvl/G31 [0m
[1;32mfind 4 multijob in /Users/omattelaer/Documents/workspace/2.7.2_alternate/PROC_sm_5/SubProcesses/P1_qq_wpTwmTqq_wp_qq_wm_tamvl/G32[0m
[1;32mCombined 4 file generating 6425 events for /Users/omattelaer/Documents/workspace/2.7.2_alternate/PROC_sm_5/SubProcesses/P1_qq_wpTwmTqq_wp_qq_wm_tamvl/G32 [0m
sum of cpu time of last step: 17m46s
INFO: finish refine 
refine 10000 --treshold=0.9
No need for second refine due to stability of cross-section
INFO: Combining Events 
[1;32mDEBUG: write 10000 event (efficiency 45 %, truncation 0.085 %) after 2 iteration(s) [0m
  === Results Summary for run: run_01 tag: tag_1 ===

     Cross-section :   8.987e-05 +- 2.882e-07 pb
     Nb of events :  10000
 
fail
[1;34mFailed to access python version of LHAPDF: If the python interface to LHAPDF is available on your system, try adding its location to the PYTHONPATH environment variable and theLHAPDF library location to LD_LIBRARY_PATH (linux) or DYLD_LIBRARY_PATH (mac os x).The required LD_LIBRARY_PATH is /Users/omattelaer/Documents/HEPTools/lhapdf6_py3/lib[0m
INFO: can not run systematics since can not link python to lhapdf 
store_events
INFO: Storing parton level results 
INFO: End Parton 
reweight -from_cards
decay_events -from_cards
INFO: Madanalysis5 parton-level analysis was skipped following user request. 
INFO: To run the analysis, remove or comment the tag '@MG5aMC skip_analysis' in
  '/Users/omattelaer/Documents/workspace/2.7.2_alternate/PROC_sm_5/Cards/madanalysis5_parton_card.dat'. 
INFO: storing files of previous run 
INFO: Done 
quit
INFO:  
more information in /Users/omattelaer/Documents/workspace/2.7.2_alternate/PROC_sm_5/index.html
generate p p > t t~
INFO: Checking for minimal orders which gives processes. 
INFO: Please specify coupling orders to bypass this step. 
INFO: Trying coupling order WEIGHTED<=2: WEIGTHED IS QCD+2*QED 
INFO: Trying process: g g > t t~ WEIGHTED<=2 @1  
INFO: Process has 3 diagrams 
INFO: Trying process: u u~ > t t~ WEIGHTED<=2 @1  
INFO: Process has 1 diagrams 
INFO: Trying process: u c~ > t t~ WEIGHTED<=2 @1  
INFO: Trying process: c u~ > t t~ WEIGHTED<=2 @1  
INFO: Trying process: c c~ > t t~ WEIGHTED<=2 @1  
INFO: Process has 1 diagrams 
INFO: Trying process: d d~ > t t~ WEIGHTED<=2 @1  
INFO: Process has 1 diagrams 
INFO: Trying process: d s~ > t t~ WEIGHTED<=2 @1  
INFO: Trying process: s d~ > t t~ WEIGHTED<=2 @1  
INFO: Trying process: s s~ > t t~ WEIGHTED<=2 @1  
INFO: Process has 1 diagrams 
INFO: Process u~ u > t t~ added to mirror process u u~ > t t~ 
INFO: Process c~ c > t t~ added to mirror process c c~ > t t~ 
INFO: Process d~ d > t t~ added to mirror process d d~ > t t~ 
INFO: Process s~ s > t t~ added to mirror process s s~ > t t~ 
5 processes with 7 diagrams generated in 0.036 s
Total: 5 processes with 7 diagrams
add process p p > t t~ j
INFO: Checking for minimal orders which gives processes. 
INFO: Please specify coupling orders to bypass this step. 
INFO: Trying coupling order WEIGHTED<=3: WEIGTHED IS QCD+2*QED 
INFO: Trying process: g g > t t~ g WEIGHTED<=3 @2  
INFO: Process has 16 diagrams 
INFO: Trying process: g u > t t~ u WEIGHTED<=3 @2  
INFO: Process has 5 diagrams 
INFO: Trying process: g u > t t~ c WEIGHTED<=3 @2  
INFO: Trying process: g c > t t~ u WEIGHTED<=3 @2  
INFO: Trying process: g c > t t~ c WEIGHTED<=3 @2  
INFO: Process has 5 diagrams 
INFO: Trying process: g d > t t~ d WEIGHTED<=3 @2  
INFO: Process has 5 diagrams 
INFO: Trying process: g d > t t~ s WEIGHTED<=3 @2  
INFO: Trying process: g s > t t~ d WEIGHTED<=3 @2  
INFO: Trying process: g s > t t~ s WEIGHTED<=3 @2  
INFO: Process has 5 diagrams 
INFO: Crossed process found for g u~ > t t~ u~, reuse diagrams. 
INFO: Crossed process found for g c~ > t t~ c~, reuse diagrams. 
INFO: Crossed process found for g d~ > t t~ d~, reuse diagrams. 
INFO: Crossed process found for g s~ > t t~ s~, reuse diagrams. 
INFO: Process u g > t t~ u added to mirror process g u > t t~ u 
INFO: Crossed process found for u u~ > t t~ g, reuse diagrams. 
INFO: Process c g > t t~ c added to mirror process g c > t t~ c 
INFO: Crossed process found for c c~ > t t~ g, reuse diagrams. 
INFO: Process d g > t t~ d added to mirror process g d > t t~ d 
INFO: Crossed process found for d d~ > t t~ g, reuse diagrams. 
INFO: Process s g > t t~ s added to mirror process g s > t t~ s 
INFO: Crossed process found for s s~ > t t~ g, reuse diagrams. 
INFO: Process u~ g > t t~ u~ added to mirror process g u~ > t t~ u~ 
INFO: Process u~ u > t t~ g added to mirror process u u~ > t t~ g 
INFO: Process c~ g > t t~ c~ added to mirror process g c~ > t t~ c~ 
INFO: Process c~ c > t t~ g added to mirror process c c~ > t t~ g 
INFO: Process d~ g > t t~ d~ added to mirror process g d~ > t t~ d~ 
INFO: Process d~ d > t t~ g added to mirror process d d~ > t t~ g 
INFO: Process s~ g > t t~ s~ added to mirror process g s~ > t t~ s~ 
INFO: Process s~ s > t t~ g added to mirror process s s~ > t t~ g 
13 processes with 76 diagrams generated in 0.177 s
Total: 18 processes with 83 diagrams
add process p p > t t~ j j
INFO: Checking for minimal orders which gives processes. 
INFO: Please specify coupling orders to bypass this step. 
INFO: Trying coupling order WEIGHTED<=4: WEIGTHED IS QCD+2*QED 
INFO: Trying process: g g > t t~ g g WEIGHTED<=4 @3  
INFO: Process has 123 diagrams 
INFO: Trying process: g g > t t~ u u~ WEIGHTED<=4 @3  
INFO: Process has 36 diagrams 
INFO: Trying process: g g > t t~ u c~ WEIGHTED<=4 @3  
INFO: Trying process: g g > t t~ c u~ WEIGHTED<=4 @3  
INFO: Trying process: g g > t t~ c c~ WEIGHTED<=4 @3  
INFO: Process has 36 diagrams 
INFO: Trying process: g g > t t~ d d~ WEIGHTED<=4 @3  
INFO: Process has 36 diagrams 
INFO: Trying process: g g > t t~ d s~ WEIGHTED<=4 @3  
INFO: Trying process: g g > t t~ s d~ WEIGHTED<=4 @3  
INFO: Trying process: g g > t t~ s s~ WEIGHTED<=4 @3  
INFO: Process has 36 diagrams 
INFO: Crossed process found for g u > t t~ g u, reuse diagrams. 
INFO: Crossed process found for g c > t t~ g c, reuse diagrams. 
INFO: Crossed process found for g d > t t~ g d, reuse diagrams. 
INFO: Crossed process found for g s > t t~ g s, reuse diagrams. 
INFO: Crossed process found for g u~ > t t~ g u~, reuse diagrams. 
INFO: Crossed process found for g c~ > t t~ g c~, reuse diagrams. 
INFO: Crossed process found for g d~ > t t~ g d~, reuse diagrams. 
INFO: Crossed process found for g s~ > t t~ g s~, reuse diagrams. 
INFO: Process u g > t t~ g u added to mirror process g u > t t~ g u 
INFO: Trying process: u u > t t~ u u WEIGHTED<=4 @3  
INFO: Process has 14 diagrams 
INFO: Trying process: u u > t t~ u c WEIGHTED<=4 @3  
INFO: Trying process: u u > t t~ c c WEIGHTED<=4 @3  
INFO: Trying process: u c > t t~ u u WEIGHTED<=4 @3  
INFO: Trying process: u c > t t~ u c WEIGHTED<=4 @3  
INFO: Process has 7 diagrams 
INFO: Trying process: u c > t t~ c c WEIGHTED<=4 @3  
INFO: Trying process: u d > t t~ u d WEIGHTED<=4 @3  
INFO: Process has 7 diagrams 
INFO: Trying process: u d > t t~ u s WEIGHTED<=4 @3  
INFO: Trying process: u d > t t~ c d WEIGHTED<=4 @3  
INFO: Trying process: u d > t t~ c s WEIGHTED<=4 @3  
INFO: Trying process: u s > t t~ u d WEIGHTED<=4 @3  
INFO: Trying process: u s > t t~ u s WEIGHTED<=4 @3  
INFO: Process has 7 diagrams 
INFO: Trying process: u s > t t~ c d WEIGHTED<=4 @3  
INFO: Trying process: u s > t t~ c s WEIGHTED<=4 @3  
INFO: Crossed process found for u u~ > t t~ g g, reuse diagrams. 
INFO: Crossed process found for u u~ > t t~ u u~, reuse diagrams. 
INFO: Crossed process found for u u~ > t t~ c c~, reuse diagrams. 
INFO: Crossed process found for u u~ > t t~ d d~, reuse diagrams. 
INFO: Crossed process found for u u~ > t t~ s s~, reuse diagrams. 
INFO: Crossed process found for u c~ > t t~ u c~, reuse diagrams. 
INFO: Crossed process found for u d~ > t t~ u d~, reuse diagrams. 
INFO: Crossed process found for u s~ > t t~ u s~, reuse diagrams. 
INFO: Process c g > t t~ g c added to mirror process g c > t t~ g c 
INFO: Process c u > t t~ u c added to mirror process u c > t t~ u c 
INFO: Trying process: c c > t t~ u u WEIGHTED<=4 @3  
INFO: Trying process: c c > t t~ u c WEIGHTED<=4 @3  
INFO: Trying process: c c > t t~ c c WEIGHTED<=4 @3  
INFO: Process has 14 diagrams 
INFO: Trying process: c d > t t~ u d WEIGHTED<=4 @3  
INFO: Trying process: c d > t t~ u s WEIGHTED<=4 @3  
INFO: Trying process: c d > t t~ c d WEIGHTED<=4 @3  
INFO: Process has 7 diagrams 
INFO: Trying process: c d > t t~ c s WEIGHTED<=4 @3  
INFO: Trying process: c s > t t~ u d WEIGHTED<=4 @3  
INFO: Trying process: c s > t t~ u s WEIGHTED<=4 @3  
INFO: Trying process: c s > t t~ c d WEIGHTED<=4 @3  
INFO: Trying process: c s > t t~ c s WEIGHTED<=4 @3  
INFO: Process has 7 diagrams 
INFO: Crossed process found for c u~ > t t~ c u~, reuse diagrams. 
INFO: Crossed process found for c c~ > t t~ g g, reuse diagrams. 
INFO: Crossed process found for c c~ > t t~ u u~, reuse diagrams. 
INFO: Crossed process found for c c~ > t t~ c c~, reuse diagrams. 
INFO: Crossed process found for c c~ > t t~ d d~, reuse diagrams. 
INFO: Crossed process found for c c~ > t t~ s s~, reuse diagrams. 
INFO: Crossed process found for c d~ > t t~ c d~, reuse diagrams. 
INFO: Crossed process found for c s~ > t t~ c s~, reuse diagrams. 
INFO: Process d g > t t~ g d added to mirror process g d > t t~ g d 
INFO: Process d u > t t~ u d added to mirror process u d > t t~ u d 
INFO: Process d c > t t~ c d added to mirror process c d > t t~ c d 
INFO: Trying process: d d > t t~ d d WEIGHTED<=4 @3  
INFO: Process has 14 diagrams 
INFO: Trying process: d d > t t~ d s WEIGHTED<=4 @3  
INFO: Trying process: d d > t t~ s s WEIGHTED<=4 @3  
INFO: Trying process: d s > t t~ d d WEIGHTED<=4 @3  
INFO: Trying process: d s > t t~ d s WEIGHTED<=4 @3  
INFO: Process has 7 diagrams 
INFO: Trying process: d s > t t~ s s WEIGHTED<=4 @3  
INFO: Crossed process found for d u~ > t t~ d u~, reuse diagrams. 
INFO: Crossed process found for d c~ > t t~ d c~, reuse diagrams. 
INFO: Crossed process found for d d~ > t t~ g g, reuse diagrams. 
INFO: Crossed process found for d d~ > t t~ u u~, reuse diagrams. 
INFO: Crossed process found for d d~ > t t~ c c~, reuse diagrams. 
INFO: Crossed process found for d d~ > t t~ d d~, reuse diagrams. 
INFO: Crossed process found for d d~ > t t~ s s~, reuse diagrams. 
INFO: Crossed process found for d s~ > t t~ d s~, reuse diagrams. 
INFO: Process s g > t t~ g s added to mirror process g s > t t~ g s 
INFO: Process s u > t t~ u s added to mirror process u s > t t~ u s 
INFO: Process s c > t t~ c s added to mirror process c s > t t~ c s 
INFO: Process s d > t t~ d s added to mirror process d s > t t~ d s 
INFO: Trying process: s s > t t~ d d WEIGHTED<=4 @3  
INFO: Trying process: s s > t t~ d s WEIGHTED<=4 @3  
INFO: Trying process: s s > t t~ s s WEIGHTED<=4 @3  
INFO: Process has 14 diagrams 
INFO: Crossed process found for s u~ > t t~ s u~, reuse diagrams. 
INFO: Crossed process found for s c~ > t t~ s c~, reuse diagrams. 
INFO: Crossed process found for s d~ > t t~ s d~, reuse diagrams. 
INFO: Crossed process found for s s~ > t t~ g g, reuse diagrams. 
INFO: Crossed process found for s s~ > t t~ u u~, reuse diagrams. 
INFO: Crossed process found for s s~ > t t~ c c~, reuse diagrams. 
INFO: Crossed process found for s s~ > t t~ d d~, reuse diagrams. 
INFO: Crossed process found for s s~ > t t~ s s~, reuse diagrams. 
INFO: Process u~ g > t t~ g u~ added to mirror process g u~ > t t~ g u~ 
INFO: Process u~ u > t t~ g g added to mirror process u u~ > t t~ g g 
INFO: Process u~ u > t t~ u u~ added to mirror process u u~ > t t~ u u~ 
INFO: Process u~ u > t t~ c c~ added to mirror process u u~ > t t~ c c~ 
INFO: Process u~ u > t t~ d d~ added to mirror process u u~ > t t~ d d~ 
INFO: Process u~ u > t t~ s s~ added to mirror process u u~ > t t~ s s~ 
INFO: Process u~ c > t t~ c u~ added to mirror process c u~ > t t~ c u~ 
INFO: Process u~ d > t t~ d u~ added to mirror process d u~ > t t~ d u~ 
INFO: Process u~ s > t t~ s u~ added to mirror process s u~ > t t~ s u~ 
INFO: Crossed process found for u~ u~ > t t~ u~ u~, reuse diagrams. 
INFO: Crossed process found for u~ c~ > t t~ u~ c~, reuse diagrams. 
INFO: Crossed process found for u~ d~ > t t~ u~ d~, reuse diagrams. 
INFO: Crossed process found for u~ s~ > t t~ u~ s~, reuse diagrams. 
INFO: Process c~ g > t t~ g c~ added to mirror process g c~ > t t~ g c~ 
INFO: Process c~ u > t t~ u c~ added to mirror process u c~ > t t~ u c~ 
INFO: Process c~ c > t t~ g g added to mirror process c c~ > t t~ g g 
INFO: Process c~ c > t t~ u u~ added to mirror process c c~ > t t~ u u~ 
INFO: Process c~ c > t t~ c c~ added to mirror process c c~ > t t~ c c~ 
INFO: Process c~ c > t t~ d d~ added to mirror process c c~ > t t~ d d~ 
INFO: Process c~ c > t t~ s s~ added to mirror process c c~ > t t~ s s~ 
INFO: Process c~ d > t t~ d c~ added to mirror process d c~ > t t~ d c~ 
INFO: Process c~ s > t t~ s c~ added to mirror process s c~ > t t~ s c~ 
INFO: Process c~ u~ > t t~ u~ c~ added to mirror process u~ c~ > t t~ u~ c~ 
INFO: Crossed process found for c~ c~ > t t~ c~ c~, reuse diagrams. 
INFO: Crossed process found for c~ d~ > t t~ c~ d~, reuse diagrams. 
INFO: Crossed process found for c~ s~ > t t~ c~ s~, reuse diagrams. 
INFO: Process d~ g > t t~ g d~ added to mirror process g d~ > t t~ g d~ 
INFO: Process d~ u > t t~ u d~ added to mirror process u d~ > t t~ u d~ 
INFO: Process d~ c > t t~ c d~ added to mirror process c d~ > t t~ c d~ 
INFO: Process d~ d > t t~ g g added to mirror process d d~ > t t~ g g 
INFO: Process d~ d > t t~ u u~ added to mirror process d d~ > t t~ u u~ 
INFO: Process d~ d > t t~ c c~ added to mirror process d d~ > t t~ c c~ 
INFO: Process d~ d > t t~ d d~ added to mirror process d d~ > t t~ d d~ 
INFO: Process d~ d > t t~ s s~ added to mirror process d d~ > t t~ s s~ 
INFO: Process d~ s > t t~ s d~ added to mirror process s d~ > t t~ s d~ 
INFO: Process d~ u~ > t t~ u~ d~ added to mirror process u~ d~ > t t~ u~ d~ 
INFO: Process d~ c~ > t t~ c~ d~ added to mirror process c~ d~ > t t~ c~ d~ 
INFO: Crossed process found for d~ d~ > t t~ d~ d~, reuse diagrams. 
INFO: Crossed process found for d~ s~ > t t~ d~ s~, reuse diagrams. 
INFO: Process s~ g > t t~ g s~ added to mirror process g s~ > t t~ g s~ 
INFO: Process s~ u > t t~ u s~ added to mirror process u s~ > t t~ u s~ 
INFO: Process s~ c > t t~ c s~ added to mirror process c s~ > t t~ c s~ 
INFO: Process s~ d > t t~ d s~ added to mirror process d s~ > t t~ d s~ 
INFO: Process s~ s > t t~ g g added to mirror process s s~ > t t~ g g 
INFO: Process s~ s > t t~ u u~ added to mirror process s s~ > t t~ u u~ 
INFO: Process s~ s > t t~ c c~ added to mirror process s s~ > t t~ c c~ 
INFO: Process s~ s > t t~ d d~ added to mirror process s s~ > t t~ d d~ 
INFO: Process s~ s > t t~ s s~ added to mirror process s s~ > t t~ s s~ 
INFO: Process s~ u~ > t t~ u~ s~ added to mirror process u~ s~ > t t~ u~ s~ 
INFO: Process s~ c~ > t t~ c~ s~ added to mirror process c~ s~ > t t~ c~ s~ 
INFO: Process s~ d~ > t t~ d~ s~ added to mirror process d~ s~ > t t~ d~ s~ 
INFO: Crossed process found for s~ s~ > t t~ s~ s~, reuse diagrams. 
65 processes with 1119 diagrams generated in 2.185 s
Total: 83 processes with 1202 diagrams
output --hel_recycling=False
INFO: initialize a new directory: PROC_sm_6 
INFO: remove old information in PROC_sm_6 
INFO: Organizing processes into subprocess groups 
INFO: Generating Helas calls for process: g g > t t~ g g WEIGHTED<=4 @3 
INFO: Processing color information for process: g g > t t~ g g @3 
INFO: Generating Helas calls for process: g g > t t~ u u~ WEIGHTED<=4 @3 
INFO: Processing color information for process: g g > t t~ u u~ @3 
INFO: Combined process g g > t t~ c c~ WEIGHTED<=4 @3 with process g g > t t~ u u~ WEIGHTED<=4 @3 
INFO: Combined process g g > t t~ d d~ WEIGHTED<=4 @3 with process g g > t t~ u u~ WEIGHTED<=4 @3 
INFO: Combined process g g > t t~ s s~ WEIGHTED<=4 @3 with process g g > t t~ u u~ WEIGHTED<=4 @3 
INFO: Generating Helas calls for process: g u > t t~ g u WEIGHTED<=4 @3 
INFO: Processing color information for process: g u > t t~ g u @3 
INFO: Combined process g c > t t~ g c WEIGHTED<=4 @3 with process g u > t t~ g u WEIGHTED<=4 @3 
INFO: Combined process g d > t t~ g d WEIGHTED<=4 @3 with process g u > t t~ g u WEIGHTED<=4 @3 
INFO: Combined process g s > t t~ g s WEIGHTED<=4 @3 with process g u > t t~ g u WEIGHTED<=4 @3 
INFO: Generating Helas calls for process: g u~ > t t~ g u~ WEIGHTED<=4 @3 
INFO: Processing color information for process: g u~ > t t~ g u~ @3 
INFO: Combined process g c~ > t t~ g c~ WEIGHTED<=4 @3 with process g u~ > t t~ g u~ WEIGHTED<=4 @3 
INFO: Combined process g d~ > t t~ g d~ WEIGHTED<=4 @3 with process g u~ > t t~ g u~ WEIGHTED<=4 @3 
INFO: Combined process g s~ > t t~ g s~ WEIGHTED<=4 @3 with process g u~ > t t~ g u~ WEIGHTED<=4 @3 
INFO: Generating Helas calls for process: u u~ > t t~ g g WEIGHTED<=4 @3 
INFO: Processing color information for process: u u~ > t t~ g g @3 
INFO: Combined process c c~ > t t~ g g WEIGHTED<=4 @3 with process u u~ > t t~ g g WEIGHTED<=4 @3 
INFO: Combined process d d~ > t t~ g g WEIGHTED<=4 @3 with process u u~ > t t~ g g WEIGHTED<=4 @3 
INFO: Combined process s s~ > t t~ g g WEIGHTED<=4 @3 with process u u~ > t t~ g g WEIGHTED<=4 @3 
INFO: Generating Helas calls for process: g g > t t~ g WEIGHTED<=3 @2 
INFO: Processing color information for process: g g > t t~ g @2 
INFO: Generating Helas calls for process: u u > t t~ u u WEIGHTED<=4 @3 
INFO: Processing color information for process: u u > t t~ u u @3 
INFO: Generating Helas calls for process: u u~ > t t~ u u~ WEIGHTED<=4 @3 
INFO: Processing color information for process: u u~ > t t~ u u~ @3 
INFO: Combined process c c > t t~ c c WEIGHTED<=4 @3 with process u u > t t~ u u WEIGHTED<=4 @3 
INFO: Combined process c c~ > t t~ c c~ WEIGHTED<=4 @3 with process u u~ > t t~ u u~ WEIGHTED<=4 @3 
INFO: Combined process d d > t t~ d d WEIGHTED<=4 @3 with process u u > t t~ u u WEIGHTED<=4 @3 
INFO: Combined process d d~ > t t~ d d~ WEIGHTED<=4 @3 with process u u~ > t t~ u u~ WEIGHTED<=4 @3 
INFO: Combined process s s > t t~ s s WEIGHTED<=4 @3 with process u u > t t~ u u WEIGHTED<=4 @3 
INFO: Combined process s s~ > t t~ s s~ WEIGHTED<=4 @3 with process u u~ > t t~ u u~ WEIGHTED<=4 @3 
INFO: Generating Helas calls for process: u~ u~ > t t~ u~ u~ WEIGHTED<=4 @3 
INFO: Processing color information for process: u~ u~ > t t~ u~ u~ @3 
INFO: Combined process c~ c~ > t t~ c~ c~ WEIGHTED<=4 @3 with process u~ u~ > t t~ u~ u~ WEIGHTED<=4 @3 
INFO: Combined process d~ d~ > t t~ d~ d~ WEIGHTED<=4 @3 with process u~ u~ > t t~ u~ u~ WEIGHTED<=4 @3 
INFO: Combined process s~ s~ > t t~ s~ s~ WEIGHTED<=4 @3 with process u~ u~ > t t~ u~ u~ WEIGHTED<=4 @3 
INFO: Generating Helas calls for process: u c > t t~ u c WEIGHTED<=4 @3 
INFO: Processing color information for process: u c > t t~ u c @3 
INFO: Combined process u d > t t~ u d WEIGHTED<=4 @3 with process u c > t t~ u c WEIGHTED<=4 @3 
INFO: Combined process u s > t t~ u s WEIGHTED<=4 @3 with process u c > t t~ u c WEIGHTED<=4 @3 
INFO: Generating Helas calls for process: u u~ > t t~ c c~ WEIGHTED<=4 @3 
INFO: Processing color information for process: u u~ > t t~ c c~ @3 
INFO: Combined process u u~ > t t~ d d~ WEIGHTED<=4 @3 with process u u~ > t t~ c c~ WEIGHTED<=4 @3 
INFO: Combined process u u~ > t t~ s s~ WEIGHTED<=4 @3 with process u u~ > t t~ c c~ WEIGHTED<=4 @3 
INFO: Generating Helas calls for process: u c~ > t t~ u c~ WEIGHTED<=4 @3 
INFO: Processing color information for process: u c~ > t t~ u c~ @3 
INFO: Combined process u d~ > t t~ u d~ WEIGHTED<=4 @3 with process u c~ > t t~ u c~ WEIGHTED<=4 @3 
INFO: Combined process u s~ > t t~ u s~ WEIGHTED<=4 @3 with process u c~ > t t~ u c~ WEIGHTED<=4 @3 
INFO: Combined process c d > t t~ c d WEIGHTED<=4 @3 with process u c > t t~ u c WEIGHTED<=4 @3 
INFO: Combined process c s > t t~ c s WEIGHTED<=4 @3 with process u c > t t~ u c WEIGHTED<=4 @3 
INFO: Combined process c u~ > t t~ c u~ WEIGHTED<=4 @3 with process u c~ > t t~ u c~ WEIGHTED<=4 @3 
INFO: Combined process c c~ > t t~ u u~ WEIGHTED<=4 @3 with process u u~ > t t~ c c~ WEIGHTED<=4 @3 
INFO: Combined process c c~ > t t~ d d~ WEIGHTED<=4 @3 with process u u~ > t t~ c c~ WEIGHTED<=4 @3 
INFO: Combined process c c~ > t t~ s s~ WEIGHTED<=4 @3 with process u u~ > t t~ c c~ WEIGHTED<=4 @3 
INFO: Combined process c d~ > t t~ c d~ WEIGHTED<=4 @3 with process u c~ > t t~ u c~ WEIGHTED<=4 @3 
INFO: Combined process c s~ > t t~ c s~ WEIGHTED<=4 @3 with process u c~ > t t~ u c~ WEIGHTED<=4 @3 
INFO: Combined process d s > t t~ d s WEIGHTED<=4 @3 with process u c > t t~ u c WEIGHTED<=4 @3 
INFO: Combined process d u~ > t t~ d u~ WEIGHTED<=4 @3 with process u c~ > t t~ u c~ WEIGHTED<=4 @3 
INFO: Combined process d c~ > t t~ d c~ WEIGHTED<=4 @3 with process u c~ > t t~ u c~ WEIGHTED<=4 @3 
INFO: Combined process d d~ > t t~ u u~ WEIGHTED<=4 @3 with process u u~ > t t~ c c~ WEIGHTED<=4 @3 
INFO: Combined process d d~ > t t~ c c~ WEIGHTED<=4 @3 with process u u~ > t t~ c c~ WEIGHTED<=4 @3 
INFO: Combined process d d~ > t t~ s s~ WEIGHTED<=4 @3 with process u u~ > t t~ c c~ WEIGHTED<=4 @3 
INFO: Combined process d s~ > t t~ d s~ WEIGHTED<=4 @3 with process u c~ > t t~ u c~ WEIGHTED<=4 @3 
INFO: Combined process s u~ > t t~ s u~ WEIGHTED<=4 @3 with process u c~ > t t~ u c~ WEIGHTED<=4 @3 
INFO: Combined process s c~ > t t~ s c~ WEIGHTED<=4 @3 with process u c~ > t t~ u c~ WEIGHTED<=4 @3 
INFO: Combined process s d~ > t t~ s d~ WEIGHTED<=4 @3 with process u c~ > t t~ u c~ WEIGHTED<=4 @3 
INFO: Combined process s s~ > t t~ u u~ WEIGHTED<=4 @3 with process u u~ > t t~ c c~ WEIGHTED<=4 @3 
INFO: Combined process s s~ > t t~ c c~ WEIGHTED<=4 @3 with process u u~ > t t~ c c~ WEIGHTED<=4 @3 
INFO: Combined process s s~ > t t~ d d~ WEIGHTED<=4 @3 with process u u~ > t t~ c c~ WEIGHTED<=4 @3 
INFO: Generating Helas calls for process: u~ c~ > t t~ u~ c~ WEIGHTED<=4 @3 
INFO: Processing color information for process: u~ c~ > t t~ u~ c~ @3 
INFO: Combined process u~ d~ > t t~ u~ d~ WEIGHTED<=4 @3 with process u~ c~ > t t~ u~ c~ WEIGHTED<=4 @3 
INFO: Combined process u~ s~ > t t~ u~ s~ WEIGHTED<=4 @3 with process u~ c~ > t t~ u~ c~ WEIGHTED<=4 @3 
INFO: Combined process c~ d~ > t t~ c~ d~ WEIGHTED<=4 @3 with process u~ c~ > t t~ u~ c~ WEIGHTED<=4 @3 
INFO: Combined process c~ s~ > t t~ c~ s~ WEIGHTED<=4 @3 with process u~ c~ > t t~ u~ c~ WEIGHTED<=4 @3 
INFO: Combined process d~ s~ > t t~ d~ s~ WEIGHTED<=4 @3 with process u~ c~ > t t~ u~ c~ WEIGHTED<=4 @3 
INFO: Generating Helas calls for process: g u > t t~ u WEIGHTED<=3 @2 
INFO: Processing color information for process: g u > t t~ u @2 
INFO: Combined process g c > t t~ c WEIGHTED<=3 @2 with process g u > t t~ u WEIGHTED<=3 @2 
INFO: Combined process g d > t t~ d WEIGHTED<=3 @2 with process g u > t t~ u WEIGHTED<=3 @2 
INFO: Combined process g s > t t~ s WEIGHTED<=3 @2 with process g u > t t~ u WEIGHTED<=3 @2 
INFO: Generating Helas calls for process: g u~ > t t~ u~ WEIGHTED<=3 @2 
INFO: Processing color information for process: g u~ > t t~ u~ @2 
INFO: Combined process g c~ > t t~ c~ WEIGHTED<=3 @2 with process g u~ > t t~ u~ WEIGHTED<=3 @2 
INFO: Combined process g d~ > t t~ d~ WEIGHTED<=3 @2 with process g u~ > t t~ u~ WEIGHTED<=3 @2 
INFO: Combined process g s~ > t t~ s~ WEIGHTED<=3 @2 with process g u~ > t t~ u~ WEIGHTED<=3 @2 
INFO: Generating Helas calls for process: u u~ > t t~ g WEIGHTED<=3 @2 
INFO: Processing color information for process: u u~ > t t~ g @2 
INFO: Combined process c c~ > t t~ g WEIGHTED<=3 @2 with process u u~ > t t~ g WEIGHTED<=3 @2 
INFO: Combined process d d~ > t t~ g WEIGHTED<=3 @2 with process u u~ > t t~ g WEIGHTED<=3 @2 
INFO: Combined process s s~ > t t~ g WEIGHTED<=3 @2 with process u u~ > t t~ g WEIGHTED<=3 @2 
INFO: Generating Helas calls for process: g g > t t~ WEIGHTED<=2 @1 
INFO: Processing color information for process: g g > t t~ @1 
INFO: Generating Helas calls for process: u u~ > t t~ WEIGHTED<=2 @1 
INFO: Processing color information for process: u u~ > t t~ @1 
INFO: Combined process c c~ > t t~ WEIGHTED<=2 @1 with process u u~ > t t~ WEIGHTED<=2 @1 
INFO: Combined process d d~ > t t~ WEIGHTED<=2 @1 with process u u~ > t t~ WEIGHTED<=2 @1 
INFO: Combined process s s~ > t t~ WEIGHTED<=2 @1 with process u u~ > t t~ WEIGHTED<=2 @1 
INFO: Creating files in directory P3_gg_ttxgg 
INFO: Generating Feynman diagrams for Process: g g > t t~ g g WEIGHTED<=4 @3 
INFO: Finding symmetric diagrams for subprocess group gg_ttxgg 
INFO: Creating files in directory P3_gg_ttxqq 
INFO: Generating Feynman diagrams for Process: g g > t t~ u u~ WEIGHTED<=4 @3 
INFO: Finding symmetric diagrams for subprocess group gg_ttxqq 
INFO: Creating files in directory P3_gq_ttxgq 
INFO: Generating Feynman diagrams for Process: g u > t t~ g u WEIGHTED<=4 @3 
INFO: Generating Feynman diagrams for Process: g u~ > t t~ g u~ WEIGHTED<=4 @3 
INFO: Finding symmetric diagrams for subprocess group gq_ttxgq 
INFO: Creating files in directory P3_qq_ttxgg 
INFO: Generating Feynman diagrams for Process: u u~ > t t~ g g WEIGHTED<=4 @3 
INFO: Finding symmetric diagrams for subprocess group qq_ttxgg 
INFO: Creating files in directory P2_gg_ttxg 
INFO: Generating Feynman diagrams for Process: g g > t t~ g WEIGHTED<=3 @2 
INFO: Finding symmetric diagrams for subprocess group gg_ttxg 
INFO: Creating files in directory P3_qq_ttxqq 
INFO: Generating Feynman diagrams for Process: u u > t t~ u u WEIGHTED<=4 @3 
INFO: Generating Feynman diagrams for Process: u u~ > t t~ u u~ WEIGHTED<=4 @3 
INFO: Generating Feynman diagrams for Process: u~ u~ > t t~ u~ u~ WEIGHTED<=4 @3 
INFO: Generating Feynman diagrams for Process: u c > t t~ u c WEIGHTED<=4 @3 
INFO: Generating Feynman diagrams for Process: u u~ > t t~ c c~ WEIGHTED<=4 @3 
INFO: Generating Feynman diagrams for Process: u c~ > t t~ u c~ WEIGHTED<=4 @3 
INFO: Generating Feynman diagrams for Process: u~ c~ > t t~ u~ c~ WEIGHTED<=4 @3 
INFO: Finding symmetric diagrams for subprocess group qq_ttxqq 
INFO: Creating files in directory P2_gq_ttxq 
INFO: Generating Feynman diagrams for Process: g u > t t~ u WEIGHTED<=3 @2 
INFO: Generating Feynman diagrams for Process: g u~ > t t~ u~ WEIGHTED<=3 @2 
INFO: Finding symmetric diagrams for subprocess group gq_ttxq 
INFO: Creating files in directory P2_qq_ttxg 
INFO: Generating Feynman diagrams for Process: u u~ > t t~ g WEIGHTED<=3 @2 
INFO: Finding symmetric diagrams for subprocess group qq_ttxg 
INFO: Creating files in directory P1_gg_ttx 
INFO: Generating Feynman diagrams for Process: g g > t t~ WEIGHTED<=2 @1 
INFO: Finding symmetric diagrams for subprocess group gg_ttx 
INFO: Creating files in directory P1_qq_ttx 
INFO: Generating Feynman diagrams for Process: u u~ > t t~ WEIGHTED<=2 @1 
INFO: Finding symmetric diagrams for subprocess group qq_ttx 
Generated helas calls for 18 subprocesses (372 diagrams) in 1.563 s
Wrote files for 810 helas calls in 2.584 s
ALOHA: aloha creates VVVV1 routines
ALOHA: aloha creates FFV1 routines
ALOHA: aloha creates VVVV3 routines
ALOHA: aloha creates VVV1 routines
ALOHA: aloha creates VVVV4 routines
save configuration file to /Users/omattelaer/Documents/workspace/2.7.2_alternate/PROC_sm_6/Cards/me5_configuration.txt
INFO: Use Fortran compiler gfortran 
INFO: Use c++ compiler clang 
INFO: Generate jpeg diagrams 
INFO: Generate web pages 
INFO: Generating MadAnalysis5 default cards tailored to this process 
[1;34mWARNING: MadAnalysis5 failed to start so that MA5 analysis will be skipped. [0m
[1;32mDEBUG: MadAnalysis5 error was: [0m
[1;32mDEBUG: ------------------------------------------------------------ [0m
[1;32mDEBUG: Traceback (most recent call last):
  File "/Users/omattelaer/Documents/workspace/2.7.2_alternate/madgraph/interface/common_run_interface.py", line 2453, in get_MadAnalysis5_interpreter
    from madanalysis.interpreter.ma5_interpreter import MA5Interpreter
  File "/Users/omattelaer/Documents/HEPTools/madanalysis5/madanalysis5/madanalysis/interpreter/ma5_interpreter.py", line 38, in <module>
    from madanalysis.core.main                        import Main
  File "/Users/omattelaer/Documents/HEPTools/madanalysis5/madanalysis5/madanalysis/core/main.py", line 25, in <module>
    from madanalysis.multiparticle.multiparticle_collection import MultiParticleCollection
  File "/Users/omattelaer/Documents/HEPTools/madanalysis5/madanalysis5/madanalysis/multiparticle/multiparticle_collection.py", line 166
    print "ERROR: impossible to convert '"+str(item)+"' to integer value"
          ^
SyntaxError: invalid syntax [0m
[1;32mDEBUG: ------------------------------------------------------------ [0m
Output to directory /Users/omattelaer/Documents/workspace/2.7.2_alternate/PROC_sm_6 done.
Type "launch" to generate events from this process, or see
/Users/omattelaer/Documents/workspace/2.7.2_alternate/PROC_sm_6/README
Run "open index.html" to see more information about this process.
launch
************************************************************
*                                                          *
*                      W E L C O M E to                    *
*             M A D G R A P H 5 _ a M C @ N L O            *
*                      M A D E V E N T                     *
*                                                          *
*                 *                       *                *
*                   *        * *        *                  *
*                     * * * * 5 * * * *                    *
*                   *        * *        *                  *
*                 *                       *                *
*                                                          *
*         VERSION 2.8.2                 2020-10-30         *
*                                                          *
*    The MadGraph5_aMC@NLO Development Team - Find us at   *
*    https://server06.fynu.ucl.ac.be/projects/madgraph     *
*                                                          *
*               Type 'help' for in-line help.              *
*                                                          *
************************************************************
INFO: load configuration from /Users/omattelaer/.mg5/mg5_configuration.txt  
INFO: load configuration from /Users/omattelaer/Documents/workspace/2.7.2_alternate/PROC_sm_6/Cards/me5_configuration.txt  
INFO: load configuration from /Users/omattelaer/Documents/workspace/2.7.2_alternate/input/mg5_configuration.txt  
INFO: load configuration from /Users/omattelaer/Documents/workspace/2.7.2_alternate/PROC_sm_6/Cards/me5_configuration.txt  
generate_events run_01
The following switches determine which programs are run:
/================ Description =================|================ values ================|====== other options ======\
| 1. Choose the shower/hadronization program   | [1m  shower[0m = [31mOFF[0m                         |   Pythia8                 |
| 2. Choose the detector simulation program    | [1mdetector[0m = [01mNot Avail.[0m                  |   Please install module   |
| 3. Choose an analysis package (plot/convert) | [1manalysis[0m = [32mMadAnalysis5[0m                |   OFF                     |
| 4. Decay onshell particles                   | [1m madspin[0m = [31mOFF[0m                         |   ON|onshell|full         |
| 5. Add weights to events for new hypp.       | [1mreweight[0m = [31mOFF[0m                         |   ON                      |
\===================================================================================================================/
Either type the switch number (1 to 5) to change its setting,
Set any switch explicitly (e.g. type 'shower=Pythia8' at the prompt)
Type 'help' for the list of all valid option
Type '0', 'auto', 'done' or just press enter when you are done.
[1;34mfound line : generate p p > w+ w- j j $ z h QCD=0, w+ > l+ vl, w- > l- vl~[0m
[1;34mThis answer is not valid for current question. Keep it for next question and use here default: 0[0m
Do you want to edit a card (press enter to bypass editing)?
/------------------------------------------------------------\
|  [31m1[0m. param               : [32mparam_card.dat[0m                   |
|  [31m2[0m. run                 : [32mrun_card.dat[0m                     |
|  [31m3[0m. madanalysis5_parton : [32mmadanalysis5_parton_card.dat[0m     |
\------------------------------------------------------------/
 you can also
   - enter the path to a valid card or banner.
   - use the 'set' command to modify a parameter directly.
     The set option works only for param_card and run_card.
     Type 'help set' for more information on this command.
   - call an external program (ASperGE/MadWidth/...).
     Type 'help' for the list of available command
 [[4m0[0m, done, 1, param, 2, run, 3, madanalysis5_parton, enter path]
[1;34mfound line : generate p p > w+ w- j j $ z h QCD=0, w+ > l+ vl, w- > l- vl~[0m
[1;34mThis answer is not valid for current question. Keep it for next question and use here default: 0[0m
[1;32mDEBUG: keep SDE to 1 [0m
INFO: Update the dependent parameter of the param_card.dat 
[1;32mDEBUG: name ufomodel already consider as a python library cann't be reassigned(/Users/omattelaer/Documents/workspace/2.7.2_alternate/PROC_sm_6/bin/internal/ufomodel!=/Users/omattelaer/Documents/workspace/2.7.2_alternate/PROC_sm_2/bin/internal/ufomodel) [0m
[1;34mWARNING: Failed to update dependent parameter. This might create trouble for external program (like MadSpin/shower/...) [0m
Generating 10000 events with run name run_01
survey  run_01 
INFO: compile directory 
[1;32mwrite compile file for card: /Users/omattelaer/Documents/workspace/2.7.2_alternate/PROC_sm_6/Cards/param_card.dat[0m
[1;32mrun_card missed argument polbeam1. Takes default: 0.0[0m
[1;32mrun_card missed argument polbeam2. Takes default: 0.0[0m
[1;32mrun_card missed argument nb_proton1. Takes default: 1[0m
[1;32mrun_card missed argument nb_proton2. Takes default: 1[0m
[1;32mrun_card missed argument nb_neutron1. Takes default: 0[0m
[1;32mrun_card missed argument nb_neutron2. Takes default: 0[0m
[1;32mrun_card missed argument mass_ion1. Takes default: -1.0[0m
[1;32mrun_card missed argument mass_ion2. Takes default: -1.0[0m
[1;32mrun_card missed argument highestmult. Takes default: 1[0m
[1;32mrun_card missed argument ktscheme. Takes default: 1[0m
[1;32mrun_card missed argument pdfwgt. Takes default: True[0m
[1;32mrun_card missed argument clusinfo. Takes default: True[0m
[1;32mrun_card missed argument lhe_version. Takes default: 3.0[0m
[1;32mrun_card missed argument ej. Takes default: 0.0[0m
[1;32mrun_card missed argument eb. Takes default: 0.0[0m
[1;32mrun_card missed argument ea. Takes default: 0.0[0m
[1;32mrun_card missed argument el. Takes default: 0.0[0m
[1;32mrun_card missed argument ejmax. Takes default: -1.0[0m
[1;32mrun_card missed argument ebmax. Takes default: -1.0[0m
[1;32mrun_card missed argument eamax. Takes default: -1.0[0m
[1;32mrun_card missed argument elmax. Takes default: -1.0[0m
[1;32mrun_card missed argument r0gamma. Takes default: 0.4[0m
[1;32mrun_card missed argument xn. Takes default: 1.0[0m
[1;32mrun_card missed argument epsgamma. Takes default: 1.0[0m
[1;32mrun_card missed argument isoem. Takes default: True[0m
[1;32mrun_card missed argument gridrun. Takes default: False[0m
[1;32mrun_card missed argument fixed_couplings. Takes default: True[0m
[1;32mrun_card missed argument mc_grouped_subproc. Takes default: True[0m
[1;32mrun_card missed argument xmtcentral. Takes default: 0.0[0m
[1;32mrun_card missed argument d. Takes default: 1.0[0m
[1;32mrun_card missed argument issgridfile. Takes default: [0m
[1;32mrun_card missed argument tmin_for_channel. Takes default: -1.0[0m
[1;32mrun_card missed argument small_width_treatment. Takes default: 1e-06[0m
compile Source Directory
[1;32mCompiling the bias module 'dummy'[0m
Using random number seed offset = 21
INFO: Running Survey 
Creating Jobs
Working on SubProcesses
[1;32m[Errno 2] No such file or directory: '/Users/omattelaer/Documents/workspace/2.7.2_alternate/PROC_sm_6/SubProcesses/P1_qq_ttx/Hel/selection'[0m
INFO:     P3_gg_ttxgg  
INFO:     P3_gg_ttxqq  
INFO:     P3_gq_ttxgq  
INFO:     P3_qq_ttxgg  
INFO:     P2_gg_ttxg  
INFO:     P3_qq_ttxqq  
INFO:     P2_gq_ttxq  
INFO:     P2_qq_ttxg  
INFO:     P1_gg_ttx  
INFO:     P1_qq_ttx  
INFO:  Idle: 52,  Running: 8,  Completed: 8 [ current time: 00h39 ] 
INFO:  Idle: 51,  Running: 8,  Completed: 9 [  22.3s  ] 
INFO:  Idle: 43,  Running: 8,  Completed: 17 [  29.7s  ] 
INFO:  Idle: 37,  Running: 8,  Completed: 23 [  33.4s  ] 
INFO:  Idle: 35,  Running: 8,  Completed: 25 [  36.8s  ] 
INFO:  Idle: 30,  Running: 8,  Completed: 30 [  40.7s  ] 
INFO:  Idle: 28,  Running: 8,  Completed: 32 [  44.5s  ] 
INFO:  Idle: 23,  Running: 8,  Completed: 37 [  47.8s  ] 
INFO:  Idle: 19,  Running: 8,  Completed: 41 [  51.8s  ] 
INFO:  Idle: 15,  Running: 8,  Completed: 45 [  54.8s  ] 
INFO:  Idle: 9,  Running: 8,  Completed: 51 [  57.9s  ] 
INFO:  Idle: 3,  Running: 8,  Completed: 57 [  1m 1s  ] 
INFO:  Idle: 0,  Running: 0,  Completed: 68 [  1m 4s  ] 
INFO: End survey 
refine 10000
Creating Jobs
INFO: Refine results to 10000 
INFO: Generating 10000.0 unweighted events. 
sum of cpu time of last step: 11m18s
INFO: Effective Luminosity 8.267033765017661 pb^-1 
[1;32mDEBUG: channel G56 need to improve by 1.28 (xsec=7.4481 pb, iter=3) [0m
[1;32mDEBUG: channel G1 need to improve by 1.29 (xsec=64.718 pb, iter=3) [0m
[1;32mDEBUG: channel G3 need to improve by 1.36 (xsec=28.379 pb, iter=3) [0m
[1;32mDEBUG: channel G4 need to improve by 1.38 (xsec=38.985 pb, iter=3) [0m
[1;32mDEBUG: channel G52 need to improve by 1.48 (xsec=54.223 pb, iter=3) [0m
[1;32mDEBUG: channel G81 need to improve by 1.57 (xsec=10.795 pb, iter=3) [0m
[1;32mDEBUG: channel G10 need to improve by 1.93 (xsec=128.31 pb, iter=3) [0m
[1;32mDEBUG: channel G6 need to improve by 2.35 (xsec=9.0995 pb, iter=3) [0m
[1;32mDEBUG: channel G5 need to improve by 2.54 (xsec=127.87 pb, iter=3) [0m
[1;32mDEBUG: channel G7 need to improve by 3.03 (xsec=12.083 pb, iter=3) [0m
[1;32mDEBUG: channel G8 need to improve by 3.49 (xsec=9.7063 pb, iter=3) [0m
[1;32mDEBUG: channel G33 need to improve by 4.13 (xsec=5.506 pb, iter=3) [0m
[1;32mDEBUG: channel G2 need to improve by 4.40 (xsec=88.108 pb, iter=3) [0m
[1;32mDEBUG: channel G2 need to improve by 9.65 (xsec=422.23 pb, iter=3) [0m
INFO: need to improve 14 channels 
[1;32mDEBUG: G56 : need 61.57369418522804 event. Need 1 split job of 1284 points [0m
[1;32mDEBUG: G1 : need 535.025891204413 event. Need 1 split job of 1291 points [0m
[1;32mDEBUG: G3 : need 234.61015121743623 event. Need 1 split job of 1358 points [0m
[1;32mDEBUG: G4 : need 322.2903113292135 event. Need 1 split job of 1385 points [0m
[1;32mDEBUG: G52 : need 448.2633718405526 event. Need 1 split job of 1481 points [0m
[1;32mDEBUG: G81 : need 89.24262949336565 event. Need 1 split job of 1567 points [0m
[1;32mDEBUG: G10 : need 1060.7431023894162 event. Need 2 split job of 1000 points [0m
[1;32mDEBUG: G6 : need 75.22587374477821 event. Need 1 split job of 2354 points [0m
[1;32mDEBUG: G5 : need 1057.1056075328083 event. Need 2 split job of 1275 points [0m
[1;32mDEBUG: G7 : need 99.8905689827084 event. Need 1 split job of 3031 points [0m
[1;32mDEBUG: G8 : need 80.24230983339093 event. Need 1 split job of 3493 points [0m
[1;32mDEBUG: G33 : need 45.51828791018725 event. Need 1 split job of 4145 points [0m
[1;32mDEBUG: G2 : need 728.3918109681762 event. Need 1 split job of 4394 points [0m
[1;32mDEBUG: G2 : need 3490.5896666034073 event. Need 4 split job of 2414 points [0m
- Current estimate of cross-section: 1451.548444229 +- 7.143471815797189
    P3_gg_ttxgg 
    P3_gg_ttxqq 
    P3_gq_ttxgq 
    P3_qq_ttxgg 
    P2_gg_ttxg 
    P3_qq_ttxqq 
    P2_gq_ttxq 
    P2_qq_ttxg 
    P1_gg_ttx 
    P1_qq_ttx 
INFO:  Idle: 11,  Running: 8,  Completed: 0 [ current time: 00h40 ] 
INFO:  Idle: 10,  Running: 8,  Completed: 1 [  4.7s  ] 
INFO:  Idle: 8,  Running: 8,  Completed: 3 [  9.9s  ] 
INFO:  Idle: 4,  Running: 8,  Completed: 7 [  13s  ] 
INFO:  Idle: 1,  Running: 8,  Completed: 10 [  16.5s  ] 
INFO:  Idle: 0,  Running: 2,  Completed: 17 [  24.2s  ] 
INFO:  Idle: 0,  Running: 0,  Completed: 19 [  49.2s  ] 
INFO:  Idle: 0,  Running: 0,  Completed: 19 [  49.2s  ] 
INFO: Combining runs 
[1;32mfind 2 multijob in /Users/omattelaer/Documents/workspace/2.7.2_alternate/PROC_sm_6/SubProcesses/P2_gg_ttxg/G5[0m
[1;32mCombined 2 file generating 1161 events for /Users/omattelaer/Documents/workspace/2.7.2_alternate/PROC_sm_6/SubProcesses/P2_gg_ttxg/G5 [0m
[1;32mfind 2 multijob in /Users/omattelaer/Documents/workspace/2.7.2_alternate/PROC_sm_6/SubProcesses/P2_gg_ttxg/G10[0m
[1;32mCombined 2 file generating 2309 events for /Users/omattelaer/Documents/workspace/2.7.2_alternate/PROC_sm_6/SubProcesses/P2_gg_ttxg/G10 [0m
[1;32mfind 4 multijob in /Users/omattelaer/Documents/workspace/2.7.2_alternate/PROC_sm_6/SubProcesses/P1_gg_ttx/G2[0m
[1;32mCombined 4 file generating 3868 events for /Users/omattelaer/Documents/workspace/2.7.2_alternate/PROC_sm_6/SubProcesses/P1_gg_ttx/G2 [0m
sum of cpu time of last step: 13m18s
INFO: finish refine 
refine 10000 --treshold=0.9
No need for second refine due to stability of cross-section
INFO: Combining Events 
[1;32mDEBUG: write 10000 event (efficiency 52 %, truncation 0.011 %) after 1 iteration(s) [0m
  === Results Summary for run: run_01 tag: tag_1 ===

     Cross-section :   1457 +- 3.445 pb
     Nb of events :  10000
 
fail
[1;34mFailed to access python version of LHAPDF: If the python interface to LHAPDF is available on your system, try adding its location to the PYTHONPATH environment variable and theLHAPDF library location to LD_LIBRARY_PATH (linux) or DYLD_LIBRARY_PATH (mac os x).The required LD_LIBRARY_PATH is /Users/omattelaer/Documents/HEPTools/lhapdf6_py3/lib[0m
INFO: can not run systematics since can not link python to lhapdf 
store_events
INFO: Storing parton level results 
INFO: End Parton 
reweight -from_cards
decay_events -from_cards
INFO: Madanalysis5 parton-level analysis was skipped following user request. 
INFO: To run the analysis, remove or comment the tag '@MG5aMC skip_analysis' in
  '/Users/omattelaer/Documents/workspace/2.7.2_alternate/PROC_sm_6/Cards/madanalysis5_parton_card.dat'. 
INFO: storing files of previous run 
INFO: Done 
quit
INFO:  
more information in /Users/omattelaer/Documents/workspace/2.7.2_alternate/PROC_sm_6/index.html
generate p p > w+ w- j j $ z h QCD=0, w+ > l+ vl, w- > l- vl~
INFO: Trying process: g g > w+ w- g g QCD=0 $ z h @1  
INFO: Trying process: g g > w+ w- u u~ QCD=0 $ z h @1  
INFO: Trying process: g g > w+ w- u c~ QCD=0 $ z h @1  
INFO: Trying process: g g > w+ w- c u~ QCD=0 $ z h @1  
INFO: Trying process: g g > w+ w- c c~ QCD=0 $ z h @1  
INFO: Trying process: g g > w+ w- d d~ QCD=0 $ z h @1  
INFO: Trying process: g g > w+ w- d s~ QCD=0 $ z h @1  
INFO: Trying process: g g > w+ w- s d~ QCD=0 $ z h @1  
INFO: Trying process: g g > w+ w- s s~ QCD=0 $ z h @1  
INFO: Trying process: u u > w+ w- u u QCD=0 $ z h @1  
INFO: Process has 102 diagrams 
INFO: Trying process: u u > w+ w- u c QCD=0 $ z h @1  
INFO: Trying process: u u > w+ w- c c QCD=0 $ z h @1  
INFO: Trying process: u c > w+ w- u u QCD=0 $ z h @1  
INFO: Trying process: u c > w+ w- u c QCD=0 $ z h @1  
INFO: Process has 51 diagrams 
INFO: Trying process: u c > w+ w- c c QCD=0 $ z h @1  
INFO: Trying process: u d > w+ w- u d QCD=0 $ z h @1  
INFO: Process has 86 diagrams 
INFO: Trying process: u d > w+ w- u s QCD=0 $ z h @1  
INFO: Trying process: u d > w+ w- c d QCD=0 $ z h @1  
INFO: Trying process: u d > w+ w- c s QCD=0 $ z h @1  
INFO: Trying process: u s > w+ w- u d QCD=0 $ z h @1  
INFO: Trying process: u s > w+ w- u s QCD=0 $ z h @1  
INFO: Process has 51 diagrams 
INFO: Trying process: u s > w+ w- c d QCD=0 $ z h @1  
INFO: Process has 35 diagrams 
INFO: Trying process: u s > w+ w- c s QCD=0 $ z h @1  
INFO: Trying process: u u~ > w+ w- u u~ QCD=0 $ z h @1  
INFO: Process has 102 diagrams 
INFO: Trying process: u u~ > w+ w- c c~ QCD=0 $ z h @1  
INFO: Process has 51 diagrams 
INFO: Trying process: u u~ > w+ w- d d~ QCD=0 $ z h @1  
INFO: Process has 86 diagrams 
INFO: Trying process: u u~ > w+ w- s s~ QCD=0 $ z h @1  
INFO: Process has 51 diagrams 
INFO: Trying process: u c~ > w+ w- u c~ QCD=0 $ z h @1  
INFO: Process has 51 diagrams 
INFO: Trying process: u c~ > w+ w- d s~ QCD=0 $ z h @1  
INFO: Process has 35 diagrams 
INFO: Trying process: u d~ > w+ w- u d~ QCD=0 $ z h @1  
INFO: Process has 86 diagrams 
INFO: Trying process: u d~ > w+ w- c s~ QCD=0 $ z h @1  
INFO: Process has 35 diagrams 
INFO: Trying process: u s~ > w+ w- u s~ QCD=0 $ z h @1  
INFO: Process has 51 diagrams 
INFO: Process c u > w+ w- u c added to mirror process u c > w+ w- u c 
INFO: Trying process: c c > w+ w- u u QCD=0 $ z h @1  
INFO: Trying process: c c > w+ w- u c QCD=0 $ z h @1  
INFO: Trying process: c c > w+ w- c c QCD=0 $ z h @1  
INFO: Process has 102 diagrams 
INFO: Trying process: c d > w+ w- u d QCD=0 $ z h @1  
INFO: Trying process: c d > w+ w- u s QCD=0 $ z h @1  
INFO: Process has 35 diagrams 
INFO: Trying process: c d > w+ w- c d QCD=0 $ z h @1  
INFO: Process has 51 diagrams 
INFO: Trying process: c d > w+ w- c s QCD=0 $ z h @1  
INFO: Trying process: c s > w+ w- u d QCD=0 $ z h @1  
INFO: Trying process: c s > w+ w- u s QCD=0 $ z h @1  
INFO: Trying process: c s > w+ w- c d QCD=0 $ z h @1  
INFO: Trying process: c s > w+ w- c s QCD=0 $ z h @1  
INFO: Process has 86 diagrams 
INFO: Trying process: c u~ > w+ w- c u~ QCD=0 $ z h @1  
INFO: Process has 51 diagrams 
INFO: Trying process: c u~ > w+ w- s d~ QCD=0 $ z h @1  
INFO: Process has 35 diagrams 
INFO: Trying process: c c~ > w+ w- u u~ QCD=0 $ z h @1  
INFO: Process has 51 diagrams 
INFO: Trying process: c c~ > w+ w- c c~ QCD=0 $ z h @1  
INFO: Process has 102 diagrams 
INFO: Trying process: c c~ > w+ w- d d~ QCD=0 $ z h @1  
INFO: Process has 51 diagrams 
INFO: Trying process: c c~ > w+ w- s s~ QCD=0 $ z h @1  
INFO: Process has 86 diagrams 
INFO: Trying process: c d~ > w+ w- c d~ QCD=0 $ z h @1  
INFO: Process has 51 diagrams 
INFO: Trying process: c s~ > w+ w- u d~ QCD=0 $ z h @1  
INFO: Process has 35 diagrams 
INFO: Trying process: c s~ > w+ w- c s~ QCD=0 $ z h @1  
INFO: Process has 86 diagrams 
INFO: Process d u > w+ w- u d added to mirror process u d > w+ w- u d 
INFO: Process d c > w+ w- u s added to mirror process c d > w+ w- u s 
INFO: Process d c > w+ w- c d added to mirror process c d > w+ w- c d 
INFO: Trying process: d d > w+ w- d d QCD=0 $ z h @1  
INFO: Process has 102 diagrams 
INFO: Trying process: d d > w+ w- d s QCD=0 $ z h @1  
INFO: Trying process: d d > w+ w- s s QCD=0 $ z h @1  
INFO: Trying process: d s > w+ w- d d QCD=0 $ z h @1  
INFO: Trying process: d s > w+ w- d s QCD=0 $ z h @1  
INFO: Process has 51 diagrams 
INFO: Trying process: d s > w+ w- s s QCD=0 $ z h @1  
INFO: Trying process: d u~ > w+ w- d u~ QCD=0 $ z h @1  
INFO: Process has 86 diagrams 
INFO: Trying process: d u~ > w+ w- s c~ QCD=0 $ z h @1  
INFO: Process has 35 diagrams 
INFO: Trying process: d c~ > w+ w- d c~ QCD=0 $ z h @1  
INFO: Process has 51 diagrams 
INFO: Trying process: d d~ > w+ w- u u~ QCD=0 $ z h @1  
INFO: Process has 86 diagrams 
INFO: Trying process: d d~ > w+ w- c c~ QCD=0 $ z h @1  
INFO: Process has 51 diagrams 
INFO: Trying process: d d~ > w+ w- d d~ QCD=0 $ z h @1  
INFO: Process has 102 diagrams 
INFO: Trying process: d d~ > w+ w- s s~ QCD=0 $ z h @1  
INFO: Process has 51 diagrams 
INFO: Trying process: d s~ > w+ w- u c~ QCD=0 $ z h @1  
INFO: Process has 35 diagrams 
INFO: Trying process: d s~ > w+ w- d s~ QCD=0 $ z h @1  
INFO: Process has 51 diagrams 
INFO: Process s u > w+ w- u s added to mirror process u s > w+ w- u s 
INFO: Process s u > w+ w- c d added to mirror process u s > w+ w- c d 
INFO: Process s c > w+ w- c s added to mirror process c s > w+ w- c s 
INFO: Process s d > w+ w- d s added to mirror process d s > w+ w- d s 
INFO: Trying process: s s > w+ w- d d QCD=0 $ z h @1  
INFO: Trying process: s s > w+ w- d s QCD=0 $ z h @1  
INFO: Trying process: s s > w+ w- s s QCD=0 $ z h @1  
INFO: Process has 102 diagrams 
INFO: Trying process: s u~ > w+ w- s u~ QCD=0 $ z h @1  
INFO: Process has 51 diagrams 
INFO: Trying process: s c~ > w+ w- d u~ QCD=0 $ z h @1  
INFO: Process has 35 diagrams 
INFO: Trying process: s c~ > w+ w- s c~ QCD=0 $ z h @1  
INFO: Process has 86 diagrams 
INFO: Trying process: s d~ > w+ w- c u~ QCD=0 $ z h @1  
INFO: Process has 35 diagrams 
INFO: Trying process: s d~ > w+ w- s d~ QCD=0 $ z h @1  
INFO: Process has 51 diagrams 
INFO: Trying process: s s~ > w+ w- u u~ QCD=0 $ z h @1  
INFO: Process has 51 diagrams 
INFO: Trying process: s s~ > w+ w- c c~ QCD=0 $ z h @1  
INFO: Process has 86 diagrams 
INFO: Trying process: s s~ > w+ w- d d~ QCD=0 $ z h @1  
INFO: Process has 51 diagrams 
INFO: Trying process: s s~ > w+ w- s s~ QCD=0 $ z h @1  
INFO: Process has 102 diagrams 
INFO: Process u~ u > w+ w- u u~ added to mirror process u u~ > w+ w- u u~ 
INFO: Process u~ u > w+ w- c c~ added to mirror process u u~ > w+ w- c c~ 
INFO: Process u~ u > w+ w- d d~ added to mirror process u u~ > w+ w- d d~ 
INFO: Process u~ u > w+ w- s s~ added to mirror process u u~ > w+ w- s s~ 
INFO: Process u~ c > w+ w- c u~ added to mirror process c u~ > w+ w- c u~ 
INFO: Process u~ c > w+ w- s d~ added to mirror process c u~ > w+ w- s d~ 
INFO: Process u~ d > w+ w- d u~ added to mirror process d u~ > w+ w- d u~ 
INFO: Process u~ d > w+ w- s c~ added to mirror process d u~ > w+ w- s c~ 
INFO: Process u~ s > w+ w- s u~ added to mirror process s u~ > w+ w- s u~ 
INFO: Trying process: u~ u~ > w+ w- u~ u~ QCD=0 $ z h @1  
INFO: Process has 102 diagrams 
INFO: Trying process: u~ c~ > w+ w- u~ c~ QCD=0 $ z h @1  
INFO: Process has 51 diagrams 
INFO: Trying process: u~ d~ > w+ w- u~ d~ QCD=0 $ z h @1  
INFO: Process has 86 diagrams 
INFO: Trying process: u~ s~ > w+ w- u~ s~ QCD=0 $ z h @1  
INFO: Process has 51 diagrams 
INFO: Trying process: u~ s~ > w+ w- c~ d~ QCD=0 $ z h @1  
INFO: Process has 35 diagrams 
INFO: Process c~ u > w+ w- u c~ added to mirror process u c~ > w+ w- u c~ 
INFO: Process c~ u > w+ w- d s~ added to mirror process u c~ > w+ w- d s~ 
INFO: Process c~ c > w+ w- u u~ added to mirror process c c~ > w+ w- u u~ 
INFO: Process c~ c > w+ w- c c~ added to mirror process c c~ > w+ w- c c~ 
INFO: Process c~ c > w+ w- d d~ added to mirror process c c~ > w+ w- d d~ 
INFO: Process c~ c > w+ w- s s~ added to mirror process c c~ > w+ w- s s~ 
INFO: Process c~ d > w+ w- d c~ added to mirror process d c~ > w+ w- d c~ 
INFO: Process c~ s > w+ w- d u~ added to mirror process s c~ > w+ w- d u~ 
INFO: Process c~ s > w+ w- s c~ added to mirror process s c~ > w+ w- s c~ 
INFO: Process c~ u~ > w+ w- u~ c~ added to mirror process u~ c~ > w+ w- u~ c~ 
INFO: Trying process: c~ c~ > w+ w- c~ c~ QCD=0 $ z h @1  
INFO: Process has 102 diagrams 
INFO: Trying process: c~ d~ > w+ w- u~ s~ QCD=0 $ z h @1  
INFO: Process has 35 diagrams 
INFO: Trying process: c~ d~ > w+ w- c~ d~ QCD=0 $ z h @1  
INFO: Process has 51 diagrams 
INFO: Trying process: c~ s~ > w+ w- c~ s~ QCD=0 $ z h @1  
INFO: Process has 86 diagrams 
INFO: Process d~ u > w+ w- u d~ added to mirror process u d~ > w+ w- u d~ 
INFO: Process d~ u > w+ w- c s~ added to mirror process u d~ > w+ w- c s~ 
INFO: Process d~ c > w+ w- c d~ added to mirror process c d~ > w+ w- c d~ 
INFO: Process d~ d > w+ w- u u~ added to mirror process d d~ > w+ w- u u~ 
INFO: Process d~ d > w+ w- c c~ added to mirror process d d~ > w+ w- c c~ 
INFO: Process d~ d > w+ w- d d~ added to mirror process d d~ > w+ w- d d~ 
INFO: Process d~ d > w+ w- s s~ added to mirror process d d~ > w+ w- s s~ 
INFO: Process d~ s > w+ w- c u~ added to mirror process s d~ > w+ w- c u~ 
INFO: Process d~ s > w+ w- s d~ added to mirror process s d~ > w+ w- s d~ 
INFO: Process d~ u~ > w+ w- u~ d~ added to mirror process u~ d~ > w+ w- u~ d~ 
INFO: Process d~ c~ > w+ w- u~ s~ added to mirror process c~ d~ > w+ w- u~ s~ 
INFO: Process d~ c~ > w+ w- c~ d~ added to mirror process c~ d~ > w+ w- c~ d~ 
INFO: Trying process: d~ d~ > w+ w- d~ d~ QCD=0 $ z h @1  
INFO: Process has 102 diagrams 
INFO: Trying process: d~ s~ > w+ w- d~ s~ QCD=0 $ z h @1  
INFO: Process has 51 diagrams 
INFO: Process s~ u > w+ w- u s~ added to mirror process u s~ > w+ w- u s~ 
INFO: Process s~ c > w+ w- u d~ added to mirror process c s~ > w+ w- u d~ 
INFO: Process s~ c > w+ w- c s~ added to mirror process c s~ > w+ w- c s~ 
INFO: Process s~ d > w+ w- u c~ added to mirror process d s~ > w+ w- u c~ 
INFO: Process s~ d > w+ w- d s~ added to mirror process d s~ > w+ w- d s~ 
INFO: Process s~ s > w+ w- u u~ added to mirror process s s~ > w+ w- u u~ 
INFO: Process s~ s > w+ w- c c~ added to mirror process s s~ > w+ w- c c~ 
INFO: Process s~ s > w+ w- d d~ added to mirror process s s~ > w+ w- d d~ 
INFO: Process s~ s > w+ w- s s~ added to mirror process s s~ > w+ w- s s~ 
INFO: Process s~ u~ > w+ w- u~ s~ added to mirror process u~ s~ > w+ w- u~ s~ 
INFO: Process s~ u~ > w+ w- c~ d~ added to mirror process u~ s~ > w+ w- c~ d~ 
INFO: Process s~ c~ > w+ w- c~ s~ added to mirror process c~ s~ > w+ w- c~ s~ 
INFO: Process s~ d~ > w+ w- d~ s~ added to mirror process d~ s~ > w+ w- d~ s~ 
INFO: Trying process: s~ s~ > w+ w- s~ s~ QCD=0 $ z h @1  
INFO: Process has 102 diagrams 
INFO: Checking for minimal orders which gives processes. 
INFO: Please specify coupling orders to bypass this step. 
INFO: Trying process: w+ > e+ ve WEIGHTED<=2  
INFO: Process has 1 diagrams 
INFO: Trying process: w+ > e+ vm WEIGHTED<=2  
INFO: Trying process: w+ > e+ vt WEIGHTED<=2  
INFO: Trying process: w+ > mu+ ve WEIGHTED<=2  
INFO: Trying process: w+ > mu+ vm WEIGHTED<=2  
INFO: Process has 1 diagrams 
INFO: Trying process: w+ > mu+ vt WEIGHTED<=2  
INFO: Checking for minimal orders which gives processes. 
INFO: Please specify coupling orders to bypass this step. 
INFO: Trying process: w- > e- ve~ WEIGHTED<=2  
INFO: Process has 1 diagrams 
INFO: Trying process: w- > e- vm~ WEIGHTED<=2  
INFO: Trying process: w- > e- vt~ WEIGHTED<=2  
INFO: Trying process: w- > mu- ve~ WEIGHTED<=2  
INFO: Trying process: w- > mu- vm~ WEIGHTED<=2  
INFO: Process has 1 diagrams 
INFO: Trying process: w- > mu- vt~ WEIGHTED<=2  
1 processes with 3904 diagrams generated in 6.234 s
Total: 1 processes with 3904 diagrams
output --hel_recycling=False
INFO: initialize a new directory: PROC_sm_7 
INFO: remove old information in PROC_sm_7 
INFO: Organizing processes into subprocess groups 
INFO: Organizing processes into subprocess groups 
INFO: Generating Helas calls for process: u u > w+ w- u u QCD=0 $ z h @1 
INFO: Generating Helas calls for process: u c > w+ w- u c QCD=0 $ z h @1 
INFO: Generating Helas calls for process: u d > w+ w- u d QCD=0 $ z h @1 
INFO: Generating Helas calls for process: u s > w+ w- u s QCD=0 $ z h @1 
INFO: Generating Helas calls for process: u s > w+ w- c d QCD=0 $ z h @1 
INFO: Generating Helas calls for process: u u~ > w+ w- u u~ QCD=0 $ z h @1 
INFO: Generating Helas calls for process: u u~ > w+ w- c c~ QCD=0 $ z h @1 
INFO: Generating Helas calls for process: u u~ > w+ w- d d~ QCD=0 $ z h @1 
INFO: Generating Helas calls for process: u u~ > w+ w- s s~ QCD=0 $ z h @1 
INFO: Generating Helas calls for process: u c~ > w+ w- u c~ QCD=0 $ z h @1 
INFO: Generating Helas calls for process: u c~ > w+ w- d s~ QCD=0 $ z h @1 
INFO: Generating Helas calls for process: u d~ > w+ w- u d~ QCD=0 $ z h @1 
INFO: Generating Helas calls for process: u d~ > w+ w- c s~ QCD=0 $ z h @1 
INFO: Generating Helas calls for process: u s~ > w+ w- u s~ QCD=0 $ z h @1 
INFO: Combined process c c > w+ w- c c QCD=0 $ z h @1 with process u u > w+ w- u u QCD=0 $ z h @1 
INFO: Combined process c d > w+ w- u s QCD=0 $ z h @1 with process u s > w+ w- c d QCD=0 $ z h @1 
INFO: Combined process c d > w+ w- c d QCD=0 $ z h @1 with process u s > w+ w- u s QCD=0 $ z h @1 
INFO: Combined process c s > w+ w- c s QCD=0 $ z h @1 with process u d > w+ w- u d QCD=0 $ z h @1 
INFO: Combined process c u~ > w+ w- c u~ QCD=0 $ z h @1 with process u c~ > w+ w- u c~ QCD=0 $ z h @1 
INFO: Combined process c u~ > w+ w- s d~ QCD=0 $ z h @1 with process u c~ > w+ w- d s~ QCD=0 $ z h @1 
INFO: Combined process c c~ > w+ w- u u~ QCD=0 $ z h @1 with process u u~ > w+ w- c c~ QCD=0 $ z h @1 
INFO: Combined process c c~ > w+ w- c c~ QCD=0 $ z h @1 with process u u~ > w+ w- u u~ QCD=0 $ z h @1 
INFO: Combined process c c~ > w+ w- d d~ QCD=0 $ z h @1 with process u u~ > w+ w- s s~ QCD=0 $ z h @1 
INFO: Combined process c c~ > w+ w- s s~ QCD=0 $ z h @1 with process u u~ > w+ w- d d~ QCD=0 $ z h @1 
INFO: Combined process c d~ > w+ w- c d~ QCD=0 $ z h @1 with process u s~ > w+ w- u s~ QCD=0 $ z h @1 
INFO: Combined process c s~ > w+ w- u d~ QCD=0 $ z h @1 with process u d~ > w+ w- c s~ QCD=0 $ z h @1 
INFO: Combined process c s~ > w+ w- c s~ QCD=0 $ z h @1 with process u d~ > w+ w- u d~ QCD=0 $ z h @1 
INFO: Generating Helas calls for process: d d > w+ w- d d QCD=0 $ z h @1 
INFO: Generating Helas calls for process: d s > w+ w- d s QCD=0 $ z h @1 
INFO: Generating Helas calls for process: d u~ > w+ w- d u~ QCD=0 $ z h @1 
INFO: Generating Helas calls for process: d u~ > w+ w- s c~ QCD=0 $ z h @1 
INFO: Generating Helas calls for process: d c~ > w+ w- d c~ QCD=0 $ z h @1 
INFO: Generating Helas calls for process: d d~ > w+ w- u u~ QCD=0 $ z h @1 
INFO: Generating Helas calls for process: d d~ > w+ w- c c~ QCD=0 $ z h @1 
INFO: Generating Helas calls for process: d d~ > w+ w- d d~ QCD=0 $ z h @1 
INFO: Generating Helas calls for process: d d~ > w+ w- s s~ QCD=0 $ z h @1 
INFO: Generating Helas calls for process: d s~ > w+ w- u c~ QCD=0 $ z h @1 
INFO: Generating Helas calls for process: d s~ > w+ w- d s~ QCD=0 $ z h @1 
INFO: Combined process s s > w+ w- s s QCD=0 $ z h @1 with process d d > w+ w- d d QCD=0 $ z h @1 
INFO: Combined process s u~ > w+ w- s u~ QCD=0 $ z h @1 with process d c~ > w+ w- d c~ QCD=0 $ z h @1 
INFO: Combined process s c~ > w+ w- d u~ QCD=0 $ z h @1 with process d u~ > w+ w- s c~ QCD=0 $ z h @1 
INFO: Combined process s c~ > w+ w- s c~ QCD=0 $ z h @1 with process d u~ > w+ w- d u~ QCD=0 $ z h @1 
INFO: Combined process s d~ > w+ w- c u~ QCD=0 $ z h @1 with process d s~ > w+ w- u c~ QCD=0 $ z h @1 
INFO: Combined process s d~ > w+ w- s d~ QCD=0 $ z h @1 with process d s~ > w+ w- d s~ QCD=0 $ z h @1 
INFO: Combined process s s~ > w+ w- u u~ QCD=0 $ z h @1 with process d d~ > w+ w- c c~ QCD=0 $ z h @1 
INFO: Combined process s s~ > w+ w- c c~ QCD=0 $ z h @1 with process d d~ > w+ w- u u~ QCD=0 $ z h @1 
INFO: Combined process s s~ > w+ w- d d~ QCD=0 $ z h @1 with process d d~ > w+ w- s s~ QCD=0 $ z h @1 
INFO: Combined process s s~ > w+ w- s s~ QCD=0 $ z h @1 with process d d~ > w+ w- d d~ QCD=0 $ z h @1 
INFO: Generating Helas calls for process: u~ u~ > w+ w- u~ u~ QCD=0 $ z h @1 
INFO: Generating Helas calls for process: u~ c~ > w+ w- u~ c~ QCD=0 $ z h @1 
INFO: Generating Helas calls for process: u~ d~ > w+ w- u~ d~ QCD=0 $ z h @1 
INFO: Generating Helas calls for process: u~ s~ > w+ w- u~ s~ QCD=0 $ z h @1 
INFO: Generating Helas calls for process: u~ s~ > w+ w- c~ d~ QCD=0 $ z h @1 
INFO: Combined process c~ c~ > w+ w- c~ c~ QCD=0 $ z h @1 with process u~ u~ > w+ w- u~ u~ QCD=0 $ z h @1 
INFO: Combined process c~ d~ > w+ w- u~ s~ QCD=0 $ z h @1 with process u~ s~ > w+ w- c~ d~ QCD=0 $ z h @1 
INFO: Combined process c~ d~ > w+ w- c~ d~ QCD=0 $ z h @1 with process u~ s~ > w+ w- u~ s~ QCD=0 $ z h @1 
INFO: Combined process c~ s~ > w+ w- c~ s~ QCD=0 $ z h @1 with process u~ d~ > w+ w- u~ d~ QCD=0 $ z h @1 
INFO: Generating Helas calls for process: d~ d~ > w+ w- d~ d~ QCD=0 $ z h @1 
INFO: Generating Helas calls for process: d~ s~ > w+ w- d~ s~ QCD=0 $ z h @1 
INFO: Combined process s~ s~ > w+ w- s~ s~ QCD=0 $ z h @1 with process d~ d~ > w+ w- d~ d~ QCD=0 $ z h @1 
INFO: Generating Helas calls for process: w+ > e+ ve WEIGHTED<=2 
INFO: Generating Helas calls for process: w+ > mu+ vm WEIGHTED<=2 
INFO: Generating Helas calls for process: w- > e- ve~ WEIGHTED<=2 
INFO: Generating Helas calls for process: w- > mu- vm~ WEIGHTED<=2 
INFO: Combine u u > w+ w- u u QCD=0 $ z h @1 with decays w+ > e+ ve WEIGHTED<=2, w- > e- ve~ WEIGHTED<=2 
INFO: Combine u u > w+ w- u u QCD=0 $ z h @1 with decays w+ > e+ ve WEIGHTED<=2, w- > mu- vm~ WEIGHTED<=2 
INFO: Combining process with u u > w+ w- u u QCD=0 $ z h @1
  Decay: w+ > e+ ve WEIGHTED<=2
  Decay: w- > e- ve~ WEIGHTED<=2 
INFO: Combine u u > w+ w- u u QCD=0 $ z h @1 with decays w+ > mu+ vm WEIGHTED<=2, w- > e- ve~ WEIGHTED<=2 
INFO: Combining process with u u > w+ w- u u QCD=0 $ z h @1
  Decay: w+ > e+ ve WEIGHTED<=2
  Decay: w- > e- ve~ WEIGHTED<=2 
INFO: Combine u u > w+ w- u u QCD=0 $ z h @1 with decays w+ > mu+ vm WEIGHTED<=2, w- > mu- vm~ WEIGHTED<=2 
INFO: Combining process with u u > w+ w- u u QCD=0 $ z h @1
  Decay: w+ > e+ ve WEIGHTED<=2
  Decay: w- > e- ve~ WEIGHTED<=2 
INFO: Combine u c > w+ w- u c QCD=0 $ z h @1 with decays w+ > e+ ve WEIGHTED<=2, w- > e- ve~ WEIGHTED<=2 
INFO: Combine u c > w+ w- u c QCD=0 $ z h @1 with decays w+ > e+ ve WEIGHTED<=2, w- > mu- vm~ WEIGHTED<=2 
INFO: Combining process with u c > w+ w- u c QCD=0 $ z h @1
  Decay: w+ > e+ ve WEIGHTED<=2
  Decay: w- > e- ve~ WEIGHTED<=2 
INFO: Combine u c > w+ w- u c QCD=0 $ z h @1 with decays w+ > mu+ vm WEIGHTED<=2, w- > e- ve~ WEIGHTED<=2 
INFO: Combining process with u c > w+ w- u c QCD=0 $ z h @1
  Decay: w+ > e+ ve WEIGHTED<=2
  Decay: w- > e- ve~ WEIGHTED<=2 
INFO: Combine u c > w+ w- u c QCD=0 $ z h @1 with decays w+ > mu+ vm WEIGHTED<=2, w- > mu- vm~ WEIGHTED<=2 
INFO: Combining process with u c > w+ w- u c QCD=0 $ z h @1
  Decay: w+ > e+ ve WEIGHTED<=2
  Decay: w- > e- ve~ WEIGHTED<=2 
INFO: Combine u d > w+ w- u d QCD=0 $ z h @1 with decays w+ > e+ ve WEIGHTED<=2, w- > e- ve~ WEIGHTED<=2 
INFO: Combine u d > w+ w- u d QCD=0 $ z h @1 with decays w+ > e+ ve WEIGHTED<=2, w- > mu- vm~ WEIGHTED<=2 
INFO: Combining process with u d > w+ w- u d QCD=0 $ z h @1
  Decay: w+ > e+ ve WEIGHTED<=2
  Decay: w- > e- ve~ WEIGHTED<=2 
INFO: Combine u d > w+ w- u d QCD=0 $ z h @1 with decays w+ > mu+ vm WEIGHTED<=2, w- > e- ve~ WEIGHTED<=2 
INFO: Combining process with u d > w+ w- u d QCD=0 $ z h @1
  Decay: w+ > e+ ve WEIGHTED<=2
  Decay: w- > e- ve~ WEIGHTED<=2 
INFO: Combine u d > w+ w- u d QCD=0 $ z h @1 with decays w+ > mu+ vm WEIGHTED<=2, w- > mu- vm~ WEIGHTED<=2 
INFO: Combining process with u d > w+ w- u d QCD=0 $ z h @1
  Decay: w+ > e+ ve WEIGHTED<=2
  Decay: w- > e- ve~ WEIGHTED<=2 
INFO: Combine u s > w+ w- u s QCD=0 $ z h @1 with decays w+ > e+ ve WEIGHTED<=2, w- > e- ve~ WEIGHTED<=2 
INFO: Combine u s > w+ w- u s QCD=0 $ z h @1 with decays w+ > e+ ve WEIGHTED<=2, w- > mu- vm~ WEIGHTED<=2 
INFO: Combining process with u s > w+ w- u s QCD=0 $ z h @1
  Decay: w+ > e+ ve WEIGHTED<=2
  Decay: w- > e- ve~ WEIGHTED<=2 
INFO: Combine u s > w+ w- u s QCD=0 $ z h @1 with decays w+ > mu+ vm WEIGHTED<=2, w- > e- ve~ WEIGHTED<=2 
INFO: Combining process with u s > w+ w- u s QCD=0 $ z h @1
  Decay: w+ > e+ ve WEIGHTED<=2
  Decay: w- > e- ve~ WEIGHTED<=2 
INFO: Combine u s > w+ w- u s QCD=0 $ z h @1 with decays w+ > mu+ vm WEIGHTED<=2, w- > mu- vm~ WEIGHTED<=2 
INFO: Combining process with u s > w+ w- u s QCD=0 $ z h @1
  Decay: w+ > e+ ve WEIGHTED<=2
  Decay: w- > e- ve~ WEIGHTED<=2 
INFO: Combine u s > w+ w- c d QCD=0 $ z h @1 with decays w+ > e+ ve WEIGHTED<=2, w- > e- ve~ WEIGHTED<=2 
INFO: Combine u s > w+ w- c d QCD=0 $ z h @1 with decays w+ > e+ ve WEIGHTED<=2, w- > mu- vm~ WEIGHTED<=2 
INFO: Combining process with u s > w+ w- c d QCD=0 $ z h @1
  Decay: w+ > e+ ve WEIGHTED<=2
  Decay: w- > e- ve~ WEIGHTED<=2 
INFO: Combine u s > w+ w- c d QCD=0 $ z h @1 with decays w+ > mu+ vm WEIGHTED<=2, w- > e- ve~ WEIGHTED<=2 
INFO: Combining process with u s > w+ w- c d QCD=0 $ z h @1
  Decay: w+ > e+ ve WEIGHTED<=2
  Decay: w- > e- ve~ WEIGHTED<=2 
INFO: Combine u s > w+ w- c d QCD=0 $ z h @1 with decays w+ > mu+ vm WEIGHTED<=2, w- > mu- vm~ WEIGHTED<=2 
INFO: Combining process with u s > w+ w- c d QCD=0 $ z h @1
  Decay: w+ > e+ ve WEIGHTED<=2
  Decay: w- > e- ve~ WEIGHTED<=2 
INFO: Combine u u~ > w+ w- u u~ QCD=0 $ z h @1 with decays w+ > e+ ve WEIGHTED<=2, w- > e- ve~ WEIGHTED<=2 
INFO: Combine u u~ > w+ w- u u~ QCD=0 $ z h @1 with decays w+ > e+ ve WEIGHTED<=2, w- > mu- vm~ WEIGHTED<=2 
INFO: Combining process with u u~ > w+ w- u u~ QCD=0 $ z h @1
  Decay: w+ > e+ ve WEIGHTED<=2
  Decay: w- > e- ve~ WEIGHTED<=2 
INFO: Combine u u~ > w+ w- u u~ QCD=0 $ z h @1 with decays w+ > mu+ vm WEIGHTED<=2, w- > e- ve~ WEIGHTED<=2 
INFO: Combining process with u u~ > w+ w- u u~ QCD=0 $ z h @1
  Decay: w+ > e+ ve WEIGHTED<=2
  Decay: w- > e- ve~ WEIGHTED<=2 
INFO: Combine u u~ > w+ w- u u~ QCD=0 $ z h @1 with decays w+ > mu+ vm WEIGHTED<=2, w- > mu- vm~ WEIGHTED<=2 
INFO: Combining process with u u~ > w+ w- u u~ QCD=0 $ z h @1
  Decay: w+ > e+ ve WEIGHTED<=2
  Decay: w- > e- ve~ WEIGHTED<=2 
INFO: Combine u u~ > w+ w- c c~ QCD=0 $ z h @1 with decays w+ > e+ ve WEIGHTED<=2, w- > e- ve~ WEIGHTED<=2 
INFO: Combine u u~ > w+ w- c c~ QCD=0 $ z h @1 with decays w+ > e+ ve WEIGHTED<=2, w- > mu- vm~ WEIGHTED<=2 
INFO: Combining process with u u~ > w+ w- c c~ QCD=0 $ z h @1
  Decay: w+ > e+ ve WEIGHTED<=2
  Decay: w- > e- ve~ WEIGHTED<=2 
INFO: Combine u u~ > w+ w- c c~ QCD=0 $ z h @1 with decays w+ > mu+ vm WEIGHTED<=2, w- > e- ve~ WEIGHTED<=2 
INFO: Combining process with u u~ > w+ w- c c~ QCD=0 $ z h @1
  Decay: w+ > e+ ve WEIGHTED<=2
  Decay: w- > e- ve~ WEIGHTED<=2 
INFO: Combine u u~ > w+ w- c c~ QCD=0 $ z h @1 with decays w+ > mu+ vm WEIGHTED<=2, w- > mu- vm~ WEIGHTED<=2 
INFO: Combining process with u u~ > w+ w- c c~ QCD=0 $ z h @1
  Decay: w+ > e+ ve WEIGHTED<=2
  Decay: w- > e- ve~ WEIGHTED<=2 
INFO: Combine u u~ > w+ w- d d~ QCD=0 $ z h @1 with decays w+ > e+ ve WEIGHTED<=2, w- > e- ve~ WEIGHTED<=2 
INFO: Combine u u~ > w+ w- d d~ QCD=0 $ z h @1 with decays w+ > e+ ve WEIGHTED<=2, w- > mu- vm~ WEIGHTED<=2 
INFO: Combining process with u u~ > w+ w- d d~ QCD=0 $ z h @1
  Decay: w+ > e+ ve WEIGHTED<=2
  Decay: w- > e- ve~ WEIGHTED<=2 
INFO: Combine u u~ > w+ w- d d~ QCD=0 $ z h @1 with decays w+ > mu+ vm WEIGHTED<=2, w- > e- ve~ WEIGHTED<=2 
INFO: Combining process with u u~ > w+ w- d d~ QCD=0 $ z h @1
  Decay: w+ > e+ ve WEIGHTED<=2
  Decay: w- > e- ve~ WEIGHTED<=2 
INFO: Combine u u~ > w+ w- d d~ QCD=0 $ z h @1 with decays w+ > mu+ vm WEIGHTED<=2, w- > mu- vm~ WEIGHTED<=2 
INFO: Combining process with u u~ > w+ w- d d~ QCD=0 $ z h @1
  Decay: w+ > e+ ve WEIGHTED<=2
  Decay: w- > e- ve~ WEIGHTED<=2 
INFO: Combine u u~ > w+ w- s s~ QCD=0 $ z h @1 with decays w+ > e+ ve WEIGHTED<=2, w- > e- ve~ WEIGHTED<=2 
INFO: Combine u u~ > w+ w- s s~ QCD=0 $ z h @1 with decays w+ > e+ ve WEIGHTED<=2, w- > mu- vm~ WEIGHTED<=2 
INFO: Combining process with u u~ > w+ w- s s~ QCD=0 $ z h @1
  Decay: w+ > e+ ve WEIGHTED<=2
  Decay: w- > e- ve~ WEIGHTED<=2 
INFO: Combine u u~ > w+ w- s s~ QCD=0 $ z h @1 with decays w+ > mu+ vm WEIGHTED<=2, w- > e- ve~ WEIGHTED<=2 
INFO: Combining process with u u~ > w+ w- s s~ QCD=0 $ z h @1
  Decay: w+ > e+ ve WEIGHTED<=2
  Decay: w- > e- ve~ WEIGHTED<=2 
INFO: Combine u u~ > w+ w- s s~ QCD=0 $ z h @1 with decays w+ > mu+ vm WEIGHTED<=2, w- > mu- vm~ WEIGHTED<=2 
INFO: Combining process with u u~ > w+ w- s s~ QCD=0 $ z h @1
  Decay: w+ > e+ ve WEIGHTED<=2
  Decay: w- > e- ve~ WEIGHTED<=2 
INFO: Combine u c~ > w+ w- u c~ QCD=0 $ z h @1 with decays w+ > e+ ve WEIGHTED<=2, w- > e- ve~ WEIGHTED<=2 
INFO: Combine u c~ > w+ w- u c~ QCD=0 $ z h @1 with decays w+ > e+ ve WEIGHTED<=2, w- > mu- vm~ WEIGHTED<=2 
INFO: Combining process with u c~ > w+ w- u c~ QCD=0 $ z h @1
  Decay: w+ > e+ ve WEIGHTED<=2
  Decay: w- > e- ve~ WEIGHTED<=2 
INFO: Combine u c~ > w+ w- u c~ QCD=0 $ z h @1 with decays w+ > mu+ vm WEIGHTED<=2, w- > e- ve~ WEIGHTED<=2 
INFO: Combining process with u c~ > w+ w- u c~ QCD=0 $ z h @1
  Decay: w+ > e+ ve WEIGHTED<=2
  Decay: w- > e- ve~ WEIGHTED<=2 
INFO: Combine u c~ > w+ w- u c~ QCD=0 $ z h @1 with decays w+ > mu+ vm WEIGHTED<=2, w- > mu- vm~ WEIGHTED<=2 
INFO: Combining process with u c~ > w+ w- u c~ QCD=0 $ z h @1
  Decay: w+ > e+ ve WEIGHTED<=2
  Decay: w- > e- ve~ WEIGHTED<=2 
INFO: Combine u c~ > w+ w- d s~ QCD=0 $ z h @1 with decays w+ > e+ ve WEIGHTED<=2, w- > e- ve~ WEIGHTED<=2 
INFO: Combine u c~ > w+ w- d s~ QCD=0 $ z h @1 with decays w+ > e+ ve WEIGHTED<=2, w- > mu- vm~ WEIGHTED<=2 
INFO: Combining process with u c~ > w+ w- d s~ QCD=0 $ z h @1
  Decay: w+ > e+ ve WEIGHTED<=2
  Decay: w- > e- ve~ WEIGHTED<=2 
INFO: Combine u c~ > w+ w- d s~ QCD=0 $ z h @1 with decays w+ > mu+ vm WEIGHTED<=2, w- > e- ve~ WEIGHTED<=2 
INFO: Combining process with u c~ > w+ w- d s~ QCD=0 $ z h @1
  Decay: w+ > e+ ve WEIGHTED<=2
  Decay: w- > e- ve~ WEIGHTED<=2 
INFO: Combine u c~ > w+ w- d s~ QCD=0 $ z h @1 with decays w+ > mu+ vm WEIGHTED<=2, w- > mu- vm~ WEIGHTED<=2 
INFO: Combining process with u c~ > w+ w- d s~ QCD=0 $ z h @1
  Decay: w+ > e+ ve WEIGHTED<=2
  Decay: w- > e- ve~ WEIGHTED<=2 
INFO: Combine u d~ > w+ w- u d~ QCD=0 $ z h @1 with decays w+ > e+ ve WEIGHTED<=2, w- > e- ve~ WEIGHTED<=2 
INFO: Combine u d~ > w+ w- u d~ QCD=0 $ z h @1 with decays w+ > e+ ve WEIGHTED<=2, w- > mu- vm~ WEIGHTED<=2 
INFO: Combining process with u d~ > w+ w- u d~ QCD=0 $ z h @1
  Decay: w+ > e+ ve WEIGHTED<=2
  Decay: w- > e- ve~ WEIGHTED<=2 
INFO: Combine u d~ > w+ w- u d~ QCD=0 $ z h @1 with decays w+ > mu+ vm WEIGHTED<=2, w- > e- ve~ WEIGHTED<=2 
INFO: Combining process with u d~ > w+ w- u d~ QCD=0 $ z h @1
  Decay: w+ > e+ ve WEIGHTED<=2
  Decay: w- > e- ve~ WEIGHTED<=2 
INFO: Combine u d~ > w+ w- u d~ QCD=0 $ z h @1 with decays w+ > mu+ vm WEIGHTED<=2, w- > mu- vm~ WEIGHTED<=2 
INFO: Combining process with u d~ > w+ w- u d~ QCD=0 $ z h @1
  Decay: w+ > e+ ve WEIGHTED<=2
  Decay: w- > e- ve~ WEIGHTED<=2 
INFO: Combine u d~ > w+ w- c s~ QCD=0 $ z h @1 with decays w+ > e+ ve WEIGHTED<=2, w- > e- ve~ WEIGHTED<=2 
INFO: Combine u d~ > w+ w- c s~ QCD=0 $ z h @1 with decays w+ > e+ ve WEIGHTED<=2, w- > mu- vm~ WEIGHTED<=2 
INFO: Combining process with u d~ > w+ w- c s~ QCD=0 $ z h @1
  Decay: w+ > e+ ve WEIGHTED<=2
  Decay: w- > e- ve~ WEIGHTED<=2 
INFO: Combine u d~ > w+ w- c s~ QCD=0 $ z h @1 with decays w+ > mu+ vm WEIGHTED<=2, w- > e- ve~ WEIGHTED<=2 
INFO: Combining process with u d~ > w+ w- c s~ QCD=0 $ z h @1
  Decay: w+ > e+ ve WEIGHTED<=2
  Decay: w- > e- ve~ WEIGHTED<=2 
INFO: Combine u d~ > w+ w- c s~ QCD=0 $ z h @1 with decays w+ > mu+ vm WEIGHTED<=2, w- > mu- vm~ WEIGHTED<=2 
INFO: Combining process with u d~ > w+ w- c s~ QCD=0 $ z h @1
  Decay: w+ > e+ ve WEIGHTED<=2
  Decay: w- > e- ve~ WEIGHTED<=2 
INFO: Combine u s~ > w+ w- u s~ QCD=0 $ z h @1 with decays w+ > e+ ve WEIGHTED<=2, w- > e- ve~ WEIGHTED<=2 
INFO: Combine u s~ > w+ w- u s~ QCD=0 $ z h @1 with decays w+ > e+ ve WEIGHTED<=2, w- > mu- vm~ WEIGHTED<=2 
INFO: Combining process with u s~ > w+ w- u s~ QCD=0 $ z h @1
  Decay: w+ > e+ ve WEIGHTED<=2
  Decay: w- > e- ve~ WEIGHTED<=2 
INFO: Combine u s~ > w+ w- u s~ QCD=0 $ z h @1 with decays w+ > mu+ vm WEIGHTED<=2, w- > e- ve~ WEIGHTED<=2 
INFO: Combining process with u s~ > w+ w- u s~ QCD=0 $ z h @1
  Decay: w+ > e+ ve WEIGHTED<=2
  Decay: w- > e- ve~ WEIGHTED<=2 
INFO: Combine u s~ > w+ w- u s~ QCD=0 $ z h @1 with decays w+ > mu+ vm WEIGHTED<=2, w- > mu- vm~ WEIGHTED<=2 
INFO: Combining process with u s~ > w+ w- u s~ QCD=0 $ z h @1
  Decay: w+ > e+ ve WEIGHTED<=2
  Decay: w- > e- ve~ WEIGHTED<=2 
INFO: Combine d d > w+ w- d d QCD=0 $ z h @1 with decays w+ > e+ ve WEIGHTED<=2, w- > e- ve~ WEIGHTED<=2 
INFO: Combine d d > w+ w- d d QCD=0 $ z h @1 with decays w+ > e+ ve WEIGHTED<=2, w- > mu- vm~ WEIGHTED<=2 
INFO: Combining process with d d > w+ w- d d QCD=0 $ z h @1
  Decay: w+ > e+ ve WEIGHTED<=2
  Decay: w- > e- ve~ WEIGHTED<=2 
INFO: Combine d d > w+ w- d d QCD=0 $ z h @1 with decays w+ > mu+ vm WEIGHTED<=2, w- > e- ve~ WEIGHTED<=2 
INFO: Combining process with d d > w+ w- d d QCD=0 $ z h @1
  Decay: w+ > e+ ve WEIGHTED<=2
  Decay: w- > e- ve~ WEIGHTED<=2 
INFO: Combine d d > w+ w- d d QCD=0 $ z h @1 with decays w+ > mu+ vm WEIGHTED<=2, w- > mu- vm~ WEIGHTED<=2 
INFO: Combining process with d d > w+ w- d d QCD=0 $ z h @1
  Decay: w+ > e+ ve WEIGHTED<=2
  Decay: w- > e- ve~ WEIGHTED<=2 
INFO: Combine d s > w+ w- d s QCD=0 $ z h @1 with decays w+ > e+ ve WEIGHTED<=2, w- > e- ve~ WEIGHTED<=2 
INFO: Combine d s > w+ w- d s QCD=0 $ z h @1 with decays w+ > e+ ve WEIGHTED<=2, w- > mu- vm~ WEIGHTED<=2 
INFO: Combining process with d s > w+ w- d s QCD=0 $ z h @1
  Decay: w+ > e+ ve WEIGHTED<=2
  Decay: w- > e- ve~ WEIGHTED<=2 
INFO: Combine d s > w+ w- d s QCD=0 $ z h @1 with decays w+ > mu+ vm WEIGHTED<=2, w- > e- ve~ WEIGHTED<=2 
INFO: Combining process with d s > w+ w- d s QCD=0 $ z h @1
  Decay: w+ > e+ ve WEIGHTED<=2
  Decay: w- > e- ve~ WEIGHTED<=2 
INFO: Combine d s > w+ w- d s QCD=0 $ z h @1 with decays w+ > mu+ vm WEIGHTED<=2, w- > mu- vm~ WEIGHTED<=2 
INFO: Combining process with d s > w+ w- d s QCD=0 $ z h @1
  Decay: w+ > e+ ve WEIGHTED<=2
  Decay: w- > e- ve~ WEIGHTED<=2 
INFO: Combine d u~ > w+ w- d u~ QCD=0 $ z h @1 with decays w+ > e+ ve WEIGHTED<=2, w- > e- ve~ WEIGHTED<=2 
INFO: Combine d u~ > w+ w- d u~ QCD=0 $ z h @1 with decays w+ > e+ ve WEIGHTED<=2, w- > mu- vm~ WEIGHTED<=2 
INFO: Combining process with d u~ > w+ w- d u~ QCD=0 $ z h @1
  Decay: w+ > e+ ve WEIGHTED<=2
  Decay: w- > e- ve~ WEIGHTED<=2 
INFO: Combine d u~ > w+ w- d u~ QCD=0 $ z h @1 with decays w+ > mu+ vm WEIGHTED<=2, w- > e- ve~ WEIGHTED<=2 
INFO: Combining process with d u~ > w+ w- d u~ QCD=0 $ z h @1
  Decay: w+ > e+ ve WEIGHTED<=2
  Decay: w- > e- ve~ WEIGHTED<=2 
INFO: Combine d u~ > w+ w- d u~ QCD=0 $ z h @1 with decays w+ > mu+ vm WEIGHTED<=2, w- > mu- vm~ WEIGHTED<=2 
INFO: Combining process with d u~ > w+ w- d u~ QCD=0 $ z h @1
  Decay: w+ > e+ ve WEIGHTED<=2
  Decay: w- > e- ve~ WEIGHTED<=2 
INFO: Combine d u~ > w+ w- s c~ QCD=0 $ z h @1 with decays w+ > e+ ve WEIGHTED<=2, w- > e- ve~ WEIGHTED<=2 
INFO: Combine d u~ > w+ w- s c~ QCD=0 $ z h @1 with decays w+ > e+ ve WEIGHTED<=2, w- > mu- vm~ WEIGHTED<=2 
INFO: Combining process with d u~ > w+ w- s c~ QCD=0 $ z h @1
  Decay: w+ > e+ ve WEIGHTED<=2
  Decay: w- > e- ve~ WEIGHTED<=2 
INFO: Combine d u~ > w+ w- s c~ QCD=0 $ z h @1 with decays w+ > mu+ vm WEIGHTED<=2, w- > e- ve~ WEIGHTED<=2 
INFO: Combining process with d u~ > w+ w- s c~ QCD=0 $ z h @1
  Decay: w+ > e+ ve WEIGHTED<=2
  Decay: w- > e- ve~ WEIGHTED<=2 
INFO: Combine d u~ > w+ w- s c~ QCD=0 $ z h @1 with decays w+ > mu+ vm WEIGHTED<=2, w- > mu- vm~ WEIGHTED<=2 
INFO: Combining process with d u~ > w+ w- s c~ QCD=0 $ z h @1
  Decay: w+ > e+ ve WEIGHTED<=2
  Decay: w- > e- ve~ WEIGHTED<=2 
INFO: Combine d c~ > w+ w- d c~ QCD=0 $ z h @1 with decays w+ > e+ ve WEIGHTED<=2, w- > e- ve~ WEIGHTED<=2 
INFO: Combine d c~ > w+ w- d c~ QCD=0 $ z h @1 with decays w+ > e+ ve WEIGHTED<=2, w- > mu- vm~ WEIGHTED<=2 
INFO: Combining process with d c~ > w+ w- d c~ QCD=0 $ z h @1
  Decay: w+ > e+ ve WEIGHTED<=2
  Decay: w- > e- ve~ WEIGHTED<=2 
INFO: Combine d c~ > w+ w- d c~ QCD=0 $ z h @1 with decays w+ > mu+ vm WEIGHTED<=2, w- > e- ve~ WEIGHTED<=2 
INFO: Combining process with d c~ > w+ w- d c~ QCD=0 $ z h @1
  Decay: w+ > e+ ve WEIGHTED<=2
  Decay: w- > e- ve~ WEIGHTED<=2 
INFO: Combine d c~ > w+ w- d c~ QCD=0 $ z h @1 with decays w+ > mu+ vm WEIGHTED<=2, w- > mu- vm~ WEIGHTED<=2 
INFO: Combining process with d c~ > w+ w- d c~ QCD=0 $ z h @1
  Decay: w+ > e+ ve WEIGHTED<=2
  Decay: w- > e- ve~ WEIGHTED<=2 
INFO: Combine d d~ > w+ w- u u~ QCD=0 $ z h @1 with decays w+ > e+ ve WEIGHTED<=2, w- > e- ve~ WEIGHTED<=2 
INFO: Combine d d~ > w+ w- u u~ QCD=0 $ z h @1 with decays w+ > e+ ve WEIGHTED<=2, w- > mu- vm~ WEIGHTED<=2 
INFO: Combining process with d d~ > w+ w- u u~ QCD=0 $ z h @1
  Decay: w+ > e+ ve WEIGHTED<=2
  Decay: w- > e- ve~ WEIGHTED<=2 
INFO: Combine d d~ > w+ w- u u~ QCD=0 $ z h @1 with decays w+ > mu+ vm WEIGHTED<=2, w- > e- ve~ WEIGHTED<=2 
INFO: Combining process with d d~ > w+ w- u u~ QCD=0 $ z h @1
  Decay: w+ > e+ ve WEIGHTED<=2
  Decay: w- > e- ve~ WEIGHTED<=2 
INFO: Combine d d~ > w+ w- u u~ QCD=0 $ z h @1 with decays w+ > mu+ vm WEIGHTED<=2, w- > mu- vm~ WEIGHTED<=2 
INFO: Combining process with d d~ > w+ w- u u~ QCD=0 $ z h @1
  Decay: w+ > e+ ve WEIGHTED<=2
  Decay: w- > e- ve~ WEIGHTED<=2 
INFO: Combine d d~ > w+ w- c c~ QCD=0 $ z h @1 with decays w+ > e+ ve WEIGHTED<=2, w- > e- ve~ WEIGHTED<=2 
INFO: Combine d d~ > w+ w- c c~ QCD=0 $ z h @1 with decays w+ > e+ ve WEIGHTED<=2, w- > mu- vm~ WEIGHTED<=2 
INFO: Combining process with d d~ > w+ w- c c~ QCD=0 $ z h @1
  Decay: w+ > e+ ve WEIGHTED<=2
  Decay: w- > e- ve~ WEIGHTED<=2 
INFO: Combine d d~ > w+ w- c c~ QCD=0 $ z h @1 with decays w+ > mu+ vm WEIGHTED<=2, w- > e- ve~ WEIGHTED<=2 
INFO: Combining process with d d~ > w+ w- c c~ QCD=0 $ z h @1
  Decay: w+ > e+ ve WEIGHTED<=2
  Decay: w- > e- ve~ WEIGHTED<=2 
INFO: Combine d d~ > w+ w- c c~ QCD=0 $ z h @1 with decays w+ > mu+ vm WEIGHTED<=2, w- > mu- vm~ WEIGHTED<=2 
INFO: Combining process with d d~ > w+ w- c c~ QCD=0 $ z h @1
  Decay: w+ > e+ ve WEIGHTED<=2
  Decay: w- > e- ve~ WEIGHTED<=2 
INFO: Combine d d~ > w+ w- d d~ QCD=0 $ z h @1 with decays w+ > e+ ve WEIGHTED<=2, w- > e- ve~ WEIGHTED<=2 
INFO: Combine d d~ > w+ w- d d~ QCD=0 $ z h @1 with decays w+ > e+ ve WEIGHTED<=2, w- > mu- vm~ WEIGHTED<=2 
INFO: Combining process with d d~ > w+ w- d d~ QCD=0 $ z h @1
  Decay: w+ > e+ ve WEIGHTED<=2
  Decay: w- > e- ve~ WEIGHTED<=2 
INFO: Combine d d~ > w+ w- d d~ QCD=0 $ z h @1 with decays w+ > mu+ vm WEIGHTED<=2, w- > e- ve~ WEIGHTED<=2 
INFO: Combining process with d d~ > w+ w- d d~ QCD=0 $ z h @1
  Decay: w+ > e+ ve WEIGHTED<=2
  Decay: w- > e- ve~ WEIGHTED<=2 
INFO: Combine d d~ > w+ w- d d~ QCD=0 $ z h @1 with decays w+ > mu+ vm WEIGHTED<=2, w- > mu- vm~ WEIGHTED<=2 
INFO: Combining process with d d~ > w+ w- d d~ QCD=0 $ z h @1
  Decay: w+ > e+ ve WEIGHTED<=2
  Decay: w- > e- ve~ WEIGHTED<=2 
INFO: Combine d d~ > w+ w- s s~ QCD=0 $ z h @1 with decays w+ > e+ ve WEIGHTED<=2, w- > e- ve~ WEIGHTED<=2 
INFO: Combine d d~ > w+ w- s s~ QCD=0 $ z h @1 with decays w+ > e+ ve WEIGHTED<=2, w- > mu- vm~ WEIGHTED<=2 
INFO: Combining process with d d~ > w+ w- s s~ QCD=0 $ z h @1
  Decay: w+ > e+ ve WEIGHTED<=2
  Decay: w- > e- ve~ WEIGHTED<=2 
INFO: Combine d d~ > w+ w- s s~ QCD=0 $ z h @1 with decays w+ > mu+ vm WEIGHTED<=2, w- > e- ve~ WEIGHTED<=2 
INFO: Combining process with d d~ > w+ w- s s~ QCD=0 $ z h @1
  Decay: w+ > e+ ve WEIGHTED<=2
  Decay: w- > e- ve~ WEIGHTED<=2 
INFO: Combine d d~ > w+ w- s s~ QCD=0 $ z h @1 with decays w+ > mu+ vm WEIGHTED<=2, w- > mu- vm~ WEIGHTED<=2 
INFO: Combining process with d d~ > w+ w- s s~ QCD=0 $ z h @1
  Decay: w+ > e+ ve WEIGHTED<=2
  Decay: w- > e- ve~ WEIGHTED<=2 
INFO: Combine d s~ > w+ w- u c~ QCD=0 $ z h @1 with decays w+ > e+ ve WEIGHTED<=2, w- > e- ve~ WEIGHTED<=2 
INFO: Combine d s~ > w+ w- u c~ QCD=0 $ z h @1 with decays w+ > e+ ve WEIGHTED<=2, w- > mu- vm~ WEIGHTED<=2 
INFO: Combining process with d s~ > w+ w- u c~ QCD=0 $ z h @1
  Decay: w+ > e+ ve WEIGHTED<=2
  Decay: w- > e- ve~ WEIGHTED<=2 
INFO: Combine d s~ > w+ w- u c~ QCD=0 $ z h @1 with decays w+ > mu+ vm WEIGHTED<=2, w- > e- ve~ WEIGHTED<=2 
INFO: Combining process with d s~ > w+ w- u c~ QCD=0 $ z h @1
  Decay: w+ > e+ ve WEIGHTED<=2
  Decay: w- > e- ve~ WEIGHTED<=2 
INFO: Combine d s~ > w+ w- u c~ QCD=0 $ z h @1 with decays w+ > mu+ vm WEIGHTED<=2, w- > mu- vm~ WEIGHTED<=2 
INFO: Combining process with d s~ > w+ w- u c~ QCD=0 $ z h @1
  Decay: w+ > e+ ve WEIGHTED<=2
  Decay: w- > e- ve~ WEIGHTED<=2 
INFO: Combine d s~ > w+ w- d s~ QCD=0 $ z h @1 with decays w+ > e+ ve WEIGHTED<=2, w- > e- ve~ WEIGHTED<=2 
INFO: Combine d s~ > w+ w- d s~ QCD=0 $ z h @1 with decays w+ > e+ ve WEIGHTED<=2, w- > mu- vm~ WEIGHTED<=2 
INFO: Combining process with d s~ > w+ w- d s~ QCD=0 $ z h @1
  Decay: w+ > e+ ve WEIGHTED<=2
  Decay: w- > e- ve~ WEIGHTED<=2 
INFO: Combine d s~ > w+ w- d s~ QCD=0 $ z h @1 with decays w+ > mu+ vm WEIGHTED<=2, w- > e- ve~ WEIGHTED<=2 
INFO: Combining process with d s~ > w+ w- d s~ QCD=0 $ z h @1
  Decay: w+ > e+ ve WEIGHTED<=2
  Decay: w- > e- ve~ WEIGHTED<=2 
INFO: Combine d s~ > w+ w- d s~ QCD=0 $ z h @1 with decays w+ > mu+ vm WEIGHTED<=2, w- > mu- vm~ WEIGHTED<=2 
INFO: Combining process with d s~ > w+ w- d s~ QCD=0 $ z h @1
  Decay: w+ > e+ ve WEIGHTED<=2
  Decay: w- > e- ve~ WEIGHTED<=2 
INFO: Combine u~ u~ > w+ w- u~ u~ QCD=0 $ z h @1 with decays w+ > e+ ve WEIGHTED<=2, w- > e- ve~ WEIGHTED<=2 
INFO: Combine u~ u~ > w+ w- u~ u~ QCD=0 $ z h @1 with decays w+ > e+ ve WEIGHTED<=2, w- > mu- vm~ WEIGHTED<=2 
INFO: Combining process with u~ u~ > w+ w- u~ u~ QCD=0 $ z h @1
  Decay: w+ > e+ ve WEIGHTED<=2
  Decay: w- > e- ve~ WEIGHTED<=2 
INFO: Combine u~ u~ > w+ w- u~ u~ QCD=0 $ z h @1 with decays w+ > mu+ vm WEIGHTED<=2, w- > e- ve~ WEIGHTED<=2 
INFO: Combining process with u~ u~ > w+ w- u~ u~ QCD=0 $ z h @1
  Decay: w+ > e+ ve WEIGHTED<=2
  Decay: w- > e- ve~ WEIGHTED<=2 
INFO: Combine u~ u~ > w+ w- u~ u~ QCD=0 $ z h @1 with decays w+ > mu+ vm WEIGHTED<=2, w- > mu- vm~ WEIGHTED<=2 
INFO: Combining process with u~ u~ > w+ w- u~ u~ QCD=0 $ z h @1
  Decay: w+ > e+ ve WEIGHTED<=2
  Decay: w- > e- ve~ WEIGHTED<=2 
INFO: Combine u~ c~ > w+ w- u~ c~ QCD=0 $ z h @1 with decays w+ > e+ ve WEIGHTED<=2, w- > e- ve~ WEIGHTED<=2 
INFO: Combine u~ c~ > w+ w- u~ c~ QCD=0 $ z h @1 with decays w+ > e+ ve WEIGHTED<=2, w- > mu- vm~ WEIGHTED<=2 
INFO: Combining process with u~ c~ > w+ w- u~ c~ QCD=0 $ z h @1
  Decay: w+ > e+ ve WEIGHTED<=2
  Decay: w- > e- ve~ WEIGHTED<=2 
INFO: Combine u~ c~ > w+ w- u~ c~ QCD=0 $ z h @1 with decays w+ > mu+ vm WEIGHTED<=2, w- > e- ve~ WEIGHTED<=2 
INFO: Combining process with u~ c~ > w+ w- u~ c~ QCD=0 $ z h @1
  Decay: w+ > e+ ve WEIGHTED<=2
  Decay: w- > e- ve~ WEIGHTED<=2 
INFO: Combine u~ c~ > w+ w- u~ c~ QCD=0 $ z h @1 with decays w+ > mu+ vm WEIGHTED<=2, w- > mu- vm~ WEIGHTED<=2 
INFO: Combining process with u~ c~ > w+ w- u~ c~ QCD=0 $ z h @1
  Decay: w+ > e+ ve WEIGHTED<=2
  Decay: w- > e- ve~ WEIGHTED<=2 
INFO: Combine u~ d~ > w+ w- u~ d~ QCD=0 $ z h @1 with decays w+ > e+ ve WEIGHTED<=2, w- > e- ve~ WEIGHTED<=2 
INFO: Combine u~ d~ > w+ w- u~ d~ QCD=0 $ z h @1 with decays w+ > e+ ve WEIGHTED<=2, w- > mu- vm~ WEIGHTED<=2 
INFO: Combining process with u~ d~ > w+ w- u~ d~ QCD=0 $ z h @1
  Decay: w+ > e+ ve WEIGHTED<=2
  Decay: w- > e- ve~ WEIGHTED<=2 
INFO: Combine u~ d~ > w+ w- u~ d~ QCD=0 $ z h @1 with decays w+ > mu+ vm WEIGHTED<=2, w- > e- ve~ WEIGHTED<=2 
INFO: Combining process with u~ d~ > w+ w- u~ d~ QCD=0 $ z h @1
  Decay: w+ > e+ ve WEIGHTED<=2
  Decay: w- > e- ve~ WEIGHTED<=2 
INFO: Combine u~ d~ > w+ w- u~ d~ QCD=0 $ z h @1 with decays w+ > mu+ vm WEIGHTED<=2, w- > mu- vm~ WEIGHTED<=2 
INFO: Combining process with u~ d~ > w+ w- u~ d~ QCD=0 $ z h @1
  Decay: w+ > e+ ve WEIGHTED<=2
  Decay: w- > e- ve~ WEIGHTED<=2 
INFO: Combine u~ s~ > w+ w- u~ s~ QCD=0 $ z h @1 with decays w+ > e+ ve WEIGHTED<=2, w- > e- ve~ WEIGHTED<=2 
INFO: Combine u~ s~ > w+ w- u~ s~ QCD=0 $ z h @1 with decays w+ > e+ ve WEIGHTED<=2, w- > mu- vm~ WEIGHTED<=2 
INFO: Combining process with u~ s~ > w+ w- u~ s~ QCD=0 $ z h @1
  Decay: w+ > e+ ve WEIGHTED<=2
  Decay: w- > e- ve~ WEIGHTED<=2 
INFO: Combine u~ s~ > w+ w- u~ s~ QCD=0 $ z h @1 with decays w+ > mu+ vm WEIGHTED<=2, w- > e- ve~ WEIGHTED<=2 
INFO: Combining process with u~ s~ > w+ w- u~ s~ QCD=0 $ z h @1
  Decay: w+ > e+ ve WEIGHTED<=2
  Decay: w- > e- ve~ WEIGHTED<=2 
INFO: Combine u~ s~ > w+ w- u~ s~ QCD=0 $ z h @1 with decays w+ > mu+ vm WEIGHTED<=2, w- > mu- vm~ WEIGHTED<=2 
INFO: Combining process with u~ s~ > w+ w- u~ s~ QCD=0 $ z h @1
  Decay: w+ > e+ ve WEIGHTED<=2
  Decay: w- > e- ve~ WEIGHTED<=2 
INFO: Combine u~ s~ > w+ w- c~ d~ QCD=0 $ z h @1 with decays w+ > e+ ve WEIGHTED<=2, w- > e- ve~ WEIGHTED<=2 
INFO: Combine u~ s~ > w+ w- c~ d~ QCD=0 $ z h @1 with decays w+ > e+ ve WEIGHTED<=2, w- > mu- vm~ WEIGHTED<=2 
INFO: Combining process with u~ s~ > w+ w- c~ d~ QCD=0 $ z h @1
  Decay: w+ > e+ ve WEIGHTED<=2
  Decay: w- > e- ve~ WEIGHTED<=2 
INFO: Combine u~ s~ > w+ w- c~ d~ QCD=0 $ z h @1 with decays w+ > mu+ vm WEIGHTED<=2, w- > e- ve~ WEIGHTED<=2 
INFO: Combining process with u~ s~ > w+ w- c~ d~ QCD=0 $ z h @1
  Decay: w+ > e+ ve WEIGHTED<=2
  Decay: w- > e- ve~ WEIGHTED<=2 
INFO: Combine u~ s~ > w+ w- c~ d~ QCD=0 $ z h @1 with decays w+ > mu+ vm WEIGHTED<=2, w- > mu- vm~ WEIGHTED<=2 
INFO: Combining process with u~ s~ > w+ w- c~ d~ QCD=0 $ z h @1
  Decay: w+ > e+ ve WEIGHTED<=2
  Decay: w- > e- ve~ WEIGHTED<=2 
INFO: Combine d~ d~ > w+ w- d~ d~ QCD=0 $ z h @1 with decays w+ > e+ ve WEIGHTED<=2, w- > e- ve~ WEIGHTED<=2 
INFO: Combine d~ d~ > w+ w- d~ d~ QCD=0 $ z h @1 with decays w+ > e+ ve WEIGHTED<=2, w- > mu- vm~ WEIGHTED<=2 
INFO: Combining process with d~ d~ > w+ w- d~ d~ QCD=0 $ z h @1
  Decay: w+ > e+ ve WEIGHTED<=2
  Decay: w- > e- ve~ WEIGHTED<=2 
INFO: Combine d~ d~ > w+ w- d~ d~ QCD=0 $ z h @1 with decays w+ > mu+ vm WEIGHTED<=2, w- > e- ve~ WEIGHTED<=2 
INFO: Combining process with d~ d~ > w+ w- d~ d~ QCD=0 $ z h @1
  Decay: w+ > e+ ve WEIGHTED<=2
  Decay: w- > e- ve~ WEIGHTED<=2 
INFO: Combine d~ d~ > w+ w- d~ d~ QCD=0 $ z h @1 with decays w+ > mu+ vm WEIGHTED<=2, w- > mu- vm~ WEIGHTED<=2 
INFO: Combining process with d~ d~ > w+ w- d~ d~ QCD=0 $ z h @1
  Decay: w+ > e+ ve WEIGHTED<=2
  Decay: w- > e- ve~ WEIGHTED<=2 
INFO: Combine d~ s~ > w+ w- d~ s~ QCD=0 $ z h @1 with decays w+ > e+ ve WEIGHTED<=2, w- > e- ve~ WEIGHTED<=2 
INFO: Combine d~ s~ > w+ w- d~ s~ QCD=0 $ z h @1 with decays w+ > e+ ve WEIGHTED<=2, w- > mu- vm~ WEIGHTED<=2 
INFO: Combining process with d~ s~ > w+ w- d~ s~ QCD=0 $ z h @1
  Decay: w+ > e+ ve WEIGHTED<=2
  Decay: w- > e- ve~ WEIGHTED<=2 
INFO: Combine d~ s~ > w+ w- d~ s~ QCD=0 $ z h @1 with decays w+ > mu+ vm WEIGHTED<=2, w- > e- ve~ WEIGHTED<=2 
INFO: Combining process with d~ s~ > w+ w- d~ s~ QCD=0 $ z h @1
  Decay: w+ > e+ ve WEIGHTED<=2
  Decay: w- > e- ve~ WEIGHTED<=2 
INFO: Combine d~ s~ > w+ w- d~ s~ QCD=0 $ z h @1 with decays w+ > mu+ vm WEIGHTED<=2, w- > mu- vm~ WEIGHTED<=2 
INFO: Combining process with d~ s~ > w+ w- d~ s~ QCD=0 $ z h @1
  Decay: w+ > e+ ve WEIGHTED<=2
  Decay: w- > e- ve~ WEIGHTED<=2 
INFO: Processing color information for process: u u > w+ w- u u QCD=0 $ z h @1
  Decay: w+ > e+ ve WEIGHTED<=2
  Decay: w- > e- ve~ WEIGHTED<=2 
INFO: Processing color information for process: u c > w+ w- u c QCD=0 $ z h @1
  Decay: w+ > e+ ve WEIGHTED<=2
  Decay: w- > e- ve~ WEIGHTED<=2 
INFO: Processing color information for process: u d > w+ w- u d QCD=0 $ z h @1
  Decay: w+ > e+ ve WEIGHTED<=2
  Decay: w- > e- ve~ WEIGHTED<=2 
INFO: Processing color information for process: u s > w+ w- u s QCD=0 $ z h @1
  Decay: w+ > e+ ve WEIGHTED<=2
  Decay: w- > e- ve~ WEIGHTED<=2 
INFO: Processing color information for process: u s > w+ w- c d QCD=0 $ z h @1
  Decay: w+ > e+ ve WEIGHTED<=2
  Decay: w- > e- ve~ WEIGHTED<=2 
INFO: Processing color information for process: u u~ > w+ w- u u~ QCD=0 $ z h @1
  Decay: w+ > e+ ve WEIGHTED<=2
  Decay: w- > e- ve~ WEIGHTED<=2 
INFO: Processing color information for process: u u~ > w+ w- c c~ QCD=0 $ z h @1
  Decay: w+ > e+ ve WEIGHTED<=2
  Decay: w- > e- ve~ WEIGHTED<=2 
INFO: Processing color information for process: u u~ > w+ w- d d~ QCD=0 $ z h @1
  Decay: w+ > e+ ve WEIGHTED<=2
  Decay: w- > e- ve~ WEIGHTED<=2 
INFO: Reusing existing color information for process: u u~ > w+ w- s s~ QCD=0 $ z h @1
  Decay: w+ > e+ ve WEIGHTED<=2
  Decay: w- > e- ve~ WEIGHTED<=2 
INFO: Processing color information for process: u c~ > w+ w- u c~ QCD=0 $ z h @1
  Decay: w+ > e+ ve WEIGHTED<=2
  Decay: w- > e- ve~ WEIGHTED<=2 
INFO: Processing color information for process: u c~ > w+ w- d s~ QCD=0 $ z h @1
  Decay: w+ > e+ ve WEIGHTED<=2
  Decay: w- > e- ve~ WEIGHTED<=2 
INFO: Processing color information for process: u d~ > w+ w- u d~ QCD=0 $ z h @1
  Decay: w+ > e+ ve WEIGHTED<=2
  Decay: w- > e- ve~ WEIGHTED<=2 
INFO: Processing color information for process: u d~ > w+ w- c s~ QCD=0 $ z h @1
  Decay: w+ > e+ ve WEIGHTED<=2
  Decay: w- > e- ve~ WEIGHTED<=2 
INFO: Processing color information for process: u s~ > w+ w- u s~ QCD=0 $ z h @1
  Decay: w+ > e+ ve WEIGHTED<=2
  Decay: w- > e- ve~ WEIGHTED<=2 
INFO: Processing color information for process: d d > w+ w- d d QCD=0 $ z h @1
  Decay: w+ > e+ ve WEIGHTED<=2
  Decay: w- > e- ve~ WEIGHTED<=2 
INFO: Processing color information for process: d s > w+ w- d s QCD=0 $ z h @1
  Decay: w+ > e+ ve WEIGHTED<=2
  Decay: w- > e- ve~ WEIGHTED<=2 
INFO: Processing color information for process: d u~ > w+ w- d u~ QCD=0 $ z h @1
  Decay: w+ > e+ ve WEIGHTED<=2
  Decay: w- > e- ve~ WEIGHTED<=2 
INFO: Reusing existing color information for process: d u~ > w+ w- s c~ QCD=0 $ z h @1
  Decay: w+ > e+ ve WEIGHTED<=2
  Decay: w- > e- ve~ WEIGHTED<=2 
INFO: Processing color information for process: d c~ > w+ w- d c~ QCD=0 $ z h @1
  Decay: w+ > e+ ve WEIGHTED<=2
  Decay: w- > e- ve~ WEIGHTED<=2 
INFO: Processing color information for process: d d~ > w+ w- u u~ QCD=0 $ z h @1
  Decay: w+ > e+ ve WEIGHTED<=2
  Decay: w- > e- ve~ WEIGHTED<=2 
INFO: Processing color information for process: d d~ > w+ w- c c~ QCD=0 $ z h @1
  Decay: w+ > e+ ve WEIGHTED<=2
  Decay: w- > e- ve~ WEIGHTED<=2 
INFO: Processing color information for process: d d~ > w+ w- d d~ QCD=0 $ z h @1
  Decay: w+ > e+ ve WEIGHTED<=2
  Decay: w- > e- ve~ WEIGHTED<=2 
INFO: Reusing existing color information for process: d d~ > w+ w- s s~ QCD=0 $ z h @1
  Decay: w+ > e+ ve WEIGHTED<=2
  Decay: w- > e- ve~ WEIGHTED<=2 
INFO: Reusing existing color information for process: d s~ > w+ w- u c~ QCD=0 $ z h @1
  Decay: w+ > e+ ve WEIGHTED<=2
  Decay: w- > e- ve~ WEIGHTED<=2 
INFO: Processing color information for process: d s~ > w+ w- d s~ QCD=0 $ z h @1
  Decay: w+ > e+ ve WEIGHTED<=2
  Decay: w- > e- ve~ WEIGHTED<=2 
INFO: Processing color information for process: u~ u~ > w+ w- u~ u~ QCD=0 $ z h @1
  Decay: w+ > e+ ve WEIGHTED<=2
  Decay: w- > e- ve~ WEIGHTED<=2 
INFO: Processing color information for process: u~ c~ > w+ w- u~ c~ QCD=0 $ z h @1
  Decay: w+ > e+ ve WEIGHTED<=2
  Decay: w- > e- ve~ WEIGHTED<=2 
INFO: Processing color information for process: u~ d~ > w+ w- u~ d~ QCD=0 $ z h @1
  Decay: w+ > e+ ve WEIGHTED<=2
  Decay: w- > e- ve~ WEIGHTED<=2 
INFO: Processing color information for process: u~ s~ > w+ w- u~ s~ QCD=0 $ z h @1
  Decay: w+ > e+ ve WEIGHTED<=2
  Decay: w- > e- ve~ WEIGHTED<=2 
INFO: Processing color information for process: u~ s~ > w+ w- c~ d~ QCD=0 $ z h @1
  Decay: w+ > e+ ve WEIGHTED<=2
  Decay: w- > e- ve~ WEIGHTED<=2 
INFO: Processing color information for process: d~ d~ > w+ w- d~ d~ QCD=0 $ z h @1
  Decay: w+ > e+ ve WEIGHTED<=2
  Decay: w- > e- ve~ WEIGHTED<=2 
INFO: Processing color information for process: d~ s~ > w+ w- d~ s~ QCD=0 $ z h @1
  Decay: w+ > e+ ve WEIGHTED<=2
  Decay: w- > e- ve~ WEIGHTED<=2 
INFO: Creating files in directory P1_qq_wpwmqq_wp_lvl_wm_lvl 
INFO: Generating Feynman diagrams for Process: u u > w+ w- u u QCD=0 $ z h @1
  Decay: w+ > e+ ve WEIGHTED<=2
  Decay: w- > e- ve~ WEIGHTED<=2 
INFO: Generating Feynman diagrams for Process: u c > w+ w- u c QCD=0 $ z h @1
  Decay: w+ > e+ ve WEIGHTED<=2
  Decay: w- > e- ve~ WEIGHTED<=2 
INFO: Generating Feynman diagrams for Process: u d > w+ w- u d QCD=0 $ z h @1
  Decay: w+ > e+ ve WEIGHTED<=2
  Decay: w- > e- ve~ WEIGHTED<=2 
INFO: Generating Feynman diagrams for Process: u s > w+ w- u s QCD=0 $ z h @1
  Decay: w+ > e+ ve WEIGHTED<=2
  Decay: w- > e- ve~ WEIGHTED<=2 
INFO: Generating Feynman diagrams for Process: u s > w+ w- c d QCD=0 $ z h @1
  Decay: w+ > e+ ve WEIGHTED<=2
  Decay: w- > e- ve~ WEIGHTED<=2 
INFO: Generating Feynman diagrams for Process: u u~ > w+ w- u u~ QCD=0 $ z h @1
  Decay: w+ > e+ ve WEIGHTED<=2
  Decay: w- > e- ve~ WEIGHTED<=2 
INFO: Generating Feynman diagrams for Process: u u~ > w+ w- c c~ QCD=0 $ z h @1
  Decay: w+ > e+ ve WEIGHTED<=2
  Decay: w- > e- ve~ WEIGHTED<=2 
INFO: Generating Feynman diagrams for Process: u u~ > w+ w- d d~ QCD=0 $ z h @1
  Decay: w+ > e+ ve WEIGHTED<=2
  Decay: w- > e- ve~ WEIGHTED<=2 
INFO: Generating Feynman diagrams for Process: u u~ > w+ w- s s~ QCD=0 $ z h @1
  Decay: w+ > e+ ve WEIGHTED<=2
  Decay: w- > e- ve~ WEIGHTED<=2 
INFO: Generating Feynman diagrams for Process: u c~ > w+ w- u c~ QCD=0 $ z h @1
  Decay: w+ > e+ ve WEIGHTED<=2
  Decay: w- > e- ve~ WEIGHTED<=2 
INFO: Generating Feynman diagrams for Process: u c~ > w+ w- d s~ QCD=0 $ z h @1
  Decay: w+ > e+ ve WEIGHTED<=2
  Decay: w- > e- ve~ WEIGHTED<=2 
INFO: Generating Feynman diagrams for Process: u d~ > w+ w- u d~ QCD=0 $ z h @1
  Decay: w+ > e+ ve WEIGHTED<=2
  Decay: w- > e- ve~ WEIGHTED<=2 
INFO: Generating Feynman diagrams for Process: u d~ > w+ w- c s~ QCD=0 $ z h @1
  Decay: w+ > e+ ve WEIGHTED<=2
  Decay: w- > e- ve~ WEIGHTED<=2 
INFO: Generating Feynman diagrams for Process: u s~ > w+ w- u s~ QCD=0 $ z h @1
  Decay: w+ > e+ ve WEIGHTED<=2
  Decay: w- > e- ve~ WEIGHTED<=2 
INFO: Generating Feynman diagrams for Process: d d > w+ w- d d QCD=0 $ z h @1
  Decay: w+ > e+ ve WEIGHTED<=2
  Decay: w- > e- ve~ WEIGHTED<=2 
INFO: Generating Feynman diagrams for Process: d s > w+ w- d s QCD=0 $ z h @1
  Decay: w+ > e+ ve WEIGHTED<=2
  Decay: w- > e- ve~ WEIGHTED<=2 
INFO: Generating Feynman diagrams for Process: d u~ > w+ w- d u~ QCD=0 $ z h @1
  Decay: w+ > e+ ve WEIGHTED<=2
  Decay: w- > e- ve~ WEIGHTED<=2 
INFO: Generating Feynman diagrams for Process: d u~ > w+ w- s c~ QCD=0 $ z h @1
  Decay: w+ > e+ ve WEIGHTED<=2
  Decay: w- > e- ve~ WEIGHTED<=2 
INFO: Generating Feynman diagrams for Process: d c~ > w+ w- d c~ QCD=0 $ z h @1
  Decay: w+ > e+ ve WEIGHTED<=2
  Decay: w- > e- ve~ WEIGHTED<=2 
INFO: Generating Feynman diagrams for Process: d d~ > w+ w- u u~ QCD=0 $ z h @1
  Decay: w+ > e+ ve WEIGHTED<=2
  Decay: w- > e- ve~ WEIGHTED<=2 
INFO: Generating Feynman diagrams for Process: d d~ > w+ w- c c~ QCD=0 $ z h @1
  Decay: w+ > e+ ve WEIGHTED<=2
  Decay: w- > e- ve~ WEIGHTED<=2 
INFO: Generating Feynman diagrams for Process: d d~ > w+ w- d d~ QCD=0 $ z h @1
  Decay: w+ > e+ ve WEIGHTED<=2
  Decay: w- > e- ve~ WEIGHTED<=2 
INFO: Generating Feynman diagrams for Process: d d~ > w+ w- s s~ QCD=0 $ z h @1
  Decay: w+ > e+ ve WEIGHTED<=2
  Decay: w- > e- ve~ WEIGHTED<=2 
INFO: Generating Feynman diagrams for Process: d s~ > w+ w- u c~ QCD=0 $ z h @1
  Decay: w+ > e+ ve WEIGHTED<=2
  Decay: w- > e- ve~ WEIGHTED<=2 
INFO: Generating Feynman diagrams for Process: d s~ > w+ w- d s~ QCD=0 $ z h @1
  Decay: w+ > e+ ve WEIGHTED<=2
  Decay: w- > e- ve~ WEIGHTED<=2 
INFO: Generating Feynman diagrams for Process: u~ u~ > w+ w- u~ u~ QCD=0 $ z h @1
  Decay: w+ > e+ ve WEIGHTED<=2
  Decay: w- > e- ve~ WEIGHTED<=2 
INFO: Generating Feynman diagrams for Process: u~ c~ > w+ w- u~ c~ QCD=0 $ z h @1
  Decay: w+ > e+ ve WEIGHTED<=2
  Decay: w- > e- ve~ WEIGHTED<=2 
INFO: Generating Feynman diagrams for Process: u~ d~ > w+ w- u~ d~ QCD=0 $ z h @1
  Decay: w+ > e+ ve WEIGHTED<=2
  Decay: w- > e- ve~ WEIGHTED<=2 
INFO: Generating Feynman diagrams for Process: u~ s~ > w+ w- u~ s~ QCD=0 $ z h @1
  Decay: w+ > e+ ve WEIGHTED<=2
  Decay: w- > e- ve~ WEIGHTED<=2 
INFO: Generating Feynman diagrams for Process: u~ s~ > w+ w- c~ d~ QCD=0 $ z h @1
  Decay: w+ > e+ ve WEIGHTED<=2
  Decay: w- > e- ve~ WEIGHTED<=2 
INFO: Generating Feynman diagrams for Process: d~ d~ > w+ w- d~ d~ QCD=0 $ z h @1
  Decay: w+ > e+ ve WEIGHTED<=2
  Decay: w- > e- ve~ WEIGHTED<=2 
INFO: Generating Feynman diagrams for Process: d~ s~ > w+ w- d~ s~ QCD=0 $ z h @1
  Decay: w+ > e+ ve WEIGHTED<=2
  Decay: w- > e- ve~ WEIGHTED<=2 
INFO: Finding symmetric diagrams for subprocess group qq_wpwmqq_wp_lvl_wm_lvl 
Generated helas calls for 32 subprocesses (2052 diagrams) in 18.739 s
Wrote files for 3348 helas calls in 7.017 s
ALOHA: aloha creates VVVV2 routines
ALOHA: aloha creates VVV1 routines
ALOHA: aloha creates FFV2 routines
ALOHA: aloha creates FFV1 routines
ALOHA: aloha creates FFV3 routines
ALOHA: aloha creates FFV5 routines
ALOHA: aloha creates VVS1 routines
ALOHA: aloha creates VVVV5 routines
save configuration file to /Users/omattelaer/Documents/workspace/2.7.2_alternate/PROC_sm_7/Cards/me5_configuration.txt
INFO: Use Fortran compiler gfortran 
INFO: Use c++ compiler clang 
INFO: Generate jpeg diagrams 
INFO: Generate web pages 
INFO: Generating MadAnalysis5 default cards tailored to this process 
[1;34mWARNING: MadAnalysis5 failed to start so that MA5 analysis will be skipped. [0m
[1;32mDEBUG: MadAnalysis5 error was: [0m
[1;32mDEBUG: ------------------------------------------------------------ [0m
[1;32mDEBUG: Traceback (most recent call last):
  File "/Users/omattelaer/Documents/workspace/2.7.2_alternate/madgraph/interface/common_run_interface.py", line 2453, in get_MadAnalysis5_interpreter
    from madanalysis.interpreter.ma5_interpreter import MA5Interpreter
  File "/Users/omattelaer/Documents/HEPTools/madanalysis5/madanalysis5/madanalysis/interpreter/ma5_interpreter.py", line 38, in <module>
    from madanalysis.core.main                        import Main
  File "/Users/omattelaer/Documents/HEPTools/madanalysis5/madanalysis5/madanalysis/core/main.py", line 25, in <module>
    from madanalysis.multiparticle.multiparticle_collection import MultiParticleCollection
  File "/Users/omattelaer/Documents/HEPTools/madanalysis5/madanalysis5/madanalysis/multiparticle/multiparticle_collection.py", line 166
    print "ERROR: impossible to convert '"+str(item)+"' to integer value"
          ^
SyntaxError: invalid syntax [0m
[1;32mDEBUG: ------------------------------------------------------------ [0m
Output to directory /Users/omattelaer/Documents/workspace/2.7.2_alternate/PROC_sm_7 done.
Type "launch" to generate events from this process, or see
/Users/omattelaer/Documents/workspace/2.7.2_alternate/PROC_sm_7/README
Run "open index.html" to see more information about this process.
launch
************************************************************
*                                                          *
*                      W E L C O M E to                    *
*             M A D G R A P H 5 _ a M C @ N L O            *
*                      M A D E V E N T                     *
*                                                          *
*                 *                       *                *
*                   *        * *        *                  *
*                     * * * * 5 * * * *                    *
*                   *        * *        *                  *
*                 *                       *                *
*                                                          *
*         VERSION 2.8.2                 2020-10-30         *
*                                                          *
*    The MadGraph5_aMC@NLO Development Team - Find us at   *
*    https://server06.fynu.ucl.ac.be/projects/madgraph     *
*                                                          *
*               Type 'help' for in-line help.              *
*                                                          *
************************************************************
INFO: load configuration from /Users/omattelaer/.mg5/mg5_configuration.txt  
INFO: load configuration from /Users/omattelaer/Documents/workspace/2.7.2_alternate/PROC_sm_7/Cards/me5_configuration.txt  
INFO: load configuration from /Users/omattelaer/Documents/workspace/2.7.2_alternate/input/mg5_configuration.txt  
INFO: load configuration from /Users/omattelaer/Documents/workspace/2.7.2_alternate/PROC_sm_7/Cards/me5_configuration.txt  
generate_events run_01
set mmjj 500
[1mINFO: modify parameter mmjj of the run_card.dat to 500.0 [0m
Do you want to edit a card (press enter to bypass editing)?
/------------------------------------------------------------\
|  [31m1[0m. param               : [32mparam_card.dat[0m                   |
|  [31m2[0m. run                 : [32mrun_card.dat[0m                     |
|  [31m3[0m. madanalysis5_parton : [32mmadanalysis5_parton_card.dat[0m     |
\------------------------------------------------------------/
 you can also
   - enter the path to a valid card or banner.
   - use the 'set' command to modify a parameter directly.
     The set option works only for param_card and run_card.
     Type 'help set' for more information on this command.
   - call an external program (ASperGE/MadWidth/...).
     Type 'help' for the list of available command
 [[4m0[0m, done, 1, param, 2, run, 3, madanalysis5_parton, enter path]
[1;34mfound line : generate p p > w+ w- j j $ z h QCD=0, w+ > l+ vl, w- > l- vl~[0m
[1;34mThis answer is not valid for current question. Keep it for next question and use here default: 0[0m
[1;32mDEBUG: keep SDE to 2 [0m
INFO: Update the dependent parameter of the param_card.dat 
[1;32mDEBUG: name ufomodel already consider as a python library cann't be reassigned(/Users/omattelaer/Documents/workspace/2.7.2_alternate/PROC_sm_7/bin/internal/ufomodel!=/Users/omattelaer/Documents/workspace/2.7.2_alternate/PROC_sm_2/bin/internal/ufomodel) [0m
[1;34mWARNING: Failed to update dependent parameter. This might create trouble for external program (like MadSpin/shower/...) [0m
Generating 10000 events with run name run_01
survey  run_01 
INFO: compile directory 
[1;32mwrite compile file for card: /Users/omattelaer/Documents/workspace/2.7.2_alternate/PROC_sm_7/Cards/param_card.dat[0m
[1;32mrun_card missed argument polbeam1. Takes default: 0.0[0m
[1;32mrun_card missed argument polbeam2. Takes default: 0.0[0m
[1;32mrun_card missed argument nb_proton1. Takes default: 1[0m
[1;32mrun_card missed argument nb_proton2. Takes default: 1[0m
[1;32mrun_card missed argument nb_neutron1. Takes default: 0[0m
[1;32mrun_card missed argument nb_neutron2. Takes default: 0[0m
[1;32mrun_card missed argument mass_ion1. Takes default: -1.0[0m
[1;32mrun_card missed argument mass_ion2. Takes default: -1.0[0m
[1;32mrun_card missed argument ickkw. Takes default: 0[0m
[1;32mrun_card missed argument highestmult. Takes default: 1[0m
[1;32mrun_card missed argument ktscheme. Takes default: 1[0m
[1;32mrun_card missed argument alpsfact. Takes default: 1.0[0m
[1;32mrun_card missed argument chcluster. Takes default: False[0m
[1;32mrun_card missed argument pdfwgt. Takes default: True[0m
[1;32mrun_card missed argument asrwgtflavor. Takes default: 5[0m
[1;32mrun_card missed argument clusinfo. Takes default: True[0m
[1;32mrun_card missed argument lhe_version. Takes default: 3.0[0m
[1;32mrun_card missed argument auto_ptj_mjj. Takes default: True[0m
[1;32mrun_card missed argument ej. Takes default: 0.0[0m
[1;32mrun_card missed argument eb. Takes default: 0.0[0m
[1;32mrun_card missed argument ea. Takes default: 0.0[0m
[1;32mrun_card missed argument el. Takes default: 0.0[0m
[1;32mrun_card missed argument ejmax. Takes default: -1.0[0m
[1;32mrun_card missed argument ebmax. Takes default: -1.0[0m
[1;32mrun_card missed argument eamax. Takes default: -1.0[0m
[1;32mrun_card missed argument elmax. Takes default: -1.0[0m
[1;32mrun_card missed argument r0gamma. Takes default: 0.4[0m
[1;32mrun_card missed argument xn. Takes default: 1.0[0m
[1;32mrun_card missed argument epsgamma. Takes default: 1.0[0m
[1;32mrun_card missed argument isoem. Takes default: True[0m
[1;32mrun_card missed argument pdgs_for_merging_cut. Takes default: [21, 1, 2, 3, 4, 5, 6][0m
[1;32mrun_card missed argument gridrun. Takes default: False[0m
[1;32mrun_card missed argument fixed_couplings. Takes default: True[0m
[1;32mrun_card missed argument mc_grouped_subproc. Takes default: True[0m
[1;32mrun_card missed argument xmtcentral. Takes default: 0.0[0m
[1;32mrun_card missed argument d. Takes default: 1.0[0m
[1;32mrun_card missed argument issgridfile. Takes default: [0m
[1;32mrun_card missed argument tmin_for_channel. Takes default: -1.0[0m
[1;32mrun_card missed argument small_width_treatment. Takes default: 1e-06[0m
compile Source Directory
[1;32mCompiling the bias module 'dummy'[0m
Using random number seed offset = 21
INFO: Running Survey 
Creating Jobs
Working on SubProcesses
[1;32m[Errno 2] No such file or directory: '/Users/omattelaer/Documents/workspace/2.7.2_alternate/PROC_sm_7/SubProcesses/P1_qq_wpwmqq_wp_lvl_wm_lvl/Hel/selection'[0m
INFO:     P1_qq_wpwmqq_wp_lvl_wm_lvl  
INFO:  Idle: 223,  Running: 8,  Completed: 0 [ current time: 00h42 ] 
INFO:  Idle: 222,  Running: 8,  Completed: 1 [  1.2s  ] 
INFO:  Idle: 220,  Running: 8,  Completed: 3 [  15.6s  ] 
INFO:  Idle: 217,  Running: 8,  Completed: 6 [  19s  ] 
INFO:  Idle: 216,  Running: 8,  Completed: 7 [  26.4s  ] 
INFO:  Idle: 214,  Running: 8,  Completed: 9 [  31.8s  ] 
INFO:  Idle: 212,  Running: 8,  Completed: 11 [  43.5s  ] 
INFO:  Idle: 210,  Running: 8,  Completed: 13 [  51.2s  ] 
INFO:  Idle: 206,  Running: 8,  Completed: 17 [  58.4s  ] 
INFO:  Idle: 204,  Running: 8,  Completed: 19 [  1m 4s  ] 
INFO:  Idle: 201,  Running: 8,  Completed: 22 [  1m 17s  ] 
INFO:  Idle: 200,  Running: 8,  Completed: 23 [  1m 21s  ] 
INFO:  Idle: 199,  Running: 8,  Completed: 24 [  1m 28s  ] 
INFO:  Idle: 198,  Running: 8,  Completed: 25 [  1m 33s  ] 
INFO:  Idle: 197,  Running: 8,  Completed: 26 [  1m 45s  ] 
INFO:  Idle: 196,  Running: 8,  Completed: 27 [  1m 48s  ] 
INFO:  Idle: 191,  Running: 8,  Completed: 32 [  1m 51s  ] 
INFO:  Idle: 188,  Running: 8,  Completed: 35 [  2m 4s  ] 
INFO:  Idle: 187,  Running: 8,  Completed: 36 [  2m 9s  ] 
INFO:  Idle: 185,  Running: 8,  Completed: 38 [  2m 12s  ] 
INFO:  Idle: 183,  Running: 8,  Completed: 40 [  2m 16s  ] 
INFO:  Idle: 181,  Running: 8,  Completed: 42 [  2m 19s  ] 
INFO:  Idle: 178,  Running: 8,  Completed: 45 [  2m 45s  ] 
INFO:  Idle: 177,  Running: 8,  Completed: 46 [  2m 54s  ] 
INFO:  Idle: 175,  Running: 8,  Completed: 48 [  2m 57s  ] 
INFO:  Idle: 172,  Running: 8,  Completed: 51 [  3m 1s  ] 
INFO:  Idle: 168,  Running: 8,  Completed: 55 [  3m 5s  ] 
INFO:  Idle: 166,  Running: 8,  Completed: 57 [  3m 8s  ] 
INFO:  Idle: 164,  Running: 8,  Completed: 59 [  3m 18s  ] 
INFO:  Idle: 162,  Running: 8,  Completed: 61 [  3m 29s  ] 
INFO:  Idle: 160,  Running: 8,  Completed: 63 [  3m 36s  ] 
INFO:  Idle: 158,  Running: 8,  Completed: 65 [  3m 43s  ] 
INFO:  Idle: 156,  Running: 8,  Completed: 67 [  4m 0s  ] 
INFO:  Idle: 154,  Running: 8,  Completed: 69 [  4m 5s  ] 
INFO:  Idle: 152,  Running: 8,  Completed: 71 [  4m 14s  ] 
INFO:  Idle: 147,  Running: 8,  Completed: 76 [  4m 18s  ] 
INFO:  Idle: 142,  Running: 8,  Completed: 81 [  4m 30s  ] 
INFO:  Idle: 140,  Running: 8,  Completed: 83 [  4m 40s  ] 
INFO:  Idle: 139,  Running: 8,  Completed: 84 [  4m 46s  ] 
INFO:  Idle: 138,  Running: 8,  Completed: 85 [  4m 51s  ] 
INFO:  Idle: 136,  Running: 8,  Completed: 87 [  5m 11s  ] 
INFO:  Idle: 135,  Running: 8,  Completed: 88 [  5m 15s  ] 
INFO:  Idle: 132,  Running: 8,  Completed: 91 [  5m 29s  ] 
INFO:  Idle: 130,  Running: 8,  Completed: 93 [  5m 35s  ] 
INFO:  Idle: 128,  Running: 8,  Completed: 95 [  5m 39s  ] 
INFO:  Idle: 125,  Running: 8,  Completed: 98 [  5m 44s  ] 
INFO:  Idle: 122,  Running: 8,  Completed: 101 [  5m 51s  ] 
INFO:  Idle: 120,  Running: 8,  Completed: 103 [  5m 54s  ] 
INFO:  Idle: 115,  Running: 8,  Completed: 108 [  6m 16s  ] 
INFO:  Idle: 111,  Running: 8,  Completed: 112 [  6m 19s  ] 
INFO:  Idle: 109,  Running: 8,  Completed: 114 [  6m 36s  ] 
INFO:  Idle: 104,  Running: 8,  Completed: 119 [  6m 46s  ] 
INFO:  Idle: 103,  Running: 8,  Completed: 120 [  6m 50s  ] 
INFO:  Idle: 102,  Running: 8,  Completed: 121 [  6m 55s  ] 
INFO:  Idle: 100,  Running: 8,  Completed: 123 [  7m 1s  ] 
INFO:  Idle: 99,  Running: 8,  Completed: 124 [  7m 7s  ] 
INFO:  Idle: 96,  Running: 8,  Completed: 127 [  7m 12s  ] 
INFO:  Idle: 94,  Running: 8,  Completed: 129 [  7m 17s  ] 
INFO:  Idle: 89,  Running: 8,  Completed: 134 [  7m 39s  ] 
INFO:  Idle: 88,  Running: 8,  Completed: 135 [  7m 43s  ] 
INFO:  Idle: 87,  Running: 8,  Completed: 136 [  7m 46s  ] 
INFO:  Idle: 86,  Running: 8,  Completed: 137 [  8m 1s  ] 
INFO:  Idle: 80,  Running: 8,  Completed: 143 [  8m 5s  ] 
INFO:  Idle: 76,  Running: 8,  Completed: 147 [  8m 8s  ] 
INFO:  Idle: 72,  Running: 8,  Completed: 151 [  8m 11s  ] 
INFO:  Idle: 71,  Running: 8,  Completed: 152 [  8m 20s  ] 
INFO:  Idle: 66,  Running: 8,  Completed: 157 [  8m 23s  ] 
INFO:  Idle: 65,  Running: 8,  Completed: 158 [  8m 33s  ] 
INFO:  Idle: 58,  Running: 8,  Completed: 165 [  8m 37s  ] 
INFO:  Idle: 55,  Running: 8,  Completed: 168 [  8m 42s  ] 
INFO:  Idle: 53,  Running: 8,  Completed: 170 [  8m 52s  ] 
INFO:  Idle: 46,  Running: 8,  Completed: 177 [  8m 55s  ] 
INFO:  Idle: 45,  Running: 8,  Completed: 178 [  9m 2s  ] 
INFO:  Idle: 43,  Running: 8,  Completed: 180 [  9m 9s  ] 
INFO:  Idle: 41,  Running: 8,  Completed: 182 [  9m 15s  ] 
INFO:  Idle: 38,  Running: 8,  Completed: 185 [  9m 19s  ] 
INFO:  Idle: 36,  Running: 8,  Completed: 187 [  9m 22s  ] 
INFO:  Idle: 33,  Running: 8,  Completed: 190 [  9m 25s  ] 
INFO:  Idle: 29,  Running: 8,  Completed: 194 [  9m 31s  ] 
INFO:  Idle: 25,  Running: 8,  Completed: 198 [  9m 34s  ] 
INFO:  Idle: 22,  Running: 8,  Completed: 201 [  9m 37s  ] 
INFO:  Idle: 16,  Running: 8,  Completed: 207 [  9m 48s  ] 
INFO:  Idle: 14,  Running: 8,  Completed: 209 [  9m 53s  ] 
INFO:  Idle: 12,  Running: 8,  Completed: 211 [  9m 57s  ] 
INFO:  Idle: 10,  Running: 8,  Completed: 213 [  10m 0s  ] 
INFO:  Idle: 8,  Running: 8,  Completed: 215 [  10m 12s  ] 
INFO:  Idle: 6,  Running: 8,  Completed: 217 [  10m 15s  ] 
INFO:  Idle: 2,  Running: 8,  Completed: 221 [  10m 20s  ] 
INFO:  Idle: 0,  Running: 6,  Completed: 225 [  10m 24s  ] 
INFO:  Idle: 0,  Running: 4,  Completed: 227 [  10m 28s  ] 
INFO:  Idle: 0,  Running: 2,  Completed: 229 [  10m 33s  ] 
INFO:  Idle: 0,  Running: 1,  Completed: 230 [  10m 53s  ] 
INFO:  Idle: 0,  Running: 0,  Completed: 231 [  10m 54s  ] 
INFO: End survey 
refine 10000
Creating Jobs
INFO: Refine results to 10000 
INFO: Generating 10000.0 unweighted events. 
sum of cpu time of last step: 1h17m45s
INFO: Effective Luminosity 669577.3271237927 pb^-1 
[1;32mDEBUG: channel G15 need to improve by 1.58 (xsec=1.1818e-05 pb, iter=3) [0m
[1;32mDEBUG: channel G57 need to improve by 2.28 (xsec=0.00065309 pb, iter=4) [0m
[1;32mDEBUG: channel G14.022 need to improve by 2.76 (xsec=0.00076667 pb, iter=4) [0m
[1;32mDEBUG: channel G59 need to improve by 2.94 (xsec=0.0024306 pb, iter=4) [0m
[1;32mDEBUG: channel G60 need to improve by 3.52 (xsec=0.00041665 pb, iter=3) [0m
[1;32mDEBUG: channel G9 need to improve by 5.19 (xsec=0.0010132 pb, iter=3) [0m
[1;32mDEBUG: channel G50 need to improve by 5.27 (xsec=0.00067583 pb, iter=3) [0m
[1;32mDEBUG: channel G12 need to improve by 8.30 (xsec=0.0066816 pb, iter=4) [0m
INFO: need to improve 8 channels 
[1;32mDEBUG: G15 : need 7.913064851948982 event. Need 1 split job of 4750 points [0m
[1;32mDEBUG: G57 : need 437.2942565712778 event. Need 1 split job of 14644 points [0m
[1;32mDEBUG: G14.022 : need 513.3448493859981 event. Need 1 split job of 17746 points [0m
[1;32mDEBUG: G59 : need 1627.4746513070907 event. Need 2 split job of 9461 points [0m
[1;32mDEBUG: G60 : need 278.97939334612823 event. Need 1 split job of 10599 points [0m
[1;32mDEBUG: G9 : need 678.4157478418267 event. Need 1 split job of 15543 points [0m
[1;32mDEBUG: G50 : need 452.5204449900728 event. Need 1 split job of 15793 points [0m
[1;32mDEBUG: G12 : need 4473.847868910334 event. Need 5 split job of 10674 points [0m
- Current estimate of cross-section: 0.017921753789882162 +- 0.0001485315523439713
    P1_qq_wpwmqq_wp_lvl_wm_lvl 
INFO:  Idle: 5,  Running: 8,  Completed: 0 [ current time: 00h53 ] 
INFO:  Idle: 4,  Running: 8,  Completed: 1 [  12s  ] 
INFO:  Idle: 3,  Running: 8,  Completed: 2 [  19s  ] 
INFO:  Idle: 2,  Running: 8,  Completed: 3 [  38s  ] 
INFO:  Idle: 0,  Running: 8,  Completed: 5 [  53.1s  ] 
INFO:  Idle: 0,  Running: 7,  Completed: 6 [  1m 1s  ] 
INFO:  Idle: 0,  Running: 5,  Completed: 8 [  1m 23s  ] 
INFO:  Idle: 0,  Running: 2,  Completed: 11 [  1m 33s  ] 
INFO:  Idle: 0,  Running: 1,  Completed: 12 [  1m 42s  ] 
INFO:  Idle: 0,  Running: 0,  Completed: 13 [  2m 5s  ] 
INFO:  Idle: 0,  Running: 0,  Completed: 13 [  2m 5s  ] 
INFO: Combining runs 
[1;32mfind 5 multijob in /Users/omattelaer/Documents/workspace/2.7.2_alternate/PROC_sm_7/SubProcesses/P1_qq_wpwmqq_wp_lvl_wm_lvl/G12[0m
[1;32mCombined 5 file generating 13046 events for /Users/omattelaer/Documents/workspace/2.7.2_alternate/PROC_sm_7/SubProcesses/P1_qq_wpwmqq_wp_lvl_wm_lvl/G12 [0m
[1;32mfind 2 multijob in /Users/omattelaer/Documents/workspace/2.7.2_alternate/PROC_sm_7/SubProcesses/P1_qq_wpwmqq_wp_lvl_wm_lvl/G59[0m
[1;32mCombined 2 file generating 2435 events for /Users/omattelaer/Documents/workspace/2.7.2_alternate/PROC_sm_7/SubProcesses/P1_qq_wpwmqq_wp_lvl_wm_lvl/G59 [0m
sum of cpu time of last step: 1h27m32s
INFO: finish refine 
refine 10000 --treshold=0.9
No need for second refine due to stability of cross-section
INFO: Combining Events 
[1;32mDEBUG: write 10000 event (efficiency 52 %, truncation 0.02 %) after 1 iteration(s) [0m
  === Results Summary for run: run_01 tag: tag_1 ===

     Cross-section :   0.01798 +- 4.474e-05 pb
     Nb of events :  10000
 
fail
[1;34mFailed to access python version of LHAPDF: If the python interface to LHAPDF is available on your system, try adding its location to the PYTHONPATH environment variable and theLHAPDF library location to LD_LIBRARY_PATH (linux) or DYLD_LIBRARY_PATH (mac os x).The required LD_LIBRARY_PATH is /Users/omattelaer/Documents/HEPTools/lhapdf6_py3/lib[0m
INFO: can not run systematics since can not link python to lhapdf 
store_events
INFO: Storing parton level results 
INFO: End Parton 
reweight -from_cards
decay_events -from_cards
INFO: Madanalysis5 parton-level analysis was skipped following user request. 
INFO: To run the analysis, remove or comment the tag '@MG5aMC skip_analysis' in
  '/Users/omattelaer/Documents/workspace/2.7.2_alternate/PROC_sm_7/Cards/madanalysis5_parton_card.dat'. 
INFO: storing files of previous run 
INFO: Done 
quit
INFO:  
more information in /Users/omattelaer/Documents/workspace/2.7.2_alternate/PROC_sm_7/index.html
generate p p > w+ w- j j $ z h QCD=0, w+ > l+ vl, w- > l- vl~
INFO: Trying process: g g > w+ w- g g QCD=0 $ z h @1  
INFO: Trying process: g g > w+ w- u u~ QCD=0 $ z h @1  
INFO: Trying process: g g > w+ w- u c~ QCD=0 $ z h @1  
INFO: Trying process: g g > w+ w- c u~ QCD=0 $ z h @1  
INFO: Trying process: g g > w+ w- c c~ QCD=0 $ z h @1  
INFO: Trying process: g g > w+ w- d d~ QCD=0 $ z h @1  
INFO: Trying process: g g > w+ w- d s~ QCD=0 $ z h @1  
INFO: Trying process: g g > w+ w- s d~ QCD=0 $ z h @1  
INFO: Trying process: g g > w+ w- s s~ QCD=0 $ z h @1  
INFO: Trying process: u u > w+ w- u u QCD=0 $ z h @1  
INFO: Process has 102 diagrams 
INFO: Trying process: u u > w+ w- u c QCD=0 $ z h @1  
INFO: Trying process: u u > w+ w- c c QCD=0 $ z h @1  
INFO: Trying process: u c > w+ w- u u QCD=0 $ z h @1  
INFO: Trying process: u c > w+ w- u c QCD=0 $ z h @1  
INFO: Process has 51 diagrams 
INFO: Trying process: u c > w+ w- c c QCD=0 $ z h @1  
INFO: Trying process: u d > w+ w- u d QCD=0 $ z h @1  
INFO: Process has 86 diagrams 
INFO: Trying process: u d > w+ w- u s QCD=0 $ z h @1  
INFO: Trying process: u d > w+ w- c d QCD=0 $ z h @1  
INFO: Trying process: u d > w+ w- c s QCD=0 $ z h @1  
INFO: Trying process: u s > w+ w- u d QCD=0 $ z h @1  
INFO: Trying process: u s > w+ w- u s QCD=0 $ z h @1  
INFO: Process has 51 diagrams 
INFO: Trying process: u s > w+ w- c d QCD=0 $ z h @1  
INFO: Process has 35 diagrams 
INFO: Trying process: u s > w+ w- c s QCD=0 $ z h @1  
INFO: Trying process: u u~ > w+ w- u u~ QCD=0 $ z h @1  
INFO: Process has 102 diagrams 
INFO: Trying process: u u~ > w+ w- c c~ QCD=0 $ z h @1  
INFO: Process has 51 diagrams 
INFO: Trying process: u u~ > w+ w- d d~ QCD=0 $ z h @1  
INFO: Process has 86 diagrams 
INFO: Trying process: u u~ > w+ w- s s~ QCD=0 $ z h @1  
INFO: Process has 51 diagrams 
INFO: Trying process: u c~ > w+ w- u c~ QCD=0 $ z h @1  
INFO: Process has 51 diagrams 
INFO: Trying process: u c~ > w+ w- d s~ QCD=0 $ z h @1  
INFO: Process has 35 diagrams 
INFO: Trying process: u d~ > w+ w- u d~ QCD=0 $ z h @1  
INFO: Process has 86 diagrams 
INFO: Trying process: u d~ > w+ w- c s~ QCD=0 $ z h @1  
INFO: Process has 35 diagrams 
INFO: Trying process: u s~ > w+ w- u s~ QCD=0 $ z h @1  
INFO: Process has 51 diagrams 
INFO: Process c u > w+ w- u c added to mirror process u c > w+ w- u c 
INFO: Trying process: c c > w+ w- u u QCD=0 $ z h @1  
INFO: Trying process: c c > w+ w- u c QCD=0 $ z h @1  
INFO: Trying process: c c > w+ w- c c QCD=0 $ z h @1  
INFO: Process has 102 diagrams 
INFO: Trying process: c d > w+ w- u d QCD=0 $ z h @1  
INFO: Trying process: c d > w+ w- u s QCD=0 $ z h @1  
INFO: Process has 35 diagrams 
INFO: Trying process: c d > w+ w- c d QCD=0 $ z h @1  
INFO: Process has 51 diagrams 
INFO: Trying process: c d > w+ w- c s QCD=0 $ z h @1  
INFO: Trying process: c s > w+ w- u d QCD=0 $ z h @1  
INFO: Trying process: c s > w+ w- u s QCD=0 $ z h @1  
INFO: Trying process: c s > w+ w- c d QCD=0 $ z h @1  
INFO: Trying process: c s > w+ w- c s QCD=0 $ z h @1  
INFO: Process has 86 diagrams 
INFO: Trying process: c u~ > w+ w- c u~ QCD=0 $ z h @1  
INFO: Process has 51 diagrams 
INFO: Trying process: c u~ > w+ w- s d~ QCD=0 $ z h @1  
INFO: Process has 35 diagrams 
INFO: Trying process: c c~ > w+ w- u u~ QCD=0 $ z h @1  
INFO: Process has 51 diagrams 
INFO: Trying process: c c~ > w+ w- c c~ QCD=0 $ z h @1  
INFO: Process has 102 diagrams 
INFO: Trying process: c c~ > w+ w- d d~ QCD=0 $ z h @1  
INFO: Process has 51 diagrams 
INFO: Trying process: c c~ > w+ w- s s~ QCD=0 $ z h @1  
INFO: Process has 86 diagrams 
INFO: Trying process: c d~ > w+ w- c d~ QCD=0 $ z h @1  
INFO: Process has 51 diagrams 
INFO: Trying process: c s~ > w+ w- u d~ QCD=0 $ z h @1  
INFO: Process has 35 diagrams 
INFO: Trying process: c s~ > w+ w- c s~ QCD=0 $ z h @1  
INFO: Process has 86 diagrams 
INFO: Process d u > w+ w- u d added to mirror process u d > w+ w- u d 
INFO: Process d c > w+ w- u s added to mirror process c d > w+ w- u s 
INFO: Process d c > w+ w- c d added to mirror process c d > w+ w- c d 
INFO: Trying process: d d > w+ w- d d QCD=0 $ z h @1  
INFO: Process has 102 diagrams 
INFO: Trying process: d d > w+ w- d s QCD=0 $ z h @1  
INFO: Trying process: d d > w+ w- s s QCD=0 $ z h @1  
INFO: Trying process: d s > w+ w- d d QCD=0 $ z h @1  
INFO: Trying process: d s > w+ w- d s QCD=0 $ z h @1  
INFO: Process has 51 diagrams 
INFO: Trying process: d s > w+ w- s s QCD=0 $ z h @1  
INFO: Trying process: d u~ > w+ w- d u~ QCD=0 $ z h @1  
INFO: Process has 86 diagrams 
INFO: Trying process: d u~ > w+ w- s c~ QCD=0 $ z h @1  
INFO: Process has 35 diagrams 
INFO: Trying process: d c~ > w+ w- d c~ QCD=0 $ z h @1  
INFO: Process has 51 diagrams 
INFO: Trying process: d d~ > w+ w- u u~ QCD=0 $ z h @1  
INFO: Process has 86 diagrams 
INFO: Trying process: d d~ > w+ w- c c~ QCD=0 $ z h @1  
INFO: Process has 51 diagrams 
INFO: Trying process: d d~ > w+ w- d d~ QCD=0 $ z h @1  
INFO: Process has 102 diagrams 
INFO: Trying process: d d~ > w+ w- s s~ QCD=0 $ z h @1  
INFO: Process has 51 diagrams 
INFO: Trying process: d s~ > w+ w- u c~ QCD=0 $ z h @1  
INFO: Process has 35 diagrams 
INFO: Trying process: d s~ > w+ w- d s~ QCD=0 $ z h @1  
INFO: Process has 51 diagrams 
INFO: Process s u > w+ w- u s added to mirror process u s > w+ w- u s 
INFO: Process s u > w+ w- c d added to mirror process u s > w+ w- c d 
INFO: Process s c > w+ w- c s added to mirror process c s > w+ w- c s 
INFO: Process s d > w+ w- d s added to mirror process d s > w+ w- d s 
INFO: Trying process: s s > w+ w- d d QCD=0 $ z h @1  
INFO: Trying process: s s > w+ w- d s QCD=0 $ z h @1  
INFO: Trying process: s s > w+ w- s s QCD=0 $ z h @1  
INFO: Process has 102 diagrams 
INFO: Trying process: s u~ > w+ w- s u~ QCD=0 $ z h @1  
INFO: Process has 51 diagrams 
INFO: Trying process: s c~ > w+ w- d u~ QCD=0 $ z h @1  
INFO: Process has 35 diagrams 
INFO: Trying process: s c~ > w+ w- s c~ QCD=0 $ z h @1  
INFO: Process has 86 diagrams 
INFO: Trying process: s d~ > w+ w- c u~ QCD=0 $ z h @1  
INFO: Process has 35 diagrams 
INFO: Trying process: s d~ > w+ w- s d~ QCD=0 $ z h @1  
INFO: Process has 51 diagrams 
INFO: Trying process: s s~ > w+ w- u u~ QCD=0 $ z h @1  
INFO: Process has 51 diagrams 
INFO: Trying process: s s~ > w+ w- c c~ QCD=0 $ z h @1  
INFO: Process has 86 diagrams 
INFO: Trying process: s s~ > w+ w- d d~ QCD=0 $ z h @1  
INFO: Process has 51 diagrams 
INFO: Trying process: s s~ > w+ w- s s~ QCD=0 $ z h @1  
INFO: Process has 102 diagrams 
INFO: Process u~ u > w+ w- u u~ added to mirror process u u~ > w+ w- u u~ 
INFO: Process u~ u > w+ w- c c~ added to mirror process u u~ > w+ w- c c~ 
INFO: Process u~ u > w+ w- d d~ added to mirror process u u~ > w+ w- d d~ 
INFO: Process u~ u > w+ w- s s~ added to mirror process u u~ > w+ w- s s~ 
INFO: Process u~ c > w+ w- c u~ added to mirror process c u~ > w+ w- c u~ 
INFO: Process u~ c > w+ w- s d~ added to mirror process c u~ > w+ w- s d~ 
INFO: Process u~ d > w+ w- d u~ added to mirror process d u~ > w+ w- d u~ 
INFO: Process u~ d > w+ w- s c~ added to mirror process d u~ > w+ w- s c~ 
INFO: Process u~ s > w+ w- s u~ added to mirror process s u~ > w+ w- s u~ 
INFO: Trying process: u~ u~ > w+ w- u~ u~ QCD=0 $ z h @1  
INFO: Process has 102 diagrams 
INFO: Trying process: u~ c~ > w+ w- u~ c~ QCD=0 $ z h @1  
INFO: Process has 51 diagrams 
INFO: Trying process: u~ d~ > w+ w- u~ d~ QCD=0 $ z h @1  
INFO: Process has 86 diagrams 
INFO: Trying process: u~ s~ > w+ w- u~ s~ QCD=0 $ z h @1  
INFO: Process has 51 diagrams 
INFO: Trying process: u~ s~ > w+ w- c~ d~ QCD=0 $ z h @1  
INFO: Process has 35 diagrams 
INFO: Process c~ u > w+ w- u c~ added to mirror process u c~ > w+ w- u c~ 
INFO: Process c~ u > w+ w- d s~ added to mirror process u c~ > w+ w- d s~ 
INFO: Process c~ c > w+ w- u u~ added to mirror process c c~ > w+ w- u u~ 
INFO: Process c~ c > w+ w- c c~ added to mirror process c c~ > w+ w- c c~ 
INFO: Process c~ c > w+ w- d d~ added to mirror process c c~ > w+ w- d d~ 
INFO: Process c~ c > w+ w- s s~ added to mirror process c c~ > w+ w- s s~ 
INFO: Process c~ d > w+ w- d c~ added to mirror process d c~ > w+ w- d c~ 
INFO: Process c~ s > w+ w- d u~ added to mirror process s c~ > w+ w- d u~ 
INFO: Process c~ s > w+ w- s c~ added to mirror process s c~ > w+ w- s c~ 
INFO: Process c~ u~ > w+ w- u~ c~ added to mirror process u~ c~ > w+ w- u~ c~ 
INFO: Trying process: c~ c~ > w+ w- c~ c~ QCD=0 $ z h @1  
INFO: Process has 102 diagrams 
INFO: Trying process: c~ d~ > w+ w- u~ s~ QCD=0 $ z h @1  
INFO: Process has 35 diagrams 
INFO: Trying process: c~ d~ > w+ w- c~ d~ QCD=0 $ z h @1  
INFO: Process has 51 diagrams 
INFO: Trying process: c~ s~ > w+ w- c~ s~ QCD=0 $ z h @1  
INFO: Process has 86 diagrams 
INFO: Process d~ u > w+ w- u d~ added to mirror process u d~ > w+ w- u d~ 
INFO: Process d~ u > w+ w- c s~ added to mirror process u d~ > w+ w- c s~ 
INFO: Process d~ c > w+ w- c d~ added to mirror process c d~ > w+ w- c d~ 
INFO: Process d~ d > w+ w- u u~ added to mirror process d d~ > w+ w- u u~ 
INFO: Process d~ d > w+ w- c c~ added to mirror process d d~ > w+ w- c c~ 
INFO: Process d~ d > w+ w- d d~ added to mirror process d d~ > w+ w- d d~ 
INFO: Process d~ d > w+ w- s s~ added to mirror process d d~ > w+ w- s s~ 
INFO: Process d~ s > w+ w- c u~ added to mirror process s d~ > w+ w- c u~ 
INFO: Process d~ s > w+ w- s d~ added to mirror process s d~ > w+ w- s d~ 
INFO: Process d~ u~ > w+ w- u~ d~ added to mirror process u~ d~ > w+ w- u~ d~ 
INFO: Process d~ c~ > w+ w- u~ s~ added to mirror process c~ d~ > w+ w- u~ s~ 
INFO: Process d~ c~ > w+ w- c~ d~ added to mirror process c~ d~ > w+ w- c~ d~ 
INFO: Trying process: d~ d~ > w+ w- d~ d~ QCD=0 $ z h @1  
INFO: Process has 102 diagrams 
INFO: Trying process: d~ s~ > w+ w- d~ s~ QCD=0 $ z h @1  
INFO: Process has 51 diagrams 
INFO: Process s~ u > w+ w- u s~ added to mirror process u s~ > w+ w- u s~ 
INFO: Process s~ c > w+ w- u d~ added to mirror process c s~ > w+ w- u d~ 
INFO: Process s~ c > w+ w- c s~ added to mirror process c s~ > w+ w- c s~ 
INFO: Process s~ d > w+ w- u c~ added to mirror process d s~ > w+ w- u c~ 
INFO: Process s~ d > w+ w- d s~ added to mirror process d s~ > w+ w- d s~ 
INFO: Process s~ s > w+ w- u u~ added to mirror process s s~ > w+ w- u u~ 
INFO: Process s~ s > w+ w- c c~ added to mirror process s s~ > w+ w- c c~ 
INFO: Process s~ s > w+ w- d d~ added to mirror process s s~ > w+ w- d d~ 
INFO: Process s~ s > w+ w- s s~ added to mirror process s s~ > w+ w- s s~ 
INFO: Process s~ u~ > w+ w- u~ s~ added to mirror process u~ s~ > w+ w- u~ s~ 
INFO: Process s~ u~ > w+ w- c~ d~ added to mirror process u~ s~ > w+ w- c~ d~ 
INFO: Process s~ c~ > w+ w- c~ s~ added to mirror process c~ s~ > w+ w- c~ s~ 
INFO: Process s~ d~ > w+ w- d~ s~ added to mirror process d~ s~ > w+ w- d~ s~ 
INFO: Trying process: s~ s~ > w+ w- s~ s~ QCD=0 $ z h @1  
INFO: Process has 102 diagrams 
INFO: Checking for minimal orders which gives processes. 
INFO: Please specify coupling orders to bypass this step. 
INFO: Trying process: w+ > e+ ve WEIGHTED<=2  
INFO: Process has 1 diagrams 
INFO: Trying process: w+ > e+ vm WEIGHTED<=2  
INFO: Trying process: w+ > e+ vt WEIGHTED<=2  
INFO: Trying process: w+ > mu+ ve WEIGHTED<=2  
INFO: Trying process: w+ > mu+ vm WEIGHTED<=2  
INFO: Process has 1 diagrams 
INFO: Trying process: w+ > mu+ vt WEIGHTED<=2  
INFO: Checking for minimal orders which gives processes. 
INFO: Please specify coupling orders to bypass this step. 
INFO: Trying process: w- > e- ve~ WEIGHTED<=2  
INFO: Process has 1 diagrams 
INFO: Trying process: w- > e- vm~ WEIGHTED<=2  
INFO: Trying process: w- > e- vt~ WEIGHTED<=2  
INFO: Trying process: w- > mu- ve~ WEIGHTED<=2  
INFO: Trying process: w- > mu- vm~ WEIGHTED<=2  
INFO: Process has 1 diagrams 
INFO: Trying process: w- > mu- vt~ WEIGHTED<=2  
1 processes with 3904 diagrams generated in 6.486 s
Total: 1 processes with 3904 diagrams
output --hel_recycling=False
INFO: initialize a new directory: PROC_sm_8 
INFO: remove old information in PROC_sm_8 
INFO: Organizing processes into subprocess groups 
INFO: Organizing processes into subprocess groups 
INFO: Generating Helas calls for process: u u > w+ w- u u QCD=0 $ z h @1 
INFO: Generating Helas calls for process: u c > w+ w- u c QCD=0 $ z h @1 
INFO: Generating Helas calls for process: u d > w+ w- u d QCD=0 $ z h @1 
INFO: Generating Helas calls for process: u s > w+ w- u s QCD=0 $ z h @1 
INFO: Generating Helas calls for process: u s > w+ w- c d QCD=0 $ z h @1 
INFO: Generating Helas calls for process: u u~ > w+ w- u u~ QCD=0 $ z h @1 
INFO: Generating Helas calls for process: u u~ > w+ w- c c~ QCD=0 $ z h @1 
INFO: Generating Helas calls for process: u u~ > w+ w- d d~ QCD=0 $ z h @1 
INFO: Generating Helas calls for process: u u~ > w+ w- s s~ QCD=0 $ z h @1 
INFO: Generating Helas calls for process: u c~ > w+ w- u c~ QCD=0 $ z h @1 
INFO: Generating Helas calls for process: u c~ > w+ w- d s~ QCD=0 $ z h @1 
INFO: Generating Helas calls for process: u d~ > w+ w- u d~ QCD=0 $ z h @1 
INFO: Generating Helas calls for process: u d~ > w+ w- c s~ QCD=0 $ z h @1 
INFO: Generating Helas calls for process: u s~ > w+ w- u s~ QCD=0 $ z h @1 
INFO: Combined process c c > w+ w- c c QCD=0 $ z h @1 with process u u > w+ w- u u QCD=0 $ z h @1 
INFO: Combined process c d > w+ w- u s QCD=0 $ z h @1 with process u s > w+ w- c d QCD=0 $ z h @1 
INFO: Combined process c d > w+ w- c d QCD=0 $ z h @1 with process u s > w+ w- u s QCD=0 $ z h @1 
INFO: Combined process c s > w+ w- c s QCD=0 $ z h @1 with process u d > w+ w- u d QCD=0 $ z h @1 
INFO: Combined process c u~ > w+ w- c u~ QCD=0 $ z h @1 with process u c~ > w+ w- u c~ QCD=0 $ z h @1 
INFO: Combined process c u~ > w+ w- s d~ QCD=0 $ z h @1 with process u c~ > w+ w- d s~ QCD=0 $ z h @1 
INFO: Combined process c c~ > w+ w- u u~ QCD=0 $ z h @1 with process u u~ > w+ w- c c~ QCD=0 $ z h @1 
INFO: Combined process c c~ > w+ w- c c~ QCD=0 $ z h @1 with process u u~ > w+ w- u u~ QCD=0 $ z h @1 
INFO: Combined process c c~ > w+ w- d d~ QCD=0 $ z h @1 with process u u~ > w+ w- s s~ QCD=0 $ z h @1 
INFO: Combined process c c~ > w+ w- s s~ QCD=0 $ z h @1 with process u u~ > w+ w- d d~ QCD=0 $ z h @1 
INFO: Combined process c d~ > w+ w- c d~ QCD=0 $ z h @1 with process u s~ > w+ w- u s~ QCD=0 $ z h @1 
INFO: Combined process c s~ > w+ w- u d~ QCD=0 $ z h @1 with process u d~ > w+ w- c s~ QCD=0 $ z h @1 
INFO: Combined process c s~ > w+ w- c s~ QCD=0 $ z h @1 with process u d~ > w+ w- u d~ QCD=0 $ z h @1 
INFO: Generating Helas calls for process: d d > w+ w- d d QCD=0 $ z h @1 
INFO: Generating Helas calls for process: d s > w+ w- d s QCD=0 $ z h @1 
INFO: Generating Helas calls for process: d u~ > w+ w- d u~ QCD=0 $ z h @1 
INFO: Generating Helas calls for process: d u~ > w+ w- s c~ QCD=0 $ z h @1 
INFO: Generating Helas calls for process: d c~ > w+ w- d c~ QCD=0 $ z h @1 
INFO: Generating Helas calls for process: d d~ > w+ w- u u~ QCD=0 $ z h @1 
INFO: Generating Helas calls for process: d d~ > w+ w- c c~ QCD=0 $ z h @1 
INFO: Generating Helas calls for process: d d~ > w+ w- d d~ QCD=0 $ z h @1 
INFO: Generating Helas calls for process: d d~ > w+ w- s s~ QCD=0 $ z h @1 
INFO: Generating Helas calls for process: d s~ > w+ w- u c~ QCD=0 $ z h @1 
INFO: Generating Helas calls for process: d s~ > w+ w- d s~ QCD=0 $ z h @1 
INFO: Combined process s s > w+ w- s s QCD=0 $ z h @1 with process d d > w+ w- d d QCD=0 $ z h @1 
INFO: Combined process s u~ > w+ w- s u~ QCD=0 $ z h @1 with process d c~ > w+ w- d c~ QCD=0 $ z h @1 
INFO: Combined process s c~ > w+ w- d u~ QCD=0 $ z h @1 with process d u~ > w+ w- s c~ QCD=0 $ z h @1 
INFO: Combined process s c~ > w+ w- s c~ QCD=0 $ z h @1 with process d u~ > w+ w- d u~ QCD=0 $ z h @1 
INFO: Combined process s d~ > w+ w- c u~ QCD=0 $ z h @1 with process d s~ > w+ w- u c~ QCD=0 $ z h @1 
INFO: Combined process s d~ > w+ w- s d~ QCD=0 $ z h @1 with process d s~ > w+ w- d s~ QCD=0 $ z h @1 
INFO: Combined process s s~ > w+ w- u u~ QCD=0 $ z h @1 with process d d~ > w+ w- c c~ QCD=0 $ z h @1 
INFO: Combined process s s~ > w+ w- c c~ QCD=0 $ z h @1 with process d d~ > w+ w- u u~ QCD=0 $ z h @1 
INFO: Combined process s s~ > w+ w- d d~ QCD=0 $ z h @1 with process d d~ > w+ w- s s~ QCD=0 $ z h @1 
INFO: Combined process s s~ > w+ w- s s~ QCD=0 $ z h @1 with process d d~ > w+ w- d d~ QCD=0 $ z h @1 
INFO: Generating Helas calls for process: u~ u~ > w+ w- u~ u~ QCD=0 $ z h @1 
INFO: Generating Helas calls for process: u~ c~ > w+ w- u~ c~ QCD=0 $ z h @1 
INFO: Generating Helas calls for process: u~ d~ > w+ w- u~ d~ QCD=0 $ z h @1 
INFO: Generating Helas calls for process: u~ s~ > w+ w- u~ s~ QCD=0 $ z h @1 
INFO: Generating Helas calls for process: u~ s~ > w+ w- c~ d~ QCD=0 $ z h @1 
INFO: Combined process c~ c~ > w+ w- c~ c~ QCD=0 $ z h @1 with process u~ u~ > w+ w- u~ u~ QCD=0 $ z h @1 
INFO: Combined process c~ d~ > w+ w- u~ s~ QCD=0 $ z h @1 with process u~ s~ > w+ w- c~ d~ QCD=0 $ z h @1 
INFO: Combined process c~ d~ > w+ w- c~ d~ QCD=0 $ z h @1 with process u~ s~ > w+ w- u~ s~ QCD=0 $ z h @1 
INFO: Combined process c~ s~ > w+ w- c~ s~ QCD=0 $ z h @1 with process u~ d~ > w+ w- u~ d~ QCD=0 $ z h @1 
INFO: Generating Helas calls for process: d~ d~ > w+ w- d~ d~ QCD=0 $ z h @1 
INFO: Generating Helas calls for process: d~ s~ > w+ w- d~ s~ QCD=0 $ z h @1 
INFO: Combined process s~ s~ > w+ w- s~ s~ QCD=0 $ z h @1 with process d~ d~ > w+ w- d~ d~ QCD=0 $ z h @1 
INFO: Generating Helas calls for process: w+ > e+ ve WEIGHTED<=2 
INFO: Generating Helas calls for process: w+ > mu+ vm WEIGHTED<=2 
INFO: Generating Helas calls for process: w- > e- ve~ WEIGHTED<=2 
INFO: Generating Helas calls for process: w- > mu- vm~ WEIGHTED<=2 
INFO: Combine u u > w+ w- u u QCD=0 $ z h @1 with decays w+ > e+ ve WEIGHTED<=2, w- > e- ve~ WEIGHTED<=2 
INFO: Combine u u > w+ w- u u QCD=0 $ z h @1 with decays w+ > e+ ve WEIGHTED<=2, w- > mu- vm~ WEIGHTED<=2 
INFO: Combining process with u u > w+ w- u u QCD=0 $ z h @1
  Decay: w+ > e+ ve WEIGHTED<=2
  Decay: w- > e- ve~ WEIGHTED<=2 
INFO: Combine u u > w+ w- u u QCD=0 $ z h @1 with decays w+ > mu+ vm WEIGHTED<=2, w- > e- ve~ WEIGHTED<=2 
INFO: Combining process with u u > w+ w- u u QCD=0 $ z h @1
  Decay: w+ > e+ ve WEIGHTED<=2
  Decay: w- > e- ve~ WEIGHTED<=2 
INFO: Combine u u > w+ w- u u QCD=0 $ z h @1 with decays w+ > mu+ vm WEIGHTED<=2, w- > mu- vm~ WEIGHTED<=2 
INFO: Combining process with u u > w+ w- u u QCD=0 $ z h @1
  Decay: w+ > e+ ve WEIGHTED<=2
  Decay: w- > e- ve~ WEIGHTED<=2 
INFO: Combine u c > w+ w- u c QCD=0 $ z h @1 with decays w+ > e+ ve WEIGHTED<=2, w- > e- ve~ WEIGHTED<=2 
INFO: Combine u c > w+ w- u c QCD=0 $ z h @1 with decays w+ > e+ ve WEIGHTED<=2, w- > mu- vm~ WEIGHTED<=2 
INFO: Combining process with u c > w+ w- u c QCD=0 $ z h @1
  Decay: w+ > e+ ve WEIGHTED<=2
  Decay: w- > e- ve~ WEIGHTED<=2 
INFO: Combine u c > w+ w- u c QCD=0 $ z h @1 with decays w+ > mu+ vm WEIGHTED<=2, w- > e- ve~ WEIGHTED<=2 
INFO: Combining process with u c > w+ w- u c QCD=0 $ z h @1
  Decay: w+ > e+ ve WEIGHTED<=2
  Decay: w- > e- ve~ WEIGHTED<=2 
INFO: Combine u c > w+ w- u c QCD=0 $ z h @1 with decays w+ > mu+ vm WEIGHTED<=2, w- > mu- vm~ WEIGHTED<=2 
INFO: Combining process with u c > w+ w- u c QCD=0 $ z h @1
  Decay: w+ > e+ ve WEIGHTED<=2
  Decay: w- > e- ve~ WEIGHTED<=2 
INFO: Combine u d > w+ w- u d QCD=0 $ z h @1 with decays w+ > e+ ve WEIGHTED<=2, w- > e- ve~ WEIGHTED<=2 
INFO: Combine u d > w+ w- u d QCD=0 $ z h @1 with decays w+ > e+ ve WEIGHTED<=2, w- > mu- vm~ WEIGHTED<=2 
INFO: Combining process with u d > w+ w- u d QCD=0 $ z h @1
  Decay: w+ > e+ ve WEIGHTED<=2
  Decay: w- > e- ve~ WEIGHTED<=2 
INFO: Combine u d > w+ w- u d QCD=0 $ z h @1 with decays w+ > mu+ vm WEIGHTED<=2, w- > e- ve~ WEIGHTED<=2 
INFO: Combining process with u d > w+ w- u d QCD=0 $ z h @1
  Decay: w+ > e+ ve WEIGHTED<=2
  Decay: w- > e- ve~ WEIGHTED<=2 
INFO: Combine u d > w+ w- u d QCD=0 $ z h @1 with decays w+ > mu+ vm WEIGHTED<=2, w- > mu- vm~ WEIGHTED<=2 
INFO: Combining process with u d > w+ w- u d QCD=0 $ z h @1
  Decay: w+ > e+ ve WEIGHTED<=2
  Decay: w- > e- ve~ WEIGHTED<=2 
INFO: Combine u s > w+ w- u s QCD=0 $ z h @1 with decays w+ > e+ ve WEIGHTED<=2, w- > e- ve~ WEIGHTED<=2 
INFO: Combine u s > w+ w- u s QCD=0 $ z h @1 with decays w+ > e+ ve WEIGHTED<=2, w- > mu- vm~ WEIGHTED<=2 
INFO: Combining process with u s > w+ w- u s QCD=0 $ z h @1
  Decay: w+ > e+ ve WEIGHTED<=2
  Decay: w- > e- ve~ WEIGHTED<=2 
INFO: Combine u s > w+ w- u s QCD=0 $ z h @1 with decays w+ > mu+ vm WEIGHTED<=2, w- > e- ve~ WEIGHTED<=2 
INFO: Combining process with u s > w+ w- u s QCD=0 $ z h @1
  Decay: w+ > e+ ve WEIGHTED<=2
  Decay: w- > e- ve~ WEIGHTED<=2 
INFO: Combine u s > w+ w- u s QCD=0 $ z h @1 with decays w+ > mu+ vm WEIGHTED<=2, w- > mu- vm~ WEIGHTED<=2 
INFO: Combining process with u s > w+ w- u s QCD=0 $ z h @1
  Decay: w+ > e+ ve WEIGHTED<=2
  Decay: w- > e- ve~ WEIGHTED<=2 
INFO: Combine u s > w+ w- c d QCD=0 $ z h @1 with decays w+ > e+ ve WEIGHTED<=2, w- > e- ve~ WEIGHTED<=2 
INFO: Combine u s > w+ w- c d QCD=0 $ z h @1 with decays w+ > e+ ve WEIGHTED<=2, w- > mu- vm~ WEIGHTED<=2 
INFO: Combining process with u s > w+ w- c d QCD=0 $ z h @1
  Decay: w+ > e+ ve WEIGHTED<=2
  Decay: w- > e- ve~ WEIGHTED<=2 
INFO: Combine u s > w+ w- c d QCD=0 $ z h @1 with decays w+ > mu+ vm WEIGHTED<=2, w- > e- ve~ WEIGHTED<=2 
INFO: Combining process with u s > w+ w- c d QCD=0 $ z h @1
  Decay: w+ > e+ ve WEIGHTED<=2
  Decay: w- > e- ve~ WEIGHTED<=2 
INFO: Combine u s > w+ w- c d QCD=0 $ z h @1 with decays w+ > mu+ vm WEIGHTED<=2, w- > mu- vm~ WEIGHTED<=2 
INFO: Combining process with u s > w+ w- c d QCD=0 $ z h @1
  Decay: w+ > e+ ve WEIGHTED<=2
  Decay: w- > e- ve~ WEIGHTED<=2 
INFO: Combine u u~ > w+ w- u u~ QCD=0 $ z h @1 with decays w+ > e+ ve WEIGHTED<=2, w- > e- ve~ WEIGHTED<=2 
INFO: Combine u u~ > w+ w- u u~ QCD=0 $ z h @1 with decays w+ > e+ ve WEIGHTED<=2, w- > mu- vm~ WEIGHTED<=2 
INFO: Combining process with u u~ > w+ w- u u~ QCD=0 $ z h @1
  Decay: w+ > e+ ve WEIGHTED<=2
  Decay: w- > e- ve~ WEIGHTED<=2 
INFO: Combine u u~ > w+ w- u u~ QCD=0 $ z h @1 with decays w+ > mu+ vm WEIGHTED<=2, w- > e- ve~ WEIGHTED<=2 
INFO: Combining process with u u~ > w+ w- u u~ QCD=0 $ z h @1
  Decay: w+ > e+ ve WEIGHTED<=2
  Decay: w- > e- ve~ WEIGHTED<=2 
INFO: Combine u u~ > w+ w- u u~ QCD=0 $ z h @1 with decays w+ > mu+ vm WEIGHTED<=2, w- > mu- vm~ WEIGHTED<=2 
INFO: Combining process with u u~ > w+ w- u u~ QCD=0 $ z h @1
  Decay: w+ > e+ ve WEIGHTED<=2
  Decay: w- > e- ve~ WEIGHTED<=2 
INFO: Combine u u~ > w+ w- c c~ QCD=0 $ z h @1 with decays w+ > e+ ve WEIGHTED<=2, w- > e- ve~ WEIGHTED<=2 
INFO: Combine u u~ > w+ w- c c~ QCD=0 $ z h @1 with decays w+ > e+ ve WEIGHTED<=2, w- > mu- vm~ WEIGHTED<=2 
INFO: Combining process with u u~ > w+ w- c c~ QCD=0 $ z h @1
  Decay: w+ > e+ ve WEIGHTED<=2
  Decay: w- > e- ve~ WEIGHTED<=2 
INFO: Combine u u~ > w+ w- c c~ QCD=0 $ z h @1 with decays w+ > mu+ vm WEIGHTED<=2, w- > e- ve~ WEIGHTED<=2 
INFO: Combining process with u u~ > w+ w- c c~ QCD=0 $ z h @1
  Decay: w+ > e+ ve WEIGHTED<=2
  Decay: w- > e- ve~ WEIGHTED<=2 
INFO: Combine u u~ > w+ w- c c~ QCD=0 $ z h @1 with decays w+ > mu+ vm WEIGHTED<=2, w- > mu- vm~ WEIGHTED<=2 
INFO: Combining process with u u~ > w+ w- c c~ QCD=0 $ z h @1
  Decay: w+ > e+ ve WEIGHTED<=2
  Decay: w- > e- ve~ WEIGHTED<=2 
INFO: Combine u u~ > w+ w- d d~ QCD=0 $ z h @1 with decays w+ > e+ ve WEIGHTED<=2, w- > e- ve~ WEIGHTED<=2 
INFO: Combine u u~ > w+ w- d d~ QCD=0 $ z h @1 with decays w+ > e+ ve WEIGHTED<=2, w- > mu- vm~ WEIGHTED<=2 
INFO: Combining process with u u~ > w+ w- d d~ QCD=0 $ z h @1
  Decay: w+ > e+ ve WEIGHTED<=2
  Decay: w- > e- ve~ WEIGHTED<=2 
INFO: Combine u u~ > w+ w- d d~ QCD=0 $ z h @1 with decays w+ > mu+ vm WEIGHTED<=2, w- > e- ve~ WEIGHTED<=2 
INFO: Combining process with u u~ > w+ w- d d~ QCD=0 $ z h @1
  Decay: w+ > e+ ve WEIGHTED<=2
  Decay: w- > e- ve~ WEIGHTED<=2 
INFO: Combine u u~ > w+ w- d d~ QCD=0 $ z h @1 with decays w+ > mu+ vm WEIGHTED<=2, w- > mu- vm~ WEIGHTED<=2 
INFO: Combining process with u u~ > w+ w- d d~ QCD=0 $ z h @1
  Decay: w+ > e+ ve WEIGHTED<=2
  Decay: w- > e- ve~ WEIGHTED<=2 
INFO: Combine u u~ > w+ w- s s~ QCD=0 $ z h @1 with decays w+ > e+ ve WEIGHTED<=2, w- > e- ve~ WEIGHTED<=2 
INFO: Combine u u~ > w+ w- s s~ QCD=0 $ z h @1 with decays w+ > e+ ve WEIGHTED<=2, w- > mu- vm~ WEIGHTED<=2 
INFO: Combining process with u u~ > w+ w- s s~ QCD=0 $ z h @1
  Decay: w+ > e+ ve WEIGHTED<=2
  Decay: w- > e- ve~ WEIGHTED<=2 
INFO: Combine u u~ > w+ w- s s~ QCD=0 $ z h @1 with decays w+ > mu+ vm WEIGHTED<=2, w- > e- ve~ WEIGHTED<=2 
INFO: Combining process with u u~ > w+ w- s s~ QCD=0 $ z h @1
  Decay: w+ > e+ ve WEIGHTED<=2
  Decay: w- > e- ve~ WEIGHTED<=2 
INFO: Combine u u~ > w+ w- s s~ QCD=0 $ z h @1 with decays w+ > mu+ vm WEIGHTED<=2, w- > mu- vm~ WEIGHTED<=2 
INFO: Combining process with u u~ > w+ w- s s~ QCD=0 $ z h @1
  Decay: w+ > e+ ve WEIGHTED<=2
  Decay: w- > e- ve~ WEIGHTED<=2 
INFO: Combine u c~ > w+ w- u c~ QCD=0 $ z h @1 with decays w+ > e+ ve WEIGHTED<=2, w- > e- ve~ WEIGHTED<=2 
INFO: Combine u c~ > w+ w- u c~ QCD=0 $ z h @1 with decays w+ > e+ ve WEIGHTED<=2, w- > mu- vm~ WEIGHTED<=2 
INFO: Combining process with u c~ > w+ w- u c~ QCD=0 $ z h @1
  Decay: w+ > e+ ve WEIGHTED<=2
  Decay: w- > e- ve~ WEIGHTED<=2 
INFO: Combine u c~ > w+ w- u c~ QCD=0 $ z h @1 with decays w+ > mu+ vm WEIGHTED<=2, w- > e- ve~ WEIGHTED<=2 
INFO: Combining process with u c~ > w+ w- u c~ QCD=0 $ z h @1
  Decay: w+ > e+ ve WEIGHTED<=2
  Decay: w- > e- ve~ WEIGHTED<=2 
INFO: Combine u c~ > w+ w- u c~ QCD=0 $ z h @1 with decays w+ > mu+ vm WEIGHTED<=2, w- > mu- vm~ WEIGHTED<=2 
INFO: Combining process with u c~ > w+ w- u c~ QCD=0 $ z h @1
  Decay: w+ > e+ ve WEIGHTED<=2
  Decay: w- > e- ve~ WEIGHTED<=2 
INFO: Combine u c~ > w+ w- d s~ QCD=0 $ z h @1 with decays w+ > e+ ve WEIGHTED<=2, w- > e- ve~ WEIGHTED<=2 
INFO: Combine u c~ > w+ w- d s~ QCD=0 $ z h @1 with decays w+ > e+ ve WEIGHTED<=2, w- > mu- vm~ WEIGHTED<=2 
INFO: Combining process with u c~ > w+ w- d s~ QCD=0 $ z h @1
  Decay: w+ > e+ ve WEIGHTED<=2
  Decay: w- > e- ve~ WEIGHTED<=2 
INFO: Combine u c~ > w+ w- d s~ QCD=0 $ z h @1 with decays w+ > mu+ vm WEIGHTED<=2, w- > e- ve~ WEIGHTED<=2 
INFO: Combining process with u c~ > w+ w- d s~ QCD=0 $ z h @1
  Decay: w+ > e+ ve WEIGHTED<=2
  Decay: w- > e- ve~ WEIGHTED<=2 
INFO: Combine u c~ > w+ w- d s~ QCD=0 $ z h @1 with decays w+ > mu+ vm WEIGHTED<=2, w- > mu- vm~ WEIGHTED<=2 
INFO: Combining process with u c~ > w+ w- d s~ QCD=0 $ z h @1
  Decay: w+ > e+ ve WEIGHTED<=2
  Decay: w- > e- ve~ WEIGHTED<=2 
INFO: Combine u d~ > w+ w- u d~ QCD=0 $ z h @1 with decays w+ > e+ ve WEIGHTED<=2, w- > e- ve~ WEIGHTED<=2 
INFO: Combine u d~ > w+ w- u d~ QCD=0 $ z h @1 with decays w+ > e+ ve WEIGHTED<=2, w- > mu- vm~ WEIGHTED<=2 
INFO: Combining process with u d~ > w+ w- u d~ QCD=0 $ z h @1
  Decay: w+ > e+ ve WEIGHTED<=2
  Decay: w- > e- ve~ WEIGHTED<=2 
INFO: Combine u d~ > w+ w- u d~ QCD=0 $ z h @1 with decays w+ > mu+ vm WEIGHTED<=2, w- > e- ve~ WEIGHTED<=2 
INFO: Combining process with u d~ > w+ w- u d~ QCD=0 $ z h @1
  Decay: w+ > e+ ve WEIGHTED<=2
  Decay: w- > e- ve~ WEIGHTED<=2 
INFO: Combine u d~ > w+ w- u d~ QCD=0 $ z h @1 with decays w+ > mu+ vm WEIGHTED<=2, w- > mu- vm~ WEIGHTED<=2 
INFO: Combining process with u d~ > w+ w- u d~ QCD=0 $ z h @1
  Decay: w+ > e+ ve WEIGHTED<=2
  Decay: w- > e- ve~ WEIGHTED<=2 
INFO: Combine u d~ > w+ w- c s~ QCD=0 $ z h @1 with decays w+ > e+ ve WEIGHTED<=2, w- > e- ve~ WEIGHTED<=2 
INFO: Combine u d~ > w+ w- c s~ QCD=0 $ z h @1 with decays w+ > e+ ve WEIGHTED<=2, w- > mu- vm~ WEIGHTED<=2 
INFO: Combining process with u d~ > w+ w- c s~ QCD=0 $ z h @1
  Decay: w+ > e+ ve WEIGHTED<=2
  Decay: w- > e- ve~ WEIGHTED<=2 
INFO: Combine u d~ > w+ w- c s~ QCD=0 $ z h @1 with decays w+ > mu+ vm WEIGHTED<=2, w- > e- ve~ WEIGHTED<=2 
INFO: Combining process with u d~ > w+ w- c s~ QCD=0 $ z h @1
  Decay: w+ > e+ ve WEIGHTED<=2
  Decay: w- > e- ve~ WEIGHTED<=2 
INFO: Combine u d~ > w+ w- c s~ QCD=0 $ z h @1 with decays w+ > mu+ vm WEIGHTED<=2, w- > mu- vm~ WEIGHTED<=2 
INFO: Combining process with u d~ > w+ w- c s~ QCD=0 $ z h @1
  Decay: w+ > e+ ve WEIGHTED<=2
  Decay: w- > e- ve~ WEIGHTED<=2 
INFO: Combine u s~ > w+ w- u s~ QCD=0 $ z h @1 with decays w+ > e+ ve WEIGHTED<=2, w- > e- ve~ WEIGHTED<=2 
INFO: Combine u s~ > w+ w- u s~ QCD=0 $ z h @1 with decays w+ > e+ ve WEIGHTED<=2, w- > mu- vm~ WEIGHTED<=2 
INFO: Combining process with u s~ > w+ w- u s~ QCD=0 $ z h @1
  Decay: w+ > e+ ve WEIGHTED<=2
  Decay: w- > e- ve~ WEIGHTED<=2 
INFO: Combine u s~ > w+ w- u s~ QCD=0 $ z h @1 with decays w+ > mu+ vm WEIGHTED<=2, w- > e- ve~ WEIGHTED<=2 
INFO: Combining process with u s~ > w+ w- u s~ QCD=0 $ z h @1
  Decay: w+ > e+ ve WEIGHTED<=2
  Decay: w- > e- ve~ WEIGHTED<=2 
INFO: Combine u s~ > w+ w- u s~ QCD=0 $ z h @1 with decays w+ > mu+ vm WEIGHTED<=2, w- > mu- vm~ WEIGHTED<=2 
INFO: Combining process with u s~ > w+ w- u s~ QCD=0 $ z h @1
  Decay: w+ > e+ ve WEIGHTED<=2
  Decay: w- > e- ve~ WEIGHTED<=2 
INFO: Combine d d > w+ w- d d QCD=0 $ z h @1 with decays w+ > e+ ve WEIGHTED<=2, w- > e- ve~ WEIGHTED<=2 
INFO: Combine d d > w+ w- d d QCD=0 $ z h @1 with decays w+ > e+ ve WEIGHTED<=2, w- > mu- vm~ WEIGHTED<=2 
INFO: Combining process with d d > w+ w- d d QCD=0 $ z h @1
  Decay: w+ > e+ ve WEIGHTED<=2
  Decay: w- > e- ve~ WEIGHTED<=2 
INFO: Combine d d > w+ w- d d QCD=0 $ z h @1 with decays w+ > mu+ vm WEIGHTED<=2, w- > e- ve~ WEIGHTED<=2 
INFO: Combining process with d d > w+ w- d d QCD=0 $ z h @1
  Decay: w+ > e+ ve WEIGHTED<=2
  Decay: w- > e- ve~ WEIGHTED<=2 
INFO: Combine d d > w+ w- d d QCD=0 $ z h @1 with decays w+ > mu+ vm WEIGHTED<=2, w- > mu- vm~ WEIGHTED<=2 
INFO: Combining process with d d > w+ w- d d QCD=0 $ z h @1
  Decay: w+ > e+ ve WEIGHTED<=2
  Decay: w- > e- ve~ WEIGHTED<=2 
INFO: Combine d s > w+ w- d s QCD=0 $ z h @1 with decays w+ > e+ ve WEIGHTED<=2, w- > e- ve~ WEIGHTED<=2 
INFO: Combine d s > w+ w- d s QCD=0 $ z h @1 with decays w+ > e+ ve WEIGHTED<=2, w- > mu- vm~ WEIGHTED<=2 
INFO: Combining process with d s > w+ w- d s QCD=0 $ z h @1
  Decay: w+ > e+ ve WEIGHTED<=2
  Decay: w- > e- ve~ WEIGHTED<=2 
INFO: Combine d s > w+ w- d s QCD=0 $ z h @1 with decays w+ > mu+ vm WEIGHTED<=2, w- > e- ve~ WEIGHTED<=2 
INFO: Combining process with d s > w+ w- d s QCD=0 $ z h @1
  Decay: w+ > e+ ve WEIGHTED<=2
  Decay: w- > e- ve~ WEIGHTED<=2 
INFO: Combine d s > w+ w- d s QCD=0 $ z h @1 with decays w+ > mu+ vm WEIGHTED<=2, w- > mu- vm~ WEIGHTED<=2 
INFO: Combining process with d s > w+ w- d s QCD=0 $ z h @1
  Decay: w+ > e+ ve WEIGHTED<=2
  Decay: w- > e- ve~ WEIGHTED<=2 
INFO: Combine d u~ > w+ w- d u~ QCD=0 $ z h @1 with decays w+ > e+ ve WEIGHTED<=2, w- > e- ve~ WEIGHTED<=2 
INFO: Combine d u~ > w+ w- d u~ QCD=0 $ z h @1 with decays w+ > e+ ve WEIGHTED<=2, w- > mu- vm~ WEIGHTED<=2 
INFO: Combining process with d u~ > w+ w- d u~ QCD=0 $ z h @1
  Decay: w+ > e+ ve WEIGHTED<=2
  Decay: w- > e- ve~ WEIGHTED<=2 
INFO: Combine d u~ > w+ w- d u~ QCD=0 $ z h @1 with decays w+ > mu+ vm WEIGHTED<=2, w- > e- ve~ WEIGHTED<=2 
INFO: Combining process with d u~ > w+ w- d u~ QCD=0 $ z h @1
  Decay: w+ > e+ ve WEIGHTED<=2
  Decay: w- > e- ve~ WEIGHTED<=2 
INFO: Combine d u~ > w+ w- d u~ QCD=0 $ z h @1 with decays w+ > mu+ vm WEIGHTED<=2, w- > mu- vm~ WEIGHTED<=2 
INFO: Combining process with d u~ > w+ w- d u~ QCD=0 $ z h @1
  Decay: w+ > e+ ve WEIGHTED<=2
  Decay: w- > e- ve~ WEIGHTED<=2 
INFO: Combine d u~ > w+ w- s c~ QCD=0 $ z h @1 with decays w+ > e+ ve WEIGHTED<=2, w- > e- ve~ WEIGHTED<=2 
INFO: Combine d u~ > w+ w- s c~ QCD=0 $ z h @1 with decays w+ > e+ ve WEIGHTED<=2, w- > mu- vm~ WEIGHTED<=2 
INFO: Combining process with d u~ > w+ w- s c~ QCD=0 $ z h @1
  Decay: w+ > e+ ve WEIGHTED<=2
  Decay: w- > e- ve~ WEIGHTED<=2 
INFO: Combine d u~ > w+ w- s c~ QCD=0 $ z h @1 with decays w+ > mu+ vm WEIGHTED<=2, w- > e- ve~ WEIGHTED<=2 
INFO: Combining process with d u~ > w+ w- s c~ QCD=0 $ z h @1
  Decay: w+ > e+ ve WEIGHTED<=2
  Decay: w- > e- ve~ WEIGHTED<=2 
INFO: Combine d u~ > w+ w- s c~ QCD=0 $ z h @1 with decays w+ > mu+ vm WEIGHTED<=2, w- > mu- vm~ WEIGHTED<=2 
INFO: Combining process with d u~ > w+ w- s c~ QCD=0 $ z h @1
  Decay: w+ > e+ ve WEIGHTED<=2
  Decay: w- > e- ve~ WEIGHTED<=2 
INFO: Combine d c~ > w+ w- d c~ QCD=0 $ z h @1 with decays w+ > e+ ve WEIGHTED<=2, w- > e- ve~ WEIGHTED<=2 
INFO: Combine d c~ > w+ w- d c~ QCD=0 $ z h @1 with decays w+ > e+ ve WEIGHTED<=2, w- > mu- vm~ WEIGHTED<=2 
INFO: Combining process with d c~ > w+ w- d c~ QCD=0 $ z h @1
  Decay: w+ > e+ ve WEIGHTED<=2
  Decay: w- > e- ve~ WEIGHTED<=2 
INFO: Combine d c~ > w+ w- d c~ QCD=0 $ z h @1 with decays w+ > mu+ vm WEIGHTED<=2, w- > e- ve~ WEIGHTED<=2 
INFO: Combining process with d c~ > w+ w- d c~ QCD=0 $ z h @1
  Decay: w+ > e+ ve WEIGHTED<=2
  Decay: w- > e- ve~ WEIGHTED<=2 
INFO: Combine d c~ > w+ w- d c~ QCD=0 $ z h @1 with decays w+ > mu+ vm WEIGHTED<=2, w- > mu- vm~ WEIGHTED<=2 
INFO: Combining process with d c~ > w+ w- d c~ QCD=0 $ z h @1
  Decay: w+ > e+ ve WEIGHTED<=2
  Decay: w- > e- ve~ WEIGHTED<=2 
INFO: Combine d d~ > w+ w- u u~ QCD=0 $ z h @1 with decays w+ > e+ ve WEIGHTED<=2, w- > e- ve~ WEIGHTED<=2 
INFO: Combine d d~ > w+ w- u u~ QCD=0 $ z h @1 with decays w+ > e+ ve WEIGHTED<=2, w- > mu- vm~ WEIGHTED<=2 
INFO: Combining process with d d~ > w+ w- u u~ QCD=0 $ z h @1
  Decay: w+ > e+ ve WEIGHTED<=2
  Decay: w- > e- ve~ WEIGHTED<=2 
INFO: Combine d d~ > w+ w- u u~ QCD=0 $ z h @1 with decays w+ > mu+ vm WEIGHTED<=2, w- > e- ve~ WEIGHTED<=2 
INFO: Combining process with d d~ > w+ w- u u~ QCD=0 $ z h @1
  Decay: w+ > e+ ve WEIGHTED<=2
  Decay: w- > e- ve~ WEIGHTED<=2 
INFO: Combine d d~ > w+ w- u u~ QCD=0 $ z h @1 with decays w+ > mu+ vm WEIGHTED<=2, w- > mu- vm~ WEIGHTED<=2 
INFO: Combining process with d d~ > w+ w- u u~ QCD=0 $ z h @1
  Decay: w+ > e+ ve WEIGHTED<=2
  Decay: w- > e- ve~ WEIGHTED<=2 
INFO: Combine d d~ > w+ w- c c~ QCD=0 $ z h @1 with decays w+ > e+ ve WEIGHTED<=2, w- > e- ve~ WEIGHTED<=2 
INFO: Combine d d~ > w+ w- c c~ QCD=0 $ z h @1 with decays w+ > e+ ve WEIGHTED<=2, w- > mu- vm~ WEIGHTED<=2 
INFO: Combining process with d d~ > w+ w- c c~ QCD=0 $ z h @1
  Decay: w+ > e+ ve WEIGHTED<=2
  Decay: w- > e- ve~ WEIGHTED<=2 
INFO: Combine d d~ > w+ w- c c~ QCD=0 $ z h @1 with decays w+ > mu+ vm WEIGHTED<=2, w- > e- ve~ WEIGHTED<=2 
INFO: Combining process with d d~ > w+ w- c c~ QCD=0 $ z h @1
  Decay: w+ > e+ ve WEIGHTED<=2
  Decay: w- > e- ve~ WEIGHTED<=2 
INFO: Combine d d~ > w+ w- c c~ QCD=0 $ z h @1 with decays w+ > mu+ vm WEIGHTED<=2, w- > mu- vm~ WEIGHTED<=2 
INFO: Combining process with d d~ > w+ w- c c~ QCD=0 $ z h @1
  Decay: w+ > e+ ve WEIGHTED<=2
  Decay: w- > e- ve~ WEIGHTED<=2 
INFO: Combine d d~ > w+ w- d d~ QCD=0 $ z h @1 with decays w+ > e+ ve WEIGHTED<=2, w- > e- ve~ WEIGHTED<=2 
INFO: Combine d d~ > w+ w- d d~ QCD=0 $ z h @1 with decays w+ > e+ ve WEIGHTED<=2, w- > mu- vm~ WEIGHTED<=2 
INFO: Combining process with d d~ > w+ w- d d~ QCD=0 $ z h @1
  Decay: w+ > e+ ve WEIGHTED<=2
  Decay: w- > e- ve~ WEIGHTED<=2 
INFO: Combine d d~ > w+ w- d d~ QCD=0 $ z h @1 with decays w+ > mu+ vm WEIGHTED<=2, w- > e- ve~ WEIGHTED<=2 
INFO: Combining process with d d~ > w+ w- d d~ QCD=0 $ z h @1
  Decay: w+ > e+ ve WEIGHTED<=2
  Decay: w- > e- ve~ WEIGHTED<=2 
INFO: Combine d d~ > w+ w- d d~ QCD=0 $ z h @1 with decays w+ > mu+ vm WEIGHTED<=2, w- > mu- vm~ WEIGHTED<=2 
INFO: Combining process with d d~ > w+ w- d d~ QCD=0 $ z h @1
  Decay: w+ > e+ ve WEIGHTED<=2
  Decay: w- > e- ve~ WEIGHTED<=2 
INFO: Combine d d~ > w+ w- s s~ QCD=0 $ z h @1 with decays w+ > e+ ve WEIGHTED<=2, w- > e- ve~ WEIGHTED<=2 
INFO: Combine d d~ > w+ w- s s~ QCD=0 $ z h @1 with decays w+ > e+ ve WEIGHTED<=2, w- > mu- vm~ WEIGHTED<=2 
INFO: Combining process with d d~ > w+ w- s s~ QCD=0 $ z h @1
  Decay: w+ > e+ ve WEIGHTED<=2
  Decay: w- > e- ve~ WEIGHTED<=2 
INFO: Combine d d~ > w+ w- s s~ QCD=0 $ z h @1 with decays w+ > mu+ vm WEIGHTED<=2, w- > e- ve~ WEIGHTED<=2 
INFO: Combining process with d d~ > w+ w- s s~ QCD=0 $ z h @1
  Decay: w+ > e+ ve WEIGHTED<=2
  Decay: w- > e- ve~ WEIGHTED<=2 
INFO: Combine d d~ > w+ w- s s~ QCD=0 $ z h @1 with decays w+ > mu+ vm WEIGHTED<=2, w- > mu- vm~ WEIGHTED<=2 
INFO: Combining process with d d~ > w+ w- s s~ QCD=0 $ z h @1
  Decay: w+ > e+ ve WEIGHTED<=2
  Decay: w- > e- ve~ WEIGHTED<=2 
INFO: Combine d s~ > w+ w- u c~ QCD=0 $ z h @1 with decays w+ > e+ ve WEIGHTED<=2, w- > e- ve~ WEIGHTED<=2 
INFO: Combine d s~ > w+ w- u c~ QCD=0 $ z h @1 with decays w+ > e+ ve WEIGHTED<=2, w- > mu- vm~ WEIGHTED<=2 
INFO: Combining process with d s~ > w+ w- u c~ QCD=0 $ z h @1
  Decay: w+ > e+ ve WEIGHTED<=2
  Decay: w- > e- ve~ WEIGHTED<=2 
INFO: Combine d s~ > w+ w- u c~ QCD=0 $ z h @1 with decays w+ > mu+ vm WEIGHTED<=2, w- > e- ve~ WEIGHTED<=2 
INFO: Combining process with d s~ > w+ w- u c~ QCD=0 $ z h @1
  Decay: w+ > e+ ve WEIGHTED<=2
  Decay: w- > e- ve~ WEIGHTED<=2 
INFO: Combine d s~ > w+ w- u c~ QCD=0 $ z h @1 with decays w+ > mu+ vm WEIGHTED<=2, w- > mu- vm~ WEIGHTED<=2 
INFO: Combining process with d s~ > w+ w- u c~ QCD=0 $ z h @1
  Decay: w+ > e+ ve WEIGHTED<=2
  Decay: w- > e- ve~ WEIGHTED<=2 
INFO: Combine d s~ > w+ w- d s~ QCD=0 $ z h @1 with decays w+ > e+ ve WEIGHTED<=2, w- > e- ve~ WEIGHTED<=2 
INFO: Combine d s~ > w+ w- d s~ QCD=0 $ z h @1 with decays w+ > e+ ve WEIGHTED<=2, w- > mu- vm~ WEIGHTED<=2 
INFO: Combining process with d s~ > w+ w- d s~ QCD=0 $ z h @1
  Decay: w+ > e+ ve WEIGHTED<=2
  Decay: w- > e- ve~ WEIGHTED<=2 
INFO: Combine d s~ > w+ w- d s~ QCD=0 $ z h @1 with decays w+ > mu+ vm WEIGHTED<=2, w- > e- ve~ WEIGHTED<=2 
INFO: Combining process with d s~ > w+ w- d s~ QCD=0 $ z h @1
  Decay: w+ > e+ ve WEIGHTED<=2
  Decay: w- > e- ve~ WEIGHTED<=2 
INFO: Combine d s~ > w+ w- d s~ QCD=0 $ z h @1 with decays w+ > mu+ vm WEIGHTED<=2, w- > mu- vm~ WEIGHTED<=2 
INFO: Combining process with d s~ > w+ w- d s~ QCD=0 $ z h @1
  Decay: w+ > e+ ve WEIGHTED<=2
  Decay: w- > e- ve~ WEIGHTED<=2 
INFO: Combine u~ u~ > w+ w- u~ u~ QCD=0 $ z h @1 with decays w+ > e+ ve WEIGHTED<=2, w- > e- ve~ WEIGHTED<=2 
INFO: Combine u~ u~ > w+ w- u~ u~ QCD=0 $ z h @1 with decays w+ > e+ ve WEIGHTED<=2, w- > mu- vm~ WEIGHTED<=2 
INFO: Combining process with u~ u~ > w+ w- u~ u~ QCD=0 $ z h @1
  Decay: w+ > e+ ve WEIGHTED<=2
  Decay: w- > e- ve~ WEIGHTED<=2 
INFO: Combine u~ u~ > w+ w- u~ u~ QCD=0 $ z h @1 with decays w+ > mu+ vm WEIGHTED<=2, w- > e- ve~ WEIGHTED<=2 
INFO: Combining process with u~ u~ > w+ w- u~ u~ QCD=0 $ z h @1
  Decay: w+ > e+ ve WEIGHTED<=2
  Decay: w- > e- ve~ WEIGHTED<=2 
INFO: Combine u~ u~ > w+ w- u~ u~ QCD=0 $ z h @1 with decays w+ > mu+ vm WEIGHTED<=2, w- > mu- vm~ WEIGHTED<=2 
INFO: Combining process with u~ u~ > w+ w- u~ u~ QCD=0 $ z h @1
  Decay: w+ > e+ ve WEIGHTED<=2
  Decay: w- > e- ve~ WEIGHTED<=2 
INFO: Combine u~ c~ > w+ w- u~ c~ QCD=0 $ z h @1 with decays w+ > e+ ve WEIGHTED<=2, w- > e- ve~ WEIGHTED<=2 
INFO: Combine u~ c~ > w+ w- u~ c~ QCD=0 $ z h @1 with decays w+ > e+ ve WEIGHTED<=2, w- > mu- vm~ WEIGHTED<=2 
INFO: Combining process with u~ c~ > w+ w- u~ c~ QCD=0 $ z h @1
  Decay: w+ > e+ ve WEIGHTED<=2
  Decay: w- > e- ve~ WEIGHTED<=2 
INFO: Combine u~ c~ > w+ w- u~ c~ QCD=0 $ z h @1 with decays w+ > mu+ vm WEIGHTED<=2, w- > e- ve~ WEIGHTED<=2 
INFO: Combining process with u~ c~ > w+ w- u~ c~ QCD=0 $ z h @1
  Decay: w+ > e+ ve WEIGHTED<=2
  Decay: w- > e- ve~ WEIGHTED<=2 
INFO: Combine u~ c~ > w+ w- u~ c~ QCD=0 $ z h @1 with decays w+ > mu+ vm WEIGHTED<=2, w- > mu- vm~ WEIGHTED<=2 
INFO: Combining process with u~ c~ > w+ w- u~ c~ QCD=0 $ z h @1
  Decay: w+ > e+ ve WEIGHTED<=2
  Decay: w- > e- ve~ WEIGHTED<=2 
INFO: Combine u~ d~ > w+ w- u~ d~ QCD=0 $ z h @1 with decays w+ > e+ ve WEIGHTED<=2, w- > e- ve~ WEIGHTED<=2 
INFO: Combine u~ d~ > w+ w- u~ d~ QCD=0 $ z h @1 with decays w+ > e+ ve WEIGHTED<=2, w- > mu- vm~ WEIGHTED<=2 
INFO: Combining process with u~ d~ > w+ w- u~ d~ QCD=0 $ z h @1
  Decay: w+ > e+ ve WEIGHTED<=2
  Decay: w- > e- ve~ WEIGHTED<=2 
INFO: Combine u~ d~ > w+ w- u~ d~ QCD=0 $ z h @1 with decays w+ > mu+ vm WEIGHTED<=2, w- > e- ve~ WEIGHTED<=2 
INFO: Combining process with u~ d~ > w+ w- u~ d~ QCD=0 $ z h @1
  Decay: w+ > e+ ve WEIGHTED<=2
  Decay: w- > e- ve~ WEIGHTED<=2 
INFO: Combine u~ d~ > w+ w- u~ d~ QCD=0 $ z h @1 with decays w+ > mu+ vm WEIGHTED<=2, w- > mu- vm~ WEIGHTED<=2 
INFO: Combining process with u~ d~ > w+ w- u~ d~ QCD=0 $ z h @1
  Decay: w+ > e+ ve WEIGHTED<=2
  Decay: w- > e- ve~ WEIGHTED<=2 
INFO: Combine u~ s~ > w+ w- u~ s~ QCD=0 $ z h @1 with decays w+ > e+ ve WEIGHTED<=2, w- > e- ve~ WEIGHTED<=2 
INFO: Combine u~ s~ > w+ w- u~ s~ QCD=0 $ z h @1 with decays w+ > e+ ve WEIGHTED<=2, w- > mu- vm~ WEIGHTED<=2 
INFO: Combining process with u~ s~ > w+ w- u~ s~ QCD=0 $ z h @1
  Decay: w+ > e+ ve WEIGHTED<=2
  Decay: w- > e- ve~ WEIGHTED<=2 
INFO: Combine u~ s~ > w+ w- u~ s~ QCD=0 $ z h @1 with decays w+ > mu+ vm WEIGHTED<=2, w- > e- ve~ WEIGHTED<=2 
INFO: Combining process with u~ s~ > w+ w- u~ s~ QCD=0 $ z h @1
  Decay: w+ > e+ ve WEIGHTED<=2
  Decay: w- > e- ve~ WEIGHTED<=2 
INFO: Combine u~ s~ > w+ w- u~ s~ QCD=0 $ z h @1 with decays w+ > mu+ vm WEIGHTED<=2, w- > mu- vm~ WEIGHTED<=2 
INFO: Combining process with u~ s~ > w+ w- u~ s~ QCD=0 $ z h @1
  Decay: w+ > e+ ve WEIGHTED<=2
  Decay: w- > e- ve~ WEIGHTED<=2 
INFO: Combine u~ s~ > w+ w- c~ d~ QCD=0 $ z h @1 with decays w+ > e+ ve WEIGHTED<=2, w- > e- ve~ WEIGHTED<=2 
INFO: Combine u~ s~ > w+ w- c~ d~ QCD=0 $ z h @1 with decays w+ > e+ ve WEIGHTED<=2, w- > mu- vm~ WEIGHTED<=2 
INFO: Combining process with u~ s~ > w+ w- c~ d~ QCD=0 $ z h @1
  Decay: w+ > e+ ve WEIGHTED<=2
  Decay: w- > e- ve~ WEIGHTED<=2 
INFO: Combine u~ s~ > w+ w- c~ d~ QCD=0 $ z h @1 with decays w+ > mu+ vm WEIGHTED<=2, w- > e- ve~ WEIGHTED<=2 
INFO: Combining process with u~ s~ > w+ w- c~ d~ QCD=0 $ z h @1
  Decay: w+ > e+ ve WEIGHTED<=2
  Decay: w- > e- ve~ WEIGHTED<=2 
INFO: Combine u~ s~ > w+ w- c~ d~ QCD=0 $ z h @1 with decays w+ > mu+ vm WEIGHTED<=2, w- > mu- vm~ WEIGHTED<=2 
INFO: Combining process with u~ s~ > w+ w- c~ d~ QCD=0 $ z h @1
  Decay: w+ > e+ ve WEIGHTED<=2
  Decay: w- > e- ve~ WEIGHTED<=2 
INFO: Combine d~ d~ > w+ w- d~ d~ QCD=0 $ z h @1 with decays w+ > e+ ve WEIGHTED<=2, w- > e- ve~ WEIGHTED<=2 
INFO: Combine d~ d~ > w+ w- d~ d~ QCD=0 $ z h @1 with decays w+ > e+ ve WEIGHTED<=2, w- > mu- vm~ WEIGHTED<=2 
INFO: Combining process with d~ d~ > w+ w- d~ d~ QCD=0 $ z h @1
  Decay: w+ > e+ ve WEIGHTED<=2
  Decay: w- > e- ve~ WEIGHTED<=2 
INFO: Combine d~ d~ > w+ w- d~ d~ QCD=0 $ z h @1 with decays w+ > mu+ vm WEIGHTED<=2, w- > e- ve~ WEIGHTED<=2 
INFO: Combining process with d~ d~ > w+ w- d~ d~ QCD=0 $ z h @1
  Decay: w+ > e+ ve WEIGHTED<=2
  Decay: w- > e- ve~ WEIGHTED<=2 
INFO: Combine d~ d~ > w+ w- d~ d~ QCD=0 $ z h @1 with decays w+ > mu+ vm WEIGHTED<=2, w- > mu- vm~ WEIGHTED<=2 
INFO: Combining process with d~ d~ > w+ w- d~ d~ QCD=0 $ z h @1
  Decay: w+ > e+ ve WEIGHTED<=2
  Decay: w- > e- ve~ WEIGHTED<=2 
INFO: Combine d~ s~ > w+ w- d~ s~ QCD=0 $ z h @1 with decays w+ > e+ ve WEIGHTED<=2, w- > e- ve~ WEIGHTED<=2 
INFO: Combine d~ s~ > w+ w- d~ s~ QCD=0 $ z h @1 with decays w+ > e+ ve WEIGHTED<=2, w- > mu- vm~ WEIGHTED<=2 
INFO: Combining process with d~ s~ > w+ w- d~ s~ QCD=0 $ z h @1
  Decay: w+ > e+ ve WEIGHTED<=2
  Decay: w- > e- ve~ WEIGHTED<=2 
INFO: Combine d~ s~ > w+ w- d~ s~ QCD=0 $ z h @1 with decays w+ > mu+ vm WEIGHTED<=2, w- > e- ve~ WEIGHTED<=2 
INFO: Combining process with d~ s~ > w+ w- d~ s~ QCD=0 $ z h @1
  Decay: w+ > e+ ve WEIGHTED<=2
  Decay: w- > e- ve~ WEIGHTED<=2 
INFO: Combine d~ s~ > w+ w- d~ s~ QCD=0 $ z h @1 with decays w+ > mu+ vm WEIGHTED<=2, w- > mu- vm~ WEIGHTED<=2 
INFO: Combining process with d~ s~ > w+ w- d~ s~ QCD=0 $ z h @1
  Decay: w+ > e+ ve WEIGHTED<=2
  Decay: w- > e- ve~ WEIGHTED<=2 
INFO: Processing color information for process: u u > w+ w- u u QCD=0 $ z h @1
  Decay: w+ > e+ ve WEIGHTED<=2
  Decay: w- > e- ve~ WEIGHTED<=2 
INFO: Processing color information for process: u c > w+ w- u c QCD=0 $ z h @1
  Decay: w+ > e+ ve WEIGHTED<=2
  Decay: w- > e- ve~ WEIGHTED<=2 
INFO: Processing color information for process: u d > w+ w- u d QCD=0 $ z h @1
  Decay: w+ > e+ ve WEIGHTED<=2
  Decay: w- > e- ve~ WEIGHTED<=2 
INFO: Processing color information for process: u s > w+ w- u s QCD=0 $ z h @1
  Decay: w+ > e+ ve WEIGHTED<=2
  Decay: w- > e- ve~ WEIGHTED<=2 
INFO: Processing color information for process: u s > w+ w- c d QCD=0 $ z h @1
  Decay: w+ > e+ ve WEIGHTED<=2
  Decay: w- > e- ve~ WEIGHTED<=2 
INFO: Processing color information for process: u u~ > w+ w- u u~ QCD=0 $ z h @1
  Decay: w+ > e+ ve WEIGHTED<=2
  Decay: w- > e- ve~ WEIGHTED<=2 
INFO: Processing color information for process: u u~ > w+ w- c c~ QCD=0 $ z h @1
  Decay: w+ > e+ ve WEIGHTED<=2
  Decay: w- > e- ve~ WEIGHTED<=2 
INFO: Processing color information for process: u u~ > w+ w- d d~ QCD=0 $ z h @1
  Decay: w+ > e+ ve WEIGHTED<=2
  Decay: w- > e- ve~ WEIGHTED<=2 
INFO: Reusing existing color information for process: u u~ > w+ w- s s~ QCD=0 $ z h @1
  Decay: w+ > e+ ve WEIGHTED<=2
  Decay: w- > e- ve~ WEIGHTED<=2 
INFO: Processing color information for process: u c~ > w+ w- u c~ QCD=0 $ z h @1
  Decay: w+ > e+ ve WEIGHTED<=2
  Decay: w- > e- ve~ WEIGHTED<=2 
INFO: Processing color information for process: u c~ > w+ w- d s~ QCD=0 $ z h @1
  Decay: w+ > e+ ve WEIGHTED<=2
  Decay: w- > e- ve~ WEIGHTED<=2 
INFO: Processing color information for process: u d~ > w+ w- u d~ QCD=0 $ z h @1
  Decay: w+ > e+ ve WEIGHTED<=2
  Decay: w- > e- ve~ WEIGHTED<=2 
INFO: Processing color information for process: u d~ > w+ w- c s~ QCD=0 $ z h @1
  Decay: w+ > e+ ve WEIGHTED<=2
  Decay: w- > e- ve~ WEIGHTED<=2 
INFO: Processing color information for process: u s~ > w+ w- u s~ QCD=0 $ z h @1
  Decay: w+ > e+ ve WEIGHTED<=2
  Decay: w- > e- ve~ WEIGHTED<=2 
INFO: Processing color information for process: d d > w+ w- d d QCD=0 $ z h @1
  Decay: w+ > e+ ve WEIGHTED<=2
  Decay: w- > e- ve~ WEIGHTED<=2 
INFO: Processing color information for process: d s > w+ w- d s QCD=0 $ z h @1
  Decay: w+ > e+ ve WEIGHTED<=2
  Decay: w- > e- ve~ WEIGHTED<=2 
INFO: Processing color information for process: d u~ > w+ w- d u~ QCD=0 $ z h @1
  Decay: w+ > e+ ve WEIGHTED<=2
  Decay: w- > e- ve~ WEIGHTED<=2 
INFO: Reusing existing color information for process: d u~ > w+ w- s c~ QCD=0 $ z h @1
  Decay: w+ > e+ ve WEIGHTED<=2
  Decay: w- > e- ve~ WEIGHTED<=2 
INFO: Processing color information for process: d c~ > w+ w- d c~ QCD=0 $ z h @1
  Decay: w+ > e+ ve WEIGHTED<=2
  Decay: w- > e- ve~ WEIGHTED<=2 
INFO: Processing color information for process: d d~ > w+ w- u u~ QCD=0 $ z h @1
  Decay: w+ > e+ ve WEIGHTED<=2
  Decay: w- > e- ve~ WEIGHTED<=2 
INFO: Processing color information for process: d d~ > w+ w- c c~ QCD=0 $ z h @1
  Decay: w+ > e+ ve WEIGHTED<=2
  Decay: w- > e- ve~ WEIGHTED<=2 
INFO: Processing color information for process: d d~ > w+ w- d d~ QCD=0 $ z h @1
  Decay: w+ > e+ ve WEIGHTED<=2
  Decay: w- > e- ve~ WEIGHTED<=2 
INFO: Reusing existing color information for process: d d~ > w+ w- s s~ QCD=0 $ z h @1
  Decay: w+ > e+ ve WEIGHTED<=2
  Decay: w- > e- ve~ WEIGHTED<=2 
INFO: Reusing existing color information for process: d s~ > w+ w- u c~ QCD=0 $ z h @1
  Decay: w+ > e+ ve WEIGHTED<=2
  Decay: w- > e- ve~ WEIGHTED<=2 
INFO: Processing color information for process: d s~ > w+ w- d s~ QCD=0 $ z h @1
  Decay: w+ > e+ ve WEIGHTED<=2
  Decay: w- > e- ve~ WEIGHTED<=2 
INFO: Processing color information for process: u~ u~ > w+ w- u~ u~ QCD=0 $ z h @1
  Decay: w+ > e+ ve WEIGHTED<=2
  Decay: w- > e- ve~ WEIGHTED<=2 
INFO: Processing color information for process: u~ c~ > w+ w- u~ c~ QCD=0 $ z h @1
  Decay: w+ > e+ ve WEIGHTED<=2
  Decay: w- > e- ve~ WEIGHTED<=2 
INFO: Processing color information for process: u~ d~ > w+ w- u~ d~ QCD=0 $ z h @1
  Decay: w+ > e+ ve WEIGHTED<=2
  Decay: w- > e- ve~ WEIGHTED<=2 
INFO: Processing color information for process: u~ s~ > w+ w- u~ s~ QCD=0 $ z h @1
  Decay: w+ > e+ ve WEIGHTED<=2
  Decay: w- > e- ve~ WEIGHTED<=2 
INFO: Processing color information for process: u~ s~ > w+ w- c~ d~ QCD=0 $ z h @1
  Decay: w+ > e+ ve WEIGHTED<=2
  Decay: w- > e- ve~ WEIGHTED<=2 
INFO: Processing color information for process: d~ d~ > w+ w- d~ d~ QCD=0 $ z h @1
  Decay: w+ > e+ ve WEIGHTED<=2
  Decay: w- > e- ve~ WEIGHTED<=2 
INFO: Processing color information for process: d~ s~ > w+ w- d~ s~ QCD=0 $ z h @1
  Decay: w+ > e+ ve WEIGHTED<=2
  Decay: w- > e- ve~ WEIGHTED<=2 
INFO: Creating files in directory P1_qq_wpwmqq_wp_lvl_wm_lvl 
INFO: Generating Feynman diagrams for Process: u u > w+ w- u u QCD=0 $ z h @1
  Decay: w+ > e+ ve WEIGHTED<=2
  Decay: w- > e- ve~ WEIGHTED<=2 
INFO: Generating Feynman diagrams for Process: u c > w+ w- u c QCD=0 $ z h @1
  Decay: w+ > e+ ve WEIGHTED<=2
  Decay: w- > e- ve~ WEIGHTED<=2 
INFO: Generating Feynman diagrams for Process: u d > w+ w- u d QCD=0 $ z h @1
  Decay: w+ > e+ ve WEIGHTED<=2
  Decay: w- > e- ve~ WEIGHTED<=2 
INFO: Generating Feynman diagrams for Process: u s > w+ w- u s QCD=0 $ z h @1
  Decay: w+ > e+ ve WEIGHTED<=2
  Decay: w- > e- ve~ WEIGHTED<=2 
INFO: Generating Feynman diagrams for Process: u s > w+ w- c d QCD=0 $ z h @1
  Decay: w+ > e+ ve WEIGHTED<=2
  Decay: w- > e- ve~ WEIGHTED<=2 
INFO: Generating Feynman diagrams for Process: u u~ > w+ w- u u~ QCD=0 $ z h @1
  Decay: w+ > e+ ve WEIGHTED<=2
  Decay: w- > e- ve~ WEIGHTED<=2 
INFO: Generating Feynman diagrams for Process: u u~ > w+ w- c c~ QCD=0 $ z h @1
  Decay: w+ > e+ ve WEIGHTED<=2
  Decay: w- > e- ve~ WEIGHTED<=2 
INFO: Generating Feynman diagrams for Process: u u~ > w+ w- d d~ QCD=0 $ z h @1
  Decay: w+ > e+ ve WEIGHTED<=2
  Decay: w- > e- ve~ WEIGHTED<=2 
INFO: Generating Feynman diagrams for Process: u u~ > w+ w- s s~ QCD=0 $ z h @1
  Decay: w+ > e+ ve WEIGHTED<=2
  Decay: w- > e- ve~ WEIGHTED<=2 
INFO: Generating Feynman diagrams for Process: u c~ > w+ w- u c~ QCD=0 $ z h @1
  Decay: w+ > e+ ve WEIGHTED<=2
  Decay: w- > e- ve~ WEIGHTED<=2 
INFO: Generating Feynman diagrams for Process: u c~ > w+ w- d s~ QCD=0 $ z h @1
  Decay: w+ > e+ ve WEIGHTED<=2
  Decay: w- > e- ve~ WEIGHTED<=2 
INFO: Generating Feynman diagrams for Process: u d~ > w+ w- u d~ QCD=0 $ z h @1
  Decay: w+ > e+ ve WEIGHTED<=2
  Decay: w- > e- ve~ WEIGHTED<=2 
INFO: Generating Feynman diagrams for Process: u d~ > w+ w- c s~ QCD=0 $ z h @1
  Decay: w+ > e+ ve WEIGHTED<=2
  Decay: w- > e- ve~ WEIGHTED<=2 
INFO: Generating Feynman diagrams for Process: u s~ > w+ w- u s~ QCD=0 $ z h @1
  Decay: w+ > e+ ve WEIGHTED<=2
  Decay: w- > e- ve~ WEIGHTED<=2 
INFO: Generating Feynman diagrams for Process: d d > w+ w- d d QCD=0 $ z h @1
  Decay: w+ > e+ ve WEIGHTED<=2
  Decay: w- > e- ve~ WEIGHTED<=2 
INFO: Generating Feynman diagrams for Process: d s > w+ w- d s QCD=0 $ z h @1
  Decay: w+ > e+ ve WEIGHTED<=2
  Decay: w- > e- ve~ WEIGHTED<=2 
INFO: Generating Feynman diagrams for Process: d u~ > w+ w- d u~ QCD=0 $ z h @1
  Decay: w+ > e+ ve WEIGHTED<=2
  Decay: w- > e- ve~ WEIGHTED<=2 
INFO: Generating Feynman diagrams for Process: d u~ > w+ w- s c~ QCD=0 $ z h @1
  Decay: w+ > e+ ve WEIGHTED<=2
  Decay: w- > e- ve~ WEIGHTED<=2 
INFO: Generating Feynman diagrams for Process: d c~ > w+ w- d c~ QCD=0 $ z h @1
  Decay: w+ > e+ ve WEIGHTED<=2
  Decay: w- > e- ve~ WEIGHTED<=2 
INFO: Generating Feynman diagrams for Process: d d~ > w+ w- u u~ QCD=0 $ z h @1
  Decay: w+ > e+ ve WEIGHTED<=2
  Decay: w- > e- ve~ WEIGHTED<=2 
INFO: Generating Feynman diagrams for Process: d d~ > w+ w- c c~ QCD=0 $ z h @1
  Decay: w+ > e+ ve WEIGHTED<=2
  Decay: w- > e- ve~ WEIGHTED<=2 
INFO: Generating Feynman diagrams for Process: d d~ > w+ w- d d~ QCD=0 $ z h @1
  Decay: w+ > e+ ve WEIGHTED<=2
  Decay: w- > e- ve~ WEIGHTED<=2 
INFO: Generating Feynman diagrams for Process: d d~ > w+ w- s s~ QCD=0 $ z h @1
  Decay: w+ > e+ ve WEIGHTED<=2
  Decay: w- > e- ve~ WEIGHTED<=2 
INFO: Generating Feynman diagrams for Process: d s~ > w+ w- u c~ QCD=0 $ z h @1
  Decay: w+ > e+ ve WEIGHTED<=2
  Decay: w- > e- ve~ WEIGHTED<=2 
INFO: Generating Feynman diagrams for Process: d s~ > w+ w- d s~ QCD=0 $ z h @1
  Decay: w+ > e+ ve WEIGHTED<=2
  Decay: w- > e- ve~ WEIGHTED<=2 
INFO: Generating Feynman diagrams for Process: u~ u~ > w+ w- u~ u~ QCD=0 $ z h @1
  Decay: w+ > e+ ve WEIGHTED<=2
  Decay: w- > e- ve~ WEIGHTED<=2 
INFO: Generating Feynman diagrams for Process: u~ c~ > w+ w- u~ c~ QCD=0 $ z h @1
  Decay: w+ > e+ ve WEIGHTED<=2
  Decay: w- > e- ve~ WEIGHTED<=2 
INFO: Generating Feynman diagrams for Process: u~ d~ > w+ w- u~ d~ QCD=0 $ z h @1
  Decay: w+ > e+ ve WEIGHTED<=2
  Decay: w- > e- ve~ WEIGHTED<=2 
INFO: Generating Feynman diagrams for Process: u~ s~ > w+ w- u~ s~ QCD=0 $ z h @1
  Decay: w+ > e+ ve WEIGHTED<=2
  Decay: w- > e- ve~ WEIGHTED<=2 
INFO: Generating Feynman diagrams for Process: u~ s~ > w+ w- c~ d~ QCD=0 $ z h @1
  Decay: w+ > e+ ve WEIGHTED<=2
  Decay: w- > e- ve~ WEIGHTED<=2 
INFO: Generating Feynman diagrams for Process: d~ d~ > w+ w- d~ d~ QCD=0 $ z h @1
  Decay: w+ > e+ ve WEIGHTED<=2
  Decay: w- > e- ve~ WEIGHTED<=2 
INFO: Generating Feynman diagrams for Process: d~ s~ > w+ w- d~ s~ QCD=0 $ z h @1
  Decay: w+ > e+ ve WEIGHTED<=2
  Decay: w- > e- ve~ WEIGHTED<=2 
INFO: Finding symmetric diagrams for subprocess group qq_wpwmqq_wp_lvl_wm_lvl 
Generated helas calls for 32 subprocesses (2052 diagrams) in 19.854 s
Wrote files for 3348 helas calls in 7.634 s
ALOHA: aloha creates VVVV2 routines
ALOHA: aloha creates VVV1 routines
ALOHA: aloha creates FFV2 routines
ALOHA: aloha creates FFV1 routines
ALOHA: aloha creates FFV3 routines
ALOHA: aloha creates FFV5 routines
ALOHA: aloha creates VVS1 routines
ALOHA: aloha creates VVVV5 routines
save configuration file to /Users/omattelaer/Documents/workspace/2.7.2_alternate/PROC_sm_8/Cards/me5_configuration.txt
INFO: Use Fortran compiler gfortran 
INFO: Use c++ compiler clang 
INFO: Generate jpeg diagrams 
INFO: Generate web pages 
INFO: Generating MadAnalysis5 default cards tailored to this process 
[1;34mWARNING: MadAnalysis5 failed to start so that MA5 analysis will be skipped. [0m
[1;32mDEBUG: MadAnalysis5 error was: [0m
[1;32mDEBUG: ------------------------------------------------------------ [0m
[1;32mDEBUG: Traceback (most recent call last):
  File "/Users/omattelaer/Documents/workspace/2.7.2_alternate/madgraph/interface/common_run_interface.py", line 2453, in get_MadAnalysis5_interpreter
    from madanalysis.interpreter.ma5_interpreter import MA5Interpreter
  File "/Users/omattelaer/Documents/HEPTools/madanalysis5/madanalysis5/madanalysis/interpreter/ma5_interpreter.py", line 38, in <module>
    from madanalysis.core.main                        import Main
  File "/Users/omattelaer/Documents/HEPTools/madanalysis5/madanalysis5/madanalysis/core/main.py", line 25, in <module>
    from madanalysis.multiparticle.multiparticle_collection import MultiParticleCollection
  File "/Users/omattelaer/Documents/HEPTools/madanalysis5/madanalysis5/madanalysis/multiparticle/multiparticle_collection.py", line 166
    print "ERROR: impossible to convert '"+str(item)+"' to integer value"
          ^
SyntaxError: invalid syntax [0m
[1;32mDEBUG: ------------------------------------------------------------ [0m
Output to directory /Users/omattelaer/Documents/workspace/2.7.2_alternate/PROC_sm_8 done.
Type "launch" to generate events from this process, or see
/Users/omattelaer/Documents/workspace/2.7.2_alternate/PROC_sm_8/README
Run "open index.html" to see more information about this process.
launch
************************************************************
*                                                          *
*                      W E L C O M E to                    *
*             M A D G R A P H 5 _ a M C @ N L O            *
*                      M A D E V E N T                     *
*                                                          *
*                 *                       *                *
*                   *        * *        *                  *
*                     * * * * 5 * * * *                    *
*                   *        * *        *                  *
*                 *                       *                *
*                                                          *
*         VERSION 2.8.2                 2020-10-30         *
*                                                          *
*    The MadGraph5_aMC@NLO Development Team - Find us at   *
*    https://server06.fynu.ucl.ac.be/projects/madgraph     *
*                                                          *
*               Type 'help' for in-line help.              *
*                                                          *
************************************************************
INFO: load configuration from /Users/omattelaer/.mg5/mg5_configuration.txt  
INFO: load configuration from /Users/omattelaer/Documents/workspace/2.7.2_alternate/PROC_sm_8/Cards/me5_configuration.txt  
INFO: load configuration from /Users/omattelaer/Documents/workspace/2.7.2_alternate/input/mg5_configuration.txt  
INFO: load configuration from /Users/omattelaer/Documents/workspace/2.7.2_alternate/PROC_sm_8/Cards/me5_configuration.txt  
generate_events run_01
set mmjj 500
[1mINFO: modify parameter mmjj of the run_card.dat to 500.0 [0m
set lhc 100
[1mINFO: modify parameter lpp1 of the run_card.dat to 1 [0m
[1mINFO: modify parameter lpp2 of the run_card.dat to 1 [0m
[1mINFO: modify parameter ebeam1 of the run_card.dat to 50000.0 [0m
[1mINFO: modify parameter ebeam2 of the run_card.dat to 50000.0 [0m
Do you want to edit a card (press enter to bypass editing)?
/------------------------------------------------------------\
|  [31m1[0m. param               : [32mparam_card.dat[0m                   |
|  [31m2[0m. run                 : [32mrun_card.dat[0m                     |
|  [31m3[0m. madanalysis5_parton : [32mmadanalysis5_parton_card.dat[0m     |
\------------------------------------------------------------/
 you can also
   - enter the path to a valid card or banner.
   - use the 'set' command to modify a parameter directly.
     The set option works only for param_card and run_card.
     Type 'help set' for more information on this command.
   - call an external program (ASperGE/MadWidth/...).
     Type 'help' for the list of available command
 [[4m0[0m, done, 1, param, 2, run, 3, madanalysis5_parton, enter path]
[1;34mfound line : generate p p > w+[0m
[1;34mThis answer is not valid for current question. Keep it for next question and use here default: 0[0m
[1;32mDEBUG: keep SDE to 2 [0m
INFO: Update the dependent parameter of the param_card.dat 
[1;32mDEBUG: name ufomodel already consider as a python library cann't be reassigned(/Users/omattelaer/Documents/workspace/2.7.2_alternate/PROC_sm_8/bin/internal/ufomodel!=/Users/omattelaer/Documents/workspace/2.7.2_alternate/PROC_sm_2/bin/internal/ufomodel) [0m
[1;34mWARNING: Failed to update dependent parameter. This might create trouble for external program (like MadSpin/shower/...) [0m
Generating 10000 events with run name run_01
survey  run_01 
INFO: compile directory 
[1;32mwrite compile file for card: /Users/omattelaer/Documents/workspace/2.7.2_alternate/PROC_sm_8/Cards/param_card.dat[0m
[1;32mrun_card missed argument polbeam1. Takes default: 0.0[0m
[1;32mrun_card missed argument polbeam2. Takes default: 0.0[0m
[1;32mrun_card missed argument nb_proton1. Takes default: 1[0m
[1;32mrun_card missed argument nb_proton2. Takes default: 1[0m
[1;32mrun_card missed argument nb_neutron1. Takes default: 0[0m
[1;32mrun_card missed argument nb_neutron2. Takes default: 0[0m
[1;32mrun_card missed argument mass_ion1. Takes default: -1.0[0m
[1;32mrun_card missed argument mass_ion2. Takes default: -1.0[0m
[1;32mrun_card missed argument ickkw. Takes default: 0[0m
[1;32mrun_card missed argument highestmult. Takes default: 1[0m
[1;32mrun_card missed argument ktscheme. Takes default: 1[0m
[1;32mrun_card missed argument alpsfact. Takes default: 1.0[0m
[1;32mrun_card missed argument chcluster. Takes default: False[0m
[1;32mrun_card missed argument pdfwgt. Takes default: True[0m
[1;32mrun_card missed argument asrwgtflavor. Takes default: 5[0m
[1;32mrun_card missed argument clusinfo. Takes default: True[0m
[1;32mrun_card missed argument lhe_version. Takes default: 3.0[0m
[1;32mrun_card missed argument auto_ptj_mjj. Takes default: True[0m
[1;32mrun_card missed argument ej. Takes default: 0.0[0m
[1;32mrun_card missed argument eb. Takes default: 0.0[0m
[1;32mrun_card missed argument ea. Takes default: 0.0[0m
[1;32mrun_card missed argument el. Takes default: 0.0[0m
[1;32mrun_card missed argument ejmax. Takes default: -1.0[0m
[1;32mrun_card missed argument ebmax. Takes default: -1.0[0m
[1;32mrun_card missed argument eamax. Takes default: -1.0[0m
[1;32mrun_card missed argument elmax. Takes default: -1.0[0m
[1;32mrun_card missed argument r0gamma. Takes default: 0.4[0m
[1;32mrun_card missed argument xn. Takes default: 1.0[0m
[1;32mrun_card missed argument epsgamma. Takes default: 1.0[0m
[1;32mrun_card missed argument isoem. Takes default: True[0m
[1;32mrun_card missed argument pdgs_for_merging_cut. Takes default: [21, 1, 2, 3, 4, 5, 6][0m
[1;32mrun_card missed argument gridrun. Takes default: False[0m
[1;32mrun_card missed argument fixed_couplings. Takes default: True[0m
[1;32mrun_card missed argument mc_grouped_subproc. Takes default: True[0m
[1;32mrun_card missed argument xmtcentral. Takes default: 0.0[0m
[1;32mrun_card missed argument d. Takes default: 1.0[0m
[1;32mrun_card missed argument issgridfile. Takes default: [0m
[1;32mrun_card missed argument tmin_for_channel. Takes default: -1.0[0m
[1;32mrun_card missed argument small_width_treatment. Takes default: 1e-06[0m
compile Source Directory
[1;32mCompiling the bias module 'dummy'[0m
Using random number seed offset = 21
INFO: Running Survey 
Creating Jobs
Working on SubProcesses
[1;32m[Errno 2] No such file or directory: '/Users/omattelaer/Documents/workspace/2.7.2_alternate/PROC_sm_8/SubProcesses/P1_qq_wpwmqq_wp_lvl_wm_lvl/Hel/selection'[0m
INFO:     P1_qq_wpwmqq_wp_lvl_wm_lvl  
INFO:  Idle: 223,  Running: 8,  Completed: 0 [ current time: 00h57 ] 
INFO:  Idle: 222,  Running: 8,  Completed: 1 [  1.1s  ] 
INFO:  Idle: 220,  Running: 8,  Completed: 3 [  10.8s  ] 
INFO:  Idle: 217,  Running: 8,  Completed: 6 [  13.8s  ] 
INFO:  Idle: 216,  Running: 8,  Completed: 7 [  20.7s  ] 
INFO:  Idle: 212,  Running: 8,  Completed: 11 [  24.5s  ] 
INFO:  Idle: 211,  Running: 8,  Completed: 12 [  28.8s  ] 
INFO:  Idle: 208,  Running: 8,  Completed: 15 [  35.5s  ] 
INFO:  Idle: 206,  Running: 8,  Completed: 17 [  50.4s  ] 
INFO:  Idle: 204,  Running: 8,  Completed: 19 [  55.4s  ] 
INFO:  Idle: 202,  Running: 8,  Completed: 21 [  58.4s  ] 
INFO:  Idle: 201,  Running: 8,  Completed: 22 [  1m 3s  ] 
INFO:  Idle: 200,  Running: 8,  Completed: 23 [  1m 8s  ] 
INFO:  Idle: 198,  Running: 8,  Completed: 25 [  1m 13s  ] 
INFO:  Idle: 196,  Running: 8,  Completed: 27 [  1m 19s  ] 
INFO:  Idle: 194,  Running: 8,  Completed: 29 [  1m 24s  ] 
INFO:  Idle: 192,  Running: 8,  Completed: 31 [  1m 30s  ] 
INFO:  Idle: 190,  Running: 8,  Completed: 33 [  1m 45s  ] 
INFO:  Idle: 188,  Running: 8,  Completed: 35 [  1m 52s  ] 
INFO:  Idle: 183,  Running: 8,  Completed: 40 [  2m 0s  ] 
INFO:  Idle: 181,  Running: 8,  Completed: 42 [  2m 4s  ] 
INFO:  Idle: 179,  Running: 8,  Completed: 44 [  2m 8s  ] 
INFO:  Idle: 178,  Running: 8,  Completed: 45 [  2m 14s  ] 
INFO:  Idle: 175,  Running: 8,  Completed: 48 [  2m 19s  ] 
INFO:  Idle: 173,  Running: 8,  Completed: 50 [  2m 25s  ] 
INFO:  Idle: 171,  Running: 8,  Completed: 52 [  2m 29s  ] 
INFO:  Idle: 167,  Running: 8,  Completed: 56 [  2m 33s  ] 
INFO:  Idle: 166,  Running: 8,  Completed: 57 [  2m 36s  ] 
INFO:  Idle: 163,  Running: 8,  Completed: 60 [  2m 40s  ] 
INFO:  Idle: 158,  Running: 8,  Completed: 65 [  2m 49s  ] 
INFO:  Idle: 156,  Running: 8,  Completed: 67 [  3m 5s  ] 
INFO:  Idle: 154,  Running: 8,  Completed: 69 [  3m 9s  ] 
INFO:  Idle: 152,  Running: 8,  Completed: 71 [  3m 14s  ] 
INFO:  Idle: 147,  Running: 8,  Completed: 76 [  3m 18s  ] 
INFO:  Idle: 144,  Running: 8,  Completed: 79 [  3m 30s  ] 
INFO:  Idle: 142,  Running: 8,  Completed: 81 [  3m 38s  ] 
INFO:  Idle: 140,  Running: 8,  Completed: 83 [  3m 41s  ] 
INFO:  Idle: 139,  Running: 8,  Completed: 84 [  3m 50s  ] 
INFO:  Idle: 138,  Running: 8,  Completed: 85 [  4m 14s  ] 
INFO:  Idle: 135,  Running: 8,  Completed: 88 [  4m 20s  ] 
INFO:  Idle: 132,  Running: 8,  Completed: 91 [  4m 24s  ] 
INFO:  Idle: 128,  Running: 8,  Completed: 95 [  4m 31s  ] 
INFO:  Idle: 126,  Running: 8,  Completed: 97 [  4m 34s  ] 
INFO:  Idle: 122,  Running: 8,  Completed: 101 [  4m 39s  ] 
INFO:  Idle: 120,  Running: 8,  Completed: 103 [  4m 44s  ] 
INFO:  Idle: 115,  Running: 8,  Completed: 108 [  4m 47s  ] 
INFO:  Idle: 108,  Running: 8,  Completed: 115 [  4m 51s  ] 
INFO:  Idle: 104,  Running: 8,  Completed: 119 [  4m 55s  ] 
INFO:  Idle: 102,  Running: 8,  Completed: 121 [  4m 59s  ] 
INFO:  Idle: 100,  Running: 8,  Completed: 123 [  5m 5s  ] 
INFO:  Idle: 97,  Running: 8,  Completed: 126 [  5m 13s  ] 
INFO:  Idle: 94,  Running: 8,  Completed: 129 [  5m 19s  ] 
INFO:  Idle: 92,  Running: 8,  Completed: 131 [  5m 24s  ] 
INFO:  Idle: 90,  Running: 8,  Completed: 133 [  5m 27s  ] 
INFO:  Idle: 88,  Running: 8,  Completed: 135 [  5m 35s  ] 
INFO:  Idle: 85,  Running: 8,  Completed: 138 [  5m 38s  ] 
INFO:  Idle: 81,  Running: 8,  Completed: 142 [  5m 42s  ] 
INFO:  Idle: 77,  Running: 8,  Completed: 146 [  5m 45s  ] 
INFO:  Idle: 75,  Running: 8,  Completed: 148 [  5m 51s  ] 
INFO:  Idle: 73,  Running: 8,  Completed: 150 [  6m 1s  ] 
INFO:  Idle: 68,  Running: 8,  Completed: 155 [  6m 4s  ] 
INFO:  Idle: 67,  Running: 8,  Completed: 156 [  6m 8s  ] 
INFO:  Idle: 64,  Running: 8,  Completed: 159 [  6m 12s  ] 
INFO:  Idle: 61,  Running: 8,  Completed: 162 [  6m 16s  ] 
INFO:  Idle: 53,  Running: 8,  Completed: 170 [  6m 21s  ] 
INFO:  Idle: 48,  Running: 8,  Completed: 175 [  6m 25s  ] 
INFO:  Idle: 47,  Running: 8,  Completed: 176 [  6m 34s  ] 
INFO:  Idle: 44,  Running: 8,  Completed: 179 [  6m 37s  ] 
INFO:  Idle: 43,  Running: 8,  Completed: 180 [  6m 45s  ] 
INFO:  Idle: 41,  Running: 8,  Completed: 182 [  6m 50s  ] 
INFO:  Idle: 40,  Running: 8,  Completed: 183 [  6m 54s  ] 
INFO:  Idle: 37,  Running: 8,  Completed: 186 [  6m 58s  ] 
INFO:  Idle: 31,  Running: 8,  Completed: 192 [  7m 1s  ] 
INFO:  Idle: 22,  Running: 8,  Completed: 201 [  7m 4s  ] 
INFO:  Idle: 15,  Running: 8,  Completed: 208 [  7m 7s  ] 
INFO:  Idle: 13,  Running: 8,  Completed: 210 [  7m 10s  ] 
INFO:  Idle: 9,  Running: 8,  Completed: 214 [  7m 13s  ] 
INFO:  Idle: 7,  Running: 8,  Completed: 216 [  7m 18s  ] 
INFO:  Idle: 0,  Running: 4,  Completed: 227 [  7m 22s  ] 
INFO:  Idle: 0,  Running: 3,  Completed: 228 [  7m 25s  ] 
INFO:  Idle: 0,  Running: 2,  Completed: 229 [  7m 46s  ] 
INFO:  Idle: 0,  Running: 1,  Completed: 230 [  7m 54s  ] 
INFO:  Idle: 0,  Running: 0,  Completed: 231 [  7m 55s  ] 
INFO: End survey 
refine 10000
Creating Jobs
INFO: Refine results to 10000 
INFO: Generating 10000.0 unweighted events. 
sum of cpu time of last step: 53m56s
INFO: Effective Luminosity 19071.734124623512 pb^-1 
[1;32mDEBUG: channel G39 need to improve by 1.14 (xsec=0.00059878 pb, iter=4) [0m
[1;32mDEBUG: channel G51 need to improve by 1.17 (xsec=0.0040555 pb, iter=3) [0m
[1;32mDEBUG: channel G7 need to improve by 1.59 (xsec=0.0042484 pb, iter=3) [0m
[1;32mDEBUG: channel G73.022 need to improve by 1.64 (xsec=0.0017184 pb, iter=3) [0m
[1;32mDEBUG: channel G64 need to improve by 1.94 (xsec=0.0016286 pb, iter=3) [0m
[1;32mDEBUG: channel G35 need to improve by 2.16 (xsec=0.00045304 pb, iter=3) [0m
[1;32mDEBUG: channel G77 need to improve by 2.24 (xsec=0.0027043 pb, iter=3) [0m
[1;32mDEBUG: channel G20 need to improve by 2.35 (xsec=0.014076 pb, iter=6) [0m
[1;32mDEBUG: channel G76 need to improve by 2.38 (xsec=0.0024992 pb, iter=4) [0m
[1;32mDEBUG: channel G10 need to improve by 2.50 (xsec=0.0043182 pb, iter=6) [0m
[1;32mDEBUG: channel G69 need to improve by 2.77 (xsec=0.0021758 pb, iter=3) [0m
[1;32mDEBUG: channel G40 need to improve by 3.06 (xsec=0.013646 pb, iter=5) [0m
[1;32mDEBUG: channel G11 need to improve by 3.27 (xsec=0.0070266 pb, iter=7) [0m
[1;32mDEBUG: channel G62.022 need to improve by 3.30 (xsec=0.018156 pb, iter=6) [0m
[1;32mDEBUG: channel G71 need to improve by 4.01 (xsec=0.0016801 pb, iter=3) [0m
[1;32mDEBUG: channel G33 need to improve by 4.09 (xsec=0.0053606 pb, iter=3) [0m
[1;32mDEBUG: channel G49 need to improve by 4.41 (xsec=0.0041711 pb, iter=3) [0m
[1;32mDEBUG: channel G16 need to improve by 5.15 (xsec=0.0018939 pb, iter=4) [0m
[1;32mDEBUG: channel G36 need to improve by 5.42 (xsec=0.0017037 pb, iter=3) [0m
[1;32mDEBUG: channel G48 need to improve by 5.71 (xsec=0.0062966 pb, iter=3) [0m
[1;32mDEBUG: channel G47 need to improve by 7.04 (xsec=0.0095815 pb, iter=3) [0m
[1;32mDEBUG: channel G14.022 need to improve by 8.59 (xsec=0.0302 pb, iter=5) [0m
[1;32mDEBUG: channel G1 need to improve by 9.88 (xsec=0.0046552 pb, iter=5) [0m
[1;32mDEBUG: channel G3 need to improve by 11.15 (xsec=0.0070199 pb, iter=6) [0m
[1;32mDEBUG: channel G50 need to improve by 11.15 (xsec=0.023924 pb, iter=4) [0m
[1;32mDEBUG: channel G68 need to improve by 12.63 (xsec=0.0086135 pb, iter=3) [0m
[1;32mDEBUG: channel G60 need to improve by 15.14 (xsec=0.013493 pb, iter=3) [0m
[1;32mDEBUG: channel G75 need to improve by 15.76 (xsec=0.0074568 pb, iter=3) [0m
[1;32mDEBUG: channel G57 need to improve by 19.07 (xsec=0.024963 pb, iter=5) [0m
[1;32mDEBUG: channel G9 need to improve by 26.23 (xsec=0.033029 pb, iter=3) [0m
[1;32mDEBUG: channel G2 need to improve by 27.64 (xsec=0.039108 pb, iter=4) [0m
[1;32mDEBUG: channel G61.022 need to improve by 36.33 (xsec=0.015225 pb, iter=4) [0m
[1;32mDEBUG: channel G59 need to improve by 39.65 (xsec=0.095699 pb, iter=6) [0m
[1;32mDEBUG: channel G12 need to improve by 156.33 (xsec=0.20468 pb, iter=6) [0m
INFO: need to improve 35 channels 
[1;32mDEBUG: G176.212 : need 7.899130839736566e-07 event. Need 1 split job of 1000 points [0m
[1;32mDEBUG: G39 : need 11.419772959142067 event. Need 1 split job of 2448 points [0m
[1;32mDEBUG: G51 : need 77.34541774241066 event. Need 1 split job of 1173 points [0m
[1;32mDEBUG: G7 : need 81.02435525505054 event. Need 1 split job of 1590 points [0m
[1;32mDEBUG: G73.022 : need 32.77286791975304 event. Need 1 split job of 1640 points [0m
[1;32mDEBUG: G64 : need 31.060226195361853 event. Need 1 split job of 1944 points [0m
[1;32mDEBUG: G35 : need 8.640258427819436 event. Need 1 split job of 2163 points [0m
[1;32mDEBUG: G77 : need 51.57569059321937 event. Need 1 split job of 2245 points [0m
[1;32mDEBUG: G20 : need 268.45372953820055 event. Need 1 split job of 5000 points [0m
[1;32mDEBUG: G76 : need 47.66407792425908 event. Need 1 split job of 5000 points [0m
[1;32mDEBUG: G10 : need 82.35556229694926 event. Need 1 split job of 5000 points [0m
[1;32mDEBUG: G69 : need 41.496279108355836 event. Need 1 split job of 2770 points [0m
[1;32mDEBUG: G40 : need 260.25288386461244 event. Need 1 split job of 5000 points [0m
[1;32mDEBUG: G11 : need 134.00944700007958 event. Need 1 split job of 5000 points [0m
[1;32mDEBUG: G62.022 : need 346.26640476666444 event. Need 1 split job of 5000 points [0m
[1;32mDEBUG: G71 : need 32.04242050277996 event. Need 1 split job of 4011 points [0m
[1;32mDEBUG: G33 : need 102.2359379484568 event. Need 1 split job of 4095 points [0m
[1;32mDEBUG: G49 : need 79.55011020721712 event. Need 1 split job of 4425 points [0m
[1;32mDEBUG: G16 : need 36.11995725862447 event. Need 1 split job of 5000 points [0m
[1;32mDEBUG: G36 : need 32.49251342812108 event. Need 1 split job of 5000 points [0m
[1;32mDEBUG: G48 : need 120.08708108910442 event. Need 1 split job of 5000 points [0m
[1;32mDEBUG: G47 : need 182.73582051508018 event. Need 1 split job of 5000 points [0m
[1;32mDEBUG: G14.022 : need 575.9663705636301 event. Need 1 split job of 5000 points [0m
[1;32mDEBUG: G1 : need 88.78273669694737 event. Need 1 split job of 5000 points [0m
[1;32mDEBUG: G3 : need 133.8816663814446 event. Need 1 split job of 5000 points [0m
[1;32mDEBUG: G50 : need 456.27216719749293 event. Need 1 split job of 5000 points [0m
[1;32mDEBUG: G68 : need 164.2743818824446 event. Need 1 split job of 5000 points [0m
[1;32mDEBUG: G60 : need 257.33490854354505 event. Need 1 split job of 5000 points [0m
[1;32mDEBUG: G75 : need 142.2141070204926 event. Need 1 split job of 5000 points [0m
[1;32mDEBUG: G57 : need 476.0876989529767 event. Need 1 split job of 5000 points [0m
[1;32mDEBUG: G9 : need 629.92030640219 event. Need 1 split job of 5000 points [0m
[1;32mDEBUG: G2 : need 745.8573781457762 event. Need 1 split job of 5000 points [0m
[1;32mDEBUG: G61.022 : need 290.367152047393 event. Need 1 split job of 5000 points [0m
[1;32mDEBUG: G59 : need 1825.1458839923455 event. Need 2 split job of 5000 points [0m
[1;32mDEBUG: G12 : need 3903.6025406279405 event. Need 4 split job of 5000 points [0m
- Current estimate of cross-section: 0.6292034023537902 +- 0.012275746280780701
    P1_qq_wpwmqq_wp_lvl_wm_lvl 
INFO:  Idle: 31,  Running: 8,  Completed: 0 [ current time: 01h05 ] 
INFO:  Idle: 30,  Running: 8,  Completed: 1 [  13.9s  ] 
INFO:  Idle: 29,  Running: 8,  Completed: 2 [  19.7s  ] 
INFO:  Idle: 28,  Running: 8,  Completed: 3 [  58.7s  ] 
INFO:  Idle: 27,  Running: 8,  Completed: 4 [  2m 25s  ] 
INFO:  Idle: 26,  Running: 8,  Completed: 5 [  2m 30s  ] 
INFO:  Idle: 25,  Running: 8,  Completed: 6 [  3m 15s  ] 
INFO:  Idle: 23,  Running: 8,  Completed: 8 [  3m 20s  ] 
INFO:  Idle: 22,  Running: 8,  Completed: 9 [  3m 24s  ] 
INFO:  Idle: 21,  Running: 8,  Completed: 10 [  3m 44s  ] 
INFO:  Idle: 20,  Running: 8,  Completed: 11 [  4m 10s  ] 
INFO:  Idle: 18,  Running: 8,  Completed: 13 [  4m 14s  ] 
INFO:  Idle: 17,  Running: 8,  Completed: 14 [  4m 53s  ] 
INFO:  Idle: 16,  Running: 8,  Completed: 15 [  5m 7s  ] 
INFO:  Idle: 15,  Running: 8,  Completed: 16 [  5m 27s  ] 
INFO:  Idle: 14,  Running: 8,  Completed: 17 [  6m 21s  ] 
INFO:  Idle: 13,  Running: 8,  Completed: 18 [  6m 36s  ] 
INFO:  Idle: 12,  Running: 8,  Completed: 19 [  6m 41s  ] 
INFO:  Idle: 11,  Running: 8,  Completed: 20 [  6m 53s  ] 
INFO:  Idle: 10,  Running: 8,  Completed: 21 [  7m 2s  ] 
INFO:  Idle: 9,  Running: 8,  Completed: 22 [  7m 16s  ] 
INFO:  Idle: 8,  Running: 8,  Completed: 23 [  7m 23s  ] 
INFO:  Idle: 7,  Running: 8,  Completed: 24 [  7m 34s  ] 
INFO:  Idle: 6,  Running: 8,  Completed: 25 [  7m 52s  ] 
INFO:  Idle: 5,  Running: 8,  Completed: 26 [  9m 34s  ] 
INFO:  Idle: 4,  Running: 8,  Completed: 27 [  9m 43s  ] 
INFO:  Idle: 3,  Running: 8,  Completed: 28 [  13m 1s  ] 
INFO:  Idle: 2,  Running: 8,  Completed: 29 [  13m 14s  ] 
INFO:  Idle: 1,  Running: 8,  Completed: 30 [  13m 43s  ] 
INFO:  Idle: 0,  Running: 8,  Completed: 31 [  13m 50s  ] 
INFO:  Idle: 0,  Running: 7,  Completed: 32 [  14m 3s  ] 
INFO:  Idle: 0,  Running: 6,  Completed: 33 [  14m 27s  ] 
INFO:  Idle: 0,  Running: 5,  Completed: 34 [  14m 33s  ] 
INFO:  Idle: 0,  Running: 4,  Completed: 35 [  18m 24s  ] 
INFO:  Idle: 0,  Running: 3,  Completed: 36 [  18m 50s  ] 
INFO:  Idle: 0,  Running: 2,  Completed: 37 [  21m 11s  ] 
INFO:  Idle: 0,  Running: 1,  Completed: 38 [  22m 3s  ] 
INFO:  Idle: 0,  Running: 0,  Completed: 39 [  22m 14s  ] 
INFO:  Idle: 0,  Running: 0,  Completed: 39 [  22m 14s  ] 
INFO: Combining runs 
[1;32mfind 4 multijob in /Users/omattelaer/Documents/workspace/2.7.2_alternate/PROC_sm_8/SubProcesses/P1_qq_wpwmqq_wp_lvl_wm_lvl/G12[0m
[1;32mCombined 4 file generating 17652 events for /Users/omattelaer/Documents/workspace/2.7.2_alternate/PROC_sm_8/SubProcesses/P1_qq_wpwmqq_wp_lvl_wm_lvl/G12 [0m
[1;32mfind 2 multijob in /Users/omattelaer/Documents/workspace/2.7.2_alternate/PROC_sm_8/SubProcesses/P1_qq_wpwmqq_wp_lvl_wm_lvl/G59[0m
[1;32mCombined 2 file generating 2693 events for /Users/omattelaer/Documents/workspace/2.7.2_alternate/PROC_sm_8/SubProcesses/P1_qq_wpwmqq_wp_lvl_wm_lvl/G59 [0m
sum of cpu time of last step: 3h07m41s
INFO: finish refine 
refine 10000 --treshold=0.9
No need for second refine due to stability of cross-section
INFO: Combining Events 
[1;32mDEBUG: write 10000 event (efficiency 76 %, truncation 0.029 %) after 1 iteration(s) [0m
  === Results Summary for run: run_01 tag: tag_1 ===

     Cross-section :   0.6613 +- 0.001493 pb
     Nb of events :  10000
 
fail
[1;34mFailed to access python version of LHAPDF: If the python interface to LHAPDF is available on your system, try adding its location to the PYTHONPATH environment variable and theLHAPDF library location to LD_LIBRARY_PATH (linux) or DYLD_LIBRARY_PATH (mac os x).The required LD_LIBRARY_PATH is /Users/omattelaer/Documents/HEPTools/lhapdf6_py3/lib[0m
INFO: can not run systematics since can not link python to lhapdf 
store_events
INFO: Storing parton level results 
INFO: End Parton 
reweight -from_cards
decay_events -from_cards
INFO: Madanalysis5 parton-level analysis was skipped following user request. 
INFO: To run the analysis, remove or comment the tag '@MG5aMC skip_analysis' in
  '/Users/omattelaer/Documents/workspace/2.7.2_alternate/PROC_sm_8/Cards/madanalysis5_parton_card.dat'. 
INFO: storing files of previous run 
INFO: Done 
quit
INFO:  
more information in /Users/omattelaer/Documents/workspace/2.7.2_alternate/PROC_sm_8/index.html
generate p p > w+
INFO: Checking for minimal orders which gives processes. 
INFO: Please specify coupling orders to bypass this step. 
INFO: Trying process: u d~ > w+ WEIGHTED<=2 @1  
INFO: Process has 1 diagrams 
INFO: Trying process: u s~ > w+ WEIGHTED<=2 @1  
INFO: Trying process: c d~ > w+ WEIGHTED<=2 @1  
INFO: Trying process: c s~ > w+ WEIGHTED<=2 @1  
INFO: Process has 1 diagrams 
INFO: Process d~ u > w+ added to mirror process u d~ > w+ 
INFO: Process s~ c > w+ added to mirror process c s~ > w+ 
2 processes with 2 diagrams generated in 0.016 s
Total: 2 processes with 2 diagrams
add process p p > w+ j
INFO: Checking for minimal orders which gives processes. 
INFO: Please specify coupling orders to bypass this step. 
INFO: Trying coupling order WEIGHTED<=3: WEIGTHED IS QCD+2*QED 
INFO: Trying process: g u > w+ d WEIGHTED<=3 @2  
INFO: Process has 2 diagrams 
INFO: Trying process: g u > w+ s WEIGHTED<=3 @2  
INFO: Trying process: g c > w+ d WEIGHTED<=3 @2  
INFO: Trying process: g c > w+ s WEIGHTED<=3 @2  
INFO: Process has 2 diagrams 
INFO: Crossed process found for g d~ > w+ u~, reuse diagrams. 
INFO: Crossed process found for g s~ > w+ c~, reuse diagrams. 
INFO: Process u g > w+ d added to mirror process g u > w+ d 
INFO: Crossed process found for u d~ > w+ g, reuse diagrams. 
INFO: Process c g > w+ s added to mirror process g c > w+ s 
INFO: Crossed process found for c s~ > w+ g, reuse diagrams. 
INFO: Process d~ g > w+ u~ added to mirror process g d~ > w+ u~ 
INFO: Process d~ u > w+ g added to mirror process u d~ > w+ g 
INFO: Process s~ g > w+ c~ added to mirror process g s~ > w+ c~ 
INFO: Process s~ c > w+ g added to mirror process c s~ > w+ g 
6 processes with 12 diagrams generated in 0.101 s
Total: 8 processes with 14 diagrams
add process p p > w+ j j
INFO: Checking for minimal orders which gives processes. 
INFO: Please specify coupling orders to bypass this step. 
INFO: Trying coupling order WEIGHTED<=4: WEIGTHED IS QCD+2*QED 
INFO: Trying process: g g > w+ d u~ WEIGHTED<=4 @3  
INFO: Process has 8 diagrams 
INFO: Trying process: g g > w+ d c~ WEIGHTED<=4 @3  
INFO: Trying process: g g > w+ s u~ WEIGHTED<=4 @3  
INFO: Trying process: g g > w+ s c~ WEIGHTED<=4 @3  
INFO: Process has 8 diagrams 
INFO: Crossed process found for g u > w+ g d, reuse diagrams. 
INFO: Crossed process found for g c > w+ g s, reuse diagrams. 
INFO: Crossed process found for g d~ > w+ g u~, reuse diagrams. 
INFO: Crossed process found for g s~ > w+ g c~, reuse diagrams. 
INFO: Process u g > w+ g d added to mirror process g u > w+ g d 
INFO: Trying process: u u > w+ u d WEIGHTED<=4 @3  
INFO: Process has 4 diagrams 
INFO: Trying process: u u > w+ u s WEIGHTED<=4 @3  
INFO: Trying process: u u > w+ c d WEIGHTED<=4 @3  
INFO: Trying process: u u > w+ c s WEIGHTED<=4 @3  
INFO: Trying process: u c > w+ u d WEIGHTED<=4 @3  
INFO: Trying process: u c > w+ u s WEIGHTED<=4 @3  
INFO: Process has 2 diagrams 
INFO: Trying process: u c > w+ c d WEIGHTED<=4 @3  
INFO: Process has 2 diagrams 
INFO: Trying process: u c > w+ c s WEIGHTED<=4 @3  
INFO: Trying process: u d > w+ d d WEIGHTED<=4 @3  
INFO: Process has 4 diagrams 
INFO: Trying process: u d > w+ d s WEIGHTED<=4 @3  
INFO: Trying process: u d > w+ s s WEIGHTED<=4 @3  
INFO: Trying process: u s > w+ d d WEIGHTED<=4 @3  
INFO: Trying process: u s > w+ d s WEIGHTED<=4 @3  
INFO: Process has 2 diagrams 
INFO: Trying process: u s > w+ s s WEIGHTED<=4 @3  
INFO: Crossed process found for u u~ > w+ d u~, reuse diagrams. 
INFO: Crossed process found for u u~ > w+ s c~, reuse diagrams. 
INFO: Crossed process found for u c~ > w+ d c~, reuse diagrams. 
INFO: Crossed process found for u d~ > w+ g g, reuse diagrams. 
INFO: Crossed process found for u d~ > w+ u u~, reuse diagrams. 
INFO: Crossed process found for u d~ > w+ c c~, reuse diagrams. 
INFO: Crossed process found for u d~ > w+ d d~, reuse diagrams. 
INFO: Crossed process found for u d~ > w+ s s~, reuse diagrams. 
INFO: Crossed process found for u s~ > w+ u c~, reuse diagrams. 
INFO: Crossed process found for u s~ > w+ d s~, reuse diagrams. 
INFO: Process c g > w+ g s added to mirror process g c > w+ g s 
INFO: Process c u > w+ u s added to mirror process u c > w+ u s 
INFO: Process c u > w+ c d added to mirror process u c > w+ c d 
INFO: Trying process: c c > w+ u d WEIGHTED<=4 @3  
INFO: Trying process: c c > w+ u s WEIGHTED<=4 @3  
INFO: Trying process: c c > w+ c d WEIGHTED<=4 @3  
INFO: Trying process: c c > w+ c s WEIGHTED<=4 @3  
INFO: Process has 4 diagrams 
INFO: Trying process: c d > w+ d d WEIGHTED<=4 @3  
INFO: Trying process: c d > w+ d s WEIGHTED<=4 @3  
INFO: Process has 2 diagrams 
INFO: Trying process: c d > w+ s s WEIGHTED<=4 @3  
INFO: Trying process: c s > w+ d d WEIGHTED<=4 @3  
INFO: Trying process: c s > w+ d s WEIGHTED<=4 @3  
INFO: Trying process: c s > w+ s s WEIGHTED<=4 @3  
INFO: Process has 4 diagrams 
INFO: Crossed process found for c u~ > w+ s u~, reuse diagrams. 
INFO: Crossed process found for c c~ > w+ d u~, reuse diagrams. 
INFO: Crossed process found for c c~ > w+ s c~, reuse diagrams. 
INFO: Crossed process found for c d~ > w+ c u~, reuse diagrams. 
INFO: Crossed process found for c d~ > w+ s d~, reuse diagrams. 
INFO: Crossed process found for c s~ > w+ g g, reuse diagrams. 
INFO: Crossed process found for c s~ > w+ u u~, reuse diagrams. 
INFO: Crossed process found for c s~ > w+ c c~, reuse diagrams. 
INFO: Crossed process found for c s~ > w+ d d~, reuse diagrams. 
INFO: Crossed process found for c s~ > w+ s s~, reuse diagrams. 
INFO: Process d u > w+ d d added to mirror process u d > w+ d d 
INFO: Process d c > w+ d s added to mirror process c d > w+ d s 
INFO: Crossed process found for d d~ > w+ d u~, reuse diagrams. 
INFO: Crossed process found for d d~ > w+ s c~, reuse diagrams. 
INFO: Crossed process found for d s~ > w+ d c~, reuse diagrams. 
INFO: Process s u > w+ d s added to mirror process u s > w+ d s 
INFO: Process s c > w+ s s added to mirror process c s > w+ s s 
INFO: Crossed process found for s d~ > w+ s u~, reuse diagrams. 
INFO: Crossed process found for s s~ > w+ d u~, reuse diagrams. 
INFO: Crossed process found for s s~ > w+ s c~, reuse diagrams. 
INFO: Process u~ u > w+ d u~ added to mirror process u u~ > w+ d u~ 
INFO: Process u~ u > w+ s c~ added to mirror process u u~ > w+ s c~ 
INFO: Process u~ c > w+ s u~ added to mirror process c u~ > w+ s u~ 
INFO: Crossed process found for u~ d~ > w+ u~ u~, reuse diagrams. 
INFO: Crossed process found for u~ s~ > w+ u~ c~, reuse diagrams. 
INFO: Process c~ u > w+ d c~ added to mirror process u c~ > w+ d c~ 
INFO: Process c~ c > w+ d u~ added to mirror process c c~ > w+ d u~ 
INFO: Process c~ c > w+ s c~ added to mirror process c c~ > w+ s c~ 
INFO: Crossed process found for c~ d~ > w+ u~ c~, reuse diagrams. 
INFO: Crossed process found for c~ s~ > w+ c~ c~, reuse diagrams. 
INFO: Process d~ g > w+ g u~ added to mirror process g d~ > w+ g u~ 
INFO: Process d~ u > w+ g g added to mirror process u d~ > w+ g g 
INFO: Process d~ u > w+ u u~ added to mirror process u d~ > w+ u u~ 
INFO: Process d~ u > w+ c c~ added to mirror process u d~ > w+ c c~ 
INFO: Process d~ u > w+ d d~ added to mirror process u d~ > w+ d d~ 
INFO: Process d~ u > w+ s s~ added to mirror process u d~ > w+ s s~ 
INFO: Process d~ c > w+ c u~ added to mirror process c d~ > w+ c u~ 
INFO: Process d~ c > w+ s d~ added to mirror process c d~ > w+ s d~ 
INFO: Process d~ d > w+ d u~ added to mirror process d d~ > w+ d u~ 
INFO: Process d~ d > w+ s c~ added to mirror process d d~ > w+ s c~ 
INFO: Process d~ s > w+ s u~ added to mirror process s d~ > w+ s u~ 
INFO: Process d~ u~ > w+ u~ u~ added to mirror process u~ d~ > w+ u~ u~ 
INFO: Process d~ c~ > w+ u~ c~ added to mirror process c~ d~ > w+ u~ c~ 
INFO: Crossed process found for d~ d~ > w+ u~ d~, reuse diagrams. 
INFO: Crossed process found for d~ s~ > w+ u~ s~, reuse diagrams. 
INFO: Crossed process found for d~ s~ > w+ c~ d~, reuse diagrams. 
INFO: Process s~ g > w+ g c~ added to mirror process g s~ > w+ g c~ 
INFO: Process s~ u > w+ u c~ added to mirror process u s~ > w+ u c~ 
INFO: Process s~ u > w+ d s~ added to mirror process u s~ > w+ d s~ 
INFO: Process s~ c > w+ g g added to mirror process c s~ > w+ g g 
INFO: Process s~ c > w+ u u~ added to mirror process c s~ > w+ u u~ 
INFO: Process s~ c > w+ c c~ added to mirror process c s~ > w+ c c~ 
INFO: Process s~ c > w+ d d~ added to mirror process c s~ > w+ d d~ 
INFO: Process s~ c > w+ s s~ added to mirror process c s~ > w+ s s~ 
INFO: Process s~ d > w+ d c~ added to mirror process d s~ > w+ d c~ 
INFO: Process s~ s > w+ d u~ added to mirror process s s~ > w+ d u~ 
INFO: Process s~ s > w+ s c~ added to mirror process s s~ > w+ s c~ 
INFO: Process s~ u~ > w+ u~ c~ added to mirror process u~ s~ > w+ u~ c~ 
INFO: Process s~ c~ > w+ c~ c~ added to mirror process c~ s~ > w+ c~ c~ 
INFO: Process s~ d~ > w+ u~ s~ added to mirror process d~ s~ > w+ u~ s~ 
INFO: Process s~ d~ > w+ c~ d~ added to mirror process d~ s~ > w+ c~ d~ 
INFO: Crossed process found for s~ s~ > w+ c~ s~, reuse diagrams. 
48 processes with 176 diagrams generated in 0.654 s
Total: 56 processes with 190 diagrams
add process p p > w+ j j j
INFO: Checking for minimal orders which gives processes. 
INFO: Please specify coupling orders to bypass this step. 
INFO: Trying coupling order WEIGHTED<=5: WEIGTHED IS QCD+2*QED 
INFO: Trying process: g g > w+ g d u~ WEIGHTED<=5 @4  
INFO: Process has 50 diagrams 
INFO: Trying process: g g > w+ g d c~ WEIGHTED<=5 @4  
INFO: Trying process: g g > w+ g s u~ WEIGHTED<=5 @4  
INFO: Trying process: g g > w+ g s c~ WEIGHTED<=5 @4  
INFO: Process has 50 diagrams 
INFO: Crossed process found for g u > w+ g g d, reuse diagrams. 
INFO: Trying process: g u > w+ u d u~ WEIGHTED<=5 @4  
INFO: Process has 24 diagrams 
INFO: Trying process: g u > w+ u d c~ WEIGHTED<=5 @4  
INFO: Trying process: g u > w+ u s u~ WEIGHTED<=5 @4  
INFO: Trying process: g u > w+ u s c~ WEIGHTED<=5 @4  
INFO: Process has 12 diagrams 
INFO: Trying process: g u > w+ c d u~ WEIGHTED<=5 @4  
INFO: Trying process: g u > w+ c d c~ WEIGHTED<=5 @4  
INFO: Process has 12 diagrams 
INFO: Trying process: g u > w+ c s u~ WEIGHTED<=5 @4  
INFO: Trying process: g u > w+ c s c~ WEIGHTED<=5 @4  
INFO: Trying process: g u > w+ d d d~ WEIGHTED<=5 @4  
INFO: Process has 24 diagrams 
INFO: Trying process: g u > w+ d d s~ WEIGHTED<=5 @4  
INFO: Trying process: g u > w+ d s d~ WEIGHTED<=5 @4  
INFO: Trying process: g u > w+ d s s~ WEIGHTED<=5 @4  
INFO: Process has 12 diagrams 
INFO: Trying process: g u > w+ s s d~ WEIGHTED<=5 @4  
INFO: Trying process: g u > w+ s s s~ WEIGHTED<=5 @4  
INFO: Crossed process found for g c > w+ g g s, reuse diagrams. 
INFO: Trying process: g c > w+ u d c~ WEIGHTED<=5 @4  
INFO: Crossed process found for g c > w+ u s u~, reuse diagrams. 
INFO: Trying process: g c > w+ u s c~ WEIGHTED<=5 @4  
INFO: Crossed process found for g c > w+ c d u~, reuse diagrams. 
INFO: Trying process: g c > w+ c d c~ WEIGHTED<=5 @4  
INFO: Trying process: g c > w+ c s c~ WEIGHTED<=5 @4  
INFO: Process has 24 diagrams 
INFO: Trying process: g c > w+ d d d~ WEIGHTED<=5 @4  
INFO: Trying process: g c > w+ d d s~ WEIGHTED<=5 @4  
INFO: Trying process: g c > w+ d s d~ WEIGHTED<=5 @4  
INFO: Process has 12 diagrams 
INFO: Trying process: g c > w+ d s s~ WEIGHTED<=5 @4  
INFO: Trying process: g c > w+ s s d~ WEIGHTED<=5 @4  
INFO: Trying process: g c > w+ s s s~ WEIGHTED<=5 @4  
INFO: Process has 24 diagrams 
INFO: Crossed process found for g d > w+ d d u~, reuse diagrams. 
INFO: Crossed process found for g d > w+ d s c~, reuse diagrams. 
INFO: Crossed process found for g s > w+ d s u~, reuse diagrams. 
INFO: Crossed process found for g s > w+ s s c~, reuse diagrams. 
INFO: Crossed process found for g u~ > w+ d u~ u~, reuse diagrams. 
INFO: Crossed process found for g u~ > w+ s u~ c~, reuse diagrams. 
INFO: Crossed process found for g c~ > w+ d u~ c~, reuse diagrams. 
INFO: Crossed process found for g c~ > w+ s c~ c~, reuse diagrams. 
INFO: Crossed process found for g d~ > w+ g g u~, reuse diagrams. 
INFO: Crossed process found for g d~ > w+ u u~ u~, reuse diagrams. 
INFO: Crossed process found for g d~ > w+ c u~ c~, reuse diagrams. 
INFO: Crossed process found for g d~ > w+ d u~ d~, reuse diagrams. 
INFO: Crossed process found for g d~ > w+ s u~ s~, reuse diagrams. 
INFO: Crossed process found for g d~ > w+ s c~ d~, reuse diagrams. 
INFO: Crossed process found for g s~ > w+ g g c~, reuse diagrams. 
INFO: Crossed process found for g s~ > w+ u u~ c~, reuse diagrams. 
INFO: Crossed process found for g s~ > w+ c c~ c~, reuse diagrams. 
INFO: Crossed process found for g s~ > w+ d u~ s~, reuse diagrams. 
INFO: Crossed process found for g s~ > w+ d c~ d~, reuse diagrams. 
INFO: Crossed process found for g s~ > w+ s c~ s~, reuse diagrams. 
INFO: Process u g > w+ g g d added to mirror process g u > w+ g g d 
INFO: Process u g > w+ u d u~ added to mirror process g u > w+ u d u~ 
INFO: Process u g > w+ u s c~ added to mirror process g u > w+ u s c~ 
INFO: Process u g > w+ c d c~ added to mirror process g u > w+ c d c~ 
INFO: Process u g > w+ d d d~ added to mirror process g u > w+ d d d~ 
INFO: Process u g > w+ d s s~ added to mirror process g u > w+ d s s~ 
INFO: Crossed process found for u u > w+ g u d, reuse diagrams. 
INFO: Crossed process found for u c > w+ g u s, reuse diagrams. 
INFO: Crossed process found for u c > w+ g c d, reuse diagrams. 
INFO: Crossed process found for u d > w+ g d d, reuse diagrams. 
INFO: Crossed process found for u s > w+ g d s, reuse diagrams. 
INFO: Crossed process found for u u~ > w+ g d u~, reuse diagrams. 
INFO: Crossed process found for u u~ > w+ g s c~, reuse diagrams. 
INFO: Crossed process found for u c~ > w+ g d c~, reuse diagrams. 
INFO: Crossed process found for u d~ > w+ g g g, reuse diagrams. 
INFO: Crossed process found for u d~ > w+ g u u~, reuse diagrams. 
INFO: Crossed process found for u d~ > w+ g c c~, reuse diagrams. 
INFO: Crossed process found for u d~ > w+ g d d~, reuse diagrams. 
INFO: Crossed process found for u d~ > w+ g s s~, reuse diagrams. 
INFO: Crossed process found for u s~ > w+ g u c~, reuse diagrams. 
INFO: Crossed process found for u s~ > w+ g d s~, reuse diagrams. 
INFO: Process c g > w+ g g s added to mirror process g c > w+ g g s 
INFO: Process c g > w+ u s u~ added to mirror process g c > w+ u s u~ 
INFO: Process c g > w+ c d u~ added to mirror process g c > w+ c d u~ 
INFO: Process c g > w+ c s c~ added to mirror process g c > w+ c s c~ 
INFO: Process c g > w+ d s d~ added to mirror process g c > w+ d s d~ 
INFO: Process c g > w+ s s s~ added to mirror process g c > w+ s s s~ 
INFO: Process c u > w+ g u s added to mirror process u c > w+ g u s 
INFO: Process c u > w+ g c d added to mirror process u c > w+ g c d 
INFO: Crossed process found for c c > w+ g c s, reuse diagrams. 
INFO: Crossed process found for c d > w+ g d s, reuse diagrams. 
INFO: Crossed process found for c s > w+ g s s, reuse diagrams. 
INFO: Crossed process found for c u~ > w+ g s u~, reuse diagrams. 
INFO: Crossed process found for c c~ > w+ g d u~, reuse diagrams. 
INFO: Crossed process found for c c~ > w+ g s c~, reuse diagrams. 
INFO: Crossed process found for c d~ > w+ g c u~, reuse diagrams. 
INFO: Crossed process found for c d~ > w+ g s d~, reuse diagrams. 
INFO: Crossed process found for c s~ > w+ g g g, reuse diagrams. 
INFO: Crossed process found for c s~ > w+ g u u~, reuse diagrams. 
INFO: Crossed process found for c s~ > w+ g c c~, reuse diagrams. 
INFO: Crossed process found for c s~ > w+ g d d~, reuse diagrams. 
INFO: Crossed process found for c s~ > w+ g s s~, reuse diagrams. 
INFO: Process d g > w+ d d u~ added to mirror process g d > w+ d d u~ 
INFO: Process d g > w+ d s c~ added to mirror process g d > w+ d s c~ 
INFO: Process d u > w+ g d d added to mirror process u d > w+ g d d 
INFO: Process d c > w+ g d s added to mirror process c d > w+ g d s 
INFO: Crossed process found for d d~ > w+ g d u~, reuse diagrams. 
INFO: Crossed process found for d d~ > w+ g s c~, reuse diagrams. 
INFO: Crossed process found for d s~ > w+ g d c~, reuse diagrams. 
INFO: Process s g > w+ d s u~ added to mirror process g s > w+ d s u~ 
INFO: Process s g > w+ s s c~ added to mirror process g s > w+ s s c~ 
INFO: Process s u > w+ g d s added to mirror process u s > w+ g d s 
INFO: Process s c > w+ g s s added to mirror process c s > w+ g s s 
INFO: Crossed process found for s d~ > w+ g s u~, reuse diagrams. 
INFO: Crossed process found for s s~ > w+ g d u~, reuse diagrams. 
INFO: Crossed process found for s s~ > w+ g s c~, reuse diagrams. 
INFO: Process u~ g > w+ d u~ u~ added to mirror process g u~ > w+ d u~ u~ 
INFO: Process u~ g > w+ s u~ c~ added to mirror process g u~ > w+ s u~ c~ 
INFO: Process u~ u > w+ g d u~ added to mirror process u u~ > w+ g d u~ 
INFO: Process u~ u > w+ g s c~ added to mirror process u u~ > w+ g s c~ 
INFO: Process u~ c > w+ g s u~ added to mirror process c u~ > w+ g s u~ 
INFO: Crossed process found for u~ d~ > w+ g u~ u~, reuse diagrams. 
INFO: Crossed process found for u~ s~ > w+ g u~ c~, reuse diagrams. 
INFO: Process c~ g > w+ d u~ c~ added to mirror process g c~ > w+ d u~ c~ 
INFO: Process c~ g > w+ s c~ c~ added to mirror process g c~ > w+ s c~ c~ 
INFO: Process c~ u > w+ g d c~ added to mirror process u c~ > w+ g d c~ 
INFO: Process c~ c > w+ g d u~ added to mirror process c c~ > w+ g d u~ 
INFO: Process c~ c > w+ g s c~ added to mirror process c c~ > w+ g s c~ 
INFO: Crossed process found for c~ d~ > w+ g u~ c~, reuse diagrams. 
INFO: Crossed process found for c~ s~ > w+ g c~ c~, reuse diagrams. 
INFO: Process d~ g > w+ g g u~ added to mirror process g d~ > w+ g g u~ 
INFO: Process d~ g > w+ u u~ u~ added to mirror process g d~ > w+ u u~ u~ 
INFO: Process d~ g > w+ c u~ c~ added to mirror process g d~ > w+ c u~ c~ 
INFO: Process d~ g > w+ d u~ d~ added to mirror process g d~ > w+ d u~ d~ 
INFO: Process d~ g > w+ s u~ s~ added to mirror process g d~ > w+ s u~ s~ 
INFO: Process d~ g > w+ s c~ d~ added to mirror process g d~ > w+ s c~ d~ 
INFO: Process d~ u > w+ g g g added to mirror process u d~ > w+ g g g 
INFO: Process d~ u > w+ g u u~ added to mirror process u d~ > w+ g u u~ 
INFO: Process d~ u > w+ g c c~ added to mirror process u d~ > w+ g c c~ 
INFO: Process d~ u > w+ g d d~ added to mirror process u d~ > w+ g d d~ 
INFO: Process d~ u > w+ g s s~ added to mirror process u d~ > w+ g s s~ 
INFO: Process d~ c > w+ g c u~ added to mirror process c d~ > w+ g c u~ 
INFO: Process d~ c > w+ g s d~ added to mirror process c d~ > w+ g s d~ 
INFO: Process d~ d > w+ g d u~ added to mirror process d d~ > w+ g d u~ 
INFO: Process d~ d > w+ g s c~ added to mirror process d d~ > w+ g s c~ 
INFO: Process d~ s > w+ g s u~ added to mirror process s d~ > w+ g s u~ 
INFO: Process d~ u~ > w+ g u~ u~ added to mirror process u~ d~ > w+ g u~ u~ 
INFO: Process d~ c~ > w+ g u~ c~ added to mirror process c~ d~ > w+ g u~ c~ 
INFO: Crossed process found for d~ d~ > w+ g u~ d~, reuse diagrams. 
INFO: Crossed process found for d~ s~ > w+ g u~ s~, reuse diagrams. 
INFO: Crossed process found for d~ s~ > w+ g c~ d~, reuse diagrams. 
INFO: Process s~ g > w+ g g c~ added to mirror process g s~ > w+ g g c~ 
INFO: Process s~ g > w+ u u~ c~ added to mirror process g s~ > w+ u u~ c~ 
INFO: Process s~ g > w+ c c~ c~ added to mirror process g s~ > w+ c c~ c~ 
INFO: Process s~ g > w+ d u~ s~ added to mirror process g s~ > w+ d u~ s~ 
INFO: Process s~ g > w+ d c~ d~ added to mirror process g s~ > w+ d c~ d~ 
INFO: Process s~ g > w+ s c~ s~ added to mirror process g s~ > w+ s c~ s~ 
INFO: Process s~ u > w+ g u c~ added to mirror process u s~ > w+ g u c~ 
INFO: Process s~ u > w+ g d s~ added to mirror process u s~ > w+ g d s~ 
INFO: Process s~ c > w+ g g g added to mirror process c s~ > w+ g g g 
INFO: Process s~ c > w+ g u u~ added to mirror process c s~ > w+ g u u~ 
INFO: Process s~ c > w+ g c c~ added to mirror process c s~ > w+ g c c~ 
INFO: Process s~ c > w+ g d d~ added to mirror process c s~ > w+ g d d~ 
INFO: Process s~ c > w+ g s s~ added to mirror process c s~ > w+ g s s~ 
INFO: Process s~ d > w+ g d c~ added to mirror process d s~ > w+ g d c~ 
INFO: Process s~ s > w+ g d u~ added to mirror process s s~ > w+ g d u~ 
INFO: Process s~ s > w+ g s c~ added to mirror process s s~ > w+ g s c~ 
INFO: Process s~ u~ > w+ g u~ c~ added to mirror process u~ s~ > w+ g u~ c~ 
INFO: Process s~ c~ > w+ g c~ c~ added to mirror process c~ s~ > w+ g c~ c~ 
INFO: Process s~ d~ > w+ g u~ s~ added to mirror process d~ s~ > w+ g u~ s~ 
INFO: Process s~ d~ > w+ g c~ d~ added to mirror process d~ s~ > w+ g c~ d~ 
INFO: Crossed process found for s~ s~ > w+ g c~ s~, reuse diagrams. 
76 processes with 1552 diagrams generated in 2.870 s
Total: 132 processes with 1742 diagrams
add process p p > w+ 4j
INFO: Checking for minimal orders which gives processes. 
INFO: Please specify coupling orders to bypass this step. 
INFO: Trying coupling order WEIGHTED<=6: WEIGTHED IS QCD+2*QED 
INFO: Trying process: g g > w+ g g d u~ WEIGHTED<=6 @5  
INFO: Process has 428 diagrams 
INFO: Trying process: g g > w+ g g d c~ WEIGHTED<=6 @5  
INFO: Trying process: g g > w+ g g s u~ WEIGHTED<=6 @5  
INFO: Trying process: g g > w+ g g s c~ WEIGHTED<=6 @5  
INFO: Process has 428 diagrams 
INFO: Trying process: g g > w+ u d u~ u~ WEIGHTED<=6 @5  
INFO: Process has 196 diagrams 
INFO: Trying process: g g > w+ u d u~ c~ WEIGHTED<=6 @5  
INFO: Trying process: g g > w+ u d c~ c~ WEIGHTED<=6 @5  
INFO: Trying process: g g > w+ u s u~ u~ WEIGHTED<=6 @5  
INFO: Trying process: g g > w+ u s u~ c~ WEIGHTED<=6 @5  
INFO: Process has 98 diagrams 
INFO: Trying process: g g > w+ u s c~ c~ WEIGHTED<=6 @5  
INFO: Trying process: g g > w+ c d u~ u~ WEIGHTED<=6 @5  
INFO: Trying process: g g > w+ c d u~ c~ WEIGHTED<=6 @5  
INFO: Process has 98 diagrams 
INFO: Trying process: g g > w+ c d c~ c~ WEIGHTED<=6 @5  
INFO: Trying process: g g > w+ c s u~ u~ WEIGHTED<=6 @5  
INFO: Trying process: g g > w+ c s u~ c~ WEIGHTED<=6 @5  
INFO: Trying process: g g > w+ c s c~ c~ WEIGHTED<=6 @5  
INFO: Process has 196 diagrams 
INFO: Trying process: g g > w+ d d u~ d~ WEIGHTED<=6 @5  
INFO: Process has 196 diagrams 
INFO: Trying process: g g > w+ d d u~ s~ WEIGHTED<=6 @5  
INFO: Trying process: g g > w+ d d c~ d~ WEIGHTED<=6 @5  
INFO: Trying process: g g > w+ d d c~ s~ WEIGHTED<=6 @5  
INFO: Trying process: g g > w+ d s u~ d~ WEIGHTED<=6 @5  
INFO: Trying process: g g > w+ d s u~ s~ WEIGHTED<=6 @5  
INFO: Process has 98 diagrams 
INFO: Trying process: g g > w+ d s c~ d~ WEIGHTED<=6 @5  
INFO: Process has 98 diagrams 
INFO: Trying process: g g > w+ d s c~ s~ WEIGHTED<=6 @5  
INFO: Trying process: g g > w+ s s u~ d~ WEIGHTED<=6 @5  
INFO: Trying process: g g > w+ s s u~ s~ WEIGHTED<=6 @5  
INFO: Trying process: g g > w+ s s c~ d~ WEIGHTED<=6 @5  
INFO: Trying process: g g > w+ s s c~ s~ WEIGHTED<=6 @5  
INFO: Process has 196 diagrams 
INFO: Crossed process found for g u > w+ g g g d, reuse diagrams. 
INFO: Crossed process found for g u > w+ g u d u~, reuse diagrams. 
INFO: Crossed process found for g u > w+ g u s c~, reuse diagrams. 
INFO: Crossed process found for g u > w+ g c d c~, reuse diagrams. 
INFO: Crossed process found for g u > w+ g d d d~, reuse diagrams. 
INFO: Crossed process found for g u > w+ g d s s~, reuse diagrams. 
INFO: Crossed process found for g c > w+ g g g s, reuse diagrams. 
INFO: Crossed process found for g c > w+ g u s u~, reuse diagrams. 
INFO: Crossed process found for g c > w+ g c d u~, reuse diagrams. 
INFO: Crossed process found for g c > w+ g c s c~, reuse diagrams. 
INFO: Crossed process found for g c > w+ g d s d~, reuse diagrams. 
INFO: Crossed process found for g c > w+ g s s s~, reuse diagrams. 
INFO: Crossed process found for g d > w+ g d d u~, reuse diagrams. 
INFO: Crossed process found for g d > w+ g d s c~, reuse diagrams. 
INFO: Crossed process found for g s > w+ g d s u~, reuse diagrams. 
INFO: Crossed process found for g s > w+ g s s c~, reuse diagrams. 
INFO: Crossed process found for g u~ > w+ g d u~ u~, reuse diagrams. 
INFO: Crossed process found for g u~ > w+ g s u~ c~, reuse diagrams. 
INFO: Crossed process found for g c~ > w+ g d u~ c~, reuse diagrams. 
INFO: Crossed process found for g c~ > w+ g s c~ c~, reuse diagrams. 
INFO: Crossed process found for g d~ > w+ g g g u~, reuse diagrams. 
INFO: Crossed process found for g d~ > w+ g u u~ u~, reuse diagrams. 
INFO: Crossed process found for g d~ > w+ g c u~ c~, reuse diagrams. 
INFO: Crossed process found for g d~ > w+ g d u~ d~, reuse diagrams. 
INFO: Crossed process found for g d~ > w+ g s u~ s~, reuse diagrams. 
INFO: Crossed process found for g d~ > w+ g s c~ d~, reuse diagrams. 
INFO: Crossed process found for g s~ > w+ g g g c~, reuse diagrams. 
INFO: Crossed process found for g s~ > w+ g u u~ c~, reuse diagrams. 
INFO: Crossed process found for g s~ > w+ g c c~ c~, reuse diagrams. 
INFO: Crossed process found for g s~ > w+ g d u~ s~, reuse diagrams. 
INFO: Crossed process found for g s~ > w+ g d c~ d~, reuse diagrams. 
INFO: Crossed process found for g s~ > w+ g s c~ s~, reuse diagrams. 
INFO: Process u g > w+ g g g d added to mirror process g u > w+ g g g d 
INFO: Process u g > w+ g u d u~ added to mirror process g u > w+ g u d u~ 
INFO: Process u g > w+ g u s c~ added to mirror process g u > w+ g u s c~ 
INFO: Process u g > w+ g c d c~ added to mirror process g u > w+ g c d c~ 
INFO: Process u g > w+ g d d d~ added to mirror process g u > w+ g d d d~ 
INFO: Process u g > w+ g d s s~ added to mirror process g u > w+ g d s s~ 
INFO: Crossed process found for u u > w+ g g u d, reuse diagrams. 
INFO: Trying process: u u > w+ u u d u~ WEIGHTED<=6 @5  
INFO: Process has 96 diagrams 
INFO: Trying process: u u > w+ u u d c~ WEIGHTED<=6 @5  
INFO: Trying process: u u > w+ u u s u~ WEIGHTED<=6 @5  
INFO: Trying process: u u > w+ u u s c~ WEIGHTED<=6 @5  
INFO: Process has 32 diagrams 
INFO: Trying process: u u > w+ u c d u~ WEIGHTED<=6 @5  
INFO: Trying process: u u > w+ u c d c~ WEIGHTED<=6 @5  
INFO: Process has 32 diagrams 
INFO: Trying process: u u > w+ u c s u~ WEIGHTED<=6 @5  
INFO: Trying process: u u > w+ u c s c~ WEIGHTED<=6 @5  
INFO: Trying process: u u > w+ u d d d~ WEIGHTED<=6 @5  
INFO: Process has 64 diagrams 
INFO: Trying process: u u > w+ u d d s~ WEIGHTED<=6 @5  
INFO: Trying process: u u > w+ u d s d~ WEIGHTED<=6 @5  
INFO: Trying process: u u > w+ u d s s~ WEIGHTED<=6 @5  
INFO: Process has 32 diagrams 
INFO: Trying process: u u > w+ u s s d~ WEIGHTED<=6 @5  
INFO: Trying process: u u > w+ u s s s~ WEIGHTED<=6 @5  
INFO: Trying process: u u > w+ c c d u~ WEIGHTED<=6 @5  
INFO: Trying process: u u > w+ c c d c~ WEIGHTED<=6 @5  
INFO: Trying process: u u > w+ c c s u~ WEIGHTED<=6 @5  
INFO: Trying process: u u > w+ c c s c~ WEIGHTED<=6 @5  
INFO: Trying process: u u > w+ c d d d~ WEIGHTED<=6 @5  
INFO: Trying process: u u > w+ c d d s~ WEIGHTED<=6 @5  
INFO: Trying process: u u > w+ c d s d~ WEIGHTED<=6 @5  
INFO: Trying process: u u > w+ c d s s~ WEIGHTED<=6 @5  
INFO: Trying process: u u > w+ c s s d~ WEIGHTED<=6 @5  
INFO: Trying process: u u > w+ c s s s~ WEIGHTED<=6 @5  
INFO: Crossed process found for u c > w+ g g u s, reuse diagrams. 
INFO: Crossed process found for u c > w+ g g c d, reuse diagrams. 
INFO: Trying process: u c > w+ u u d c~ WEIGHTED<=6 @5  
INFO: Crossed process found for u c > w+ u u s u~, reuse diagrams. 
INFO: Trying process: u c > w+ u u s c~ WEIGHTED<=6 @5  
INFO: Crossed process found for u c > w+ u c d u~, reuse diagrams. 
INFO: Trying process: u c > w+ u c d c~ WEIGHTED<=6 @5  
INFO: Trying process: u c > w+ u c s c~ WEIGHTED<=6 @5  
INFO: Process has 32 diagrams 
INFO: Trying process: u c > w+ u d d d~ WEIGHTED<=6 @5  
INFO: Trying process: u c > w+ u d d s~ WEIGHTED<=6 @5  
INFO: Trying process: u c > w+ u d s d~ WEIGHTED<=6 @5  
INFO: Process has 16 diagrams 
INFO: Trying process: u c > w+ u d s s~ WEIGHTED<=6 @5  
INFO: Trying process: u c > w+ u s s d~ WEIGHTED<=6 @5  
INFO: Trying process: u c > w+ u s s s~ WEIGHTED<=6 @5  
INFO: Process has 32 diagrams 
INFO: Trying process: u c > w+ c c d c~ WEIGHTED<=6 @5  
INFO: Process has 32 diagrams 
INFO: Trying process: u c > w+ c c s c~ WEIGHTED<=6 @5  
INFO: Trying process: u c > w+ c d d d~ WEIGHTED<=6 @5  
INFO: Process has 32 diagrams 
INFO: Trying process: u c > w+ c d d s~ WEIGHTED<=6 @5  
INFO: Trying process: u c > w+ c d s d~ WEIGHTED<=6 @5  
INFO: Trying process: u c > w+ c d s s~ WEIGHTED<=6 @5  
INFO: Process has 16 diagrams 
INFO: Trying process: u c > w+ c s s d~ WEIGHTED<=6 @5  
INFO: Trying process: u c > w+ c s s s~ WEIGHTED<=6 @5  
INFO: Crossed process found for u d > w+ g g d d, reuse diagrams. 
INFO: Crossed process found for u d > w+ u d d u~, reuse diagrams. 
INFO: Crossed process found for u d > w+ u d s c~, reuse diagrams. 
INFO: Crossed process found for u d > w+ c d d c~, reuse diagrams. 
INFO: Trying process: u d > w+ d d d d~ WEIGHTED<=6 @5  
INFO: Process has 96 diagrams 
INFO: Trying process: u d > w+ d d d s~ WEIGHTED<=6 @5  
INFO: Trying process: u d > w+ d d s d~ WEIGHTED<=6 @5  
INFO: Trying process: u d > w+ d d s s~ WEIGHTED<=6 @5  
INFO: Process has 32 diagrams 
INFO: Trying process: u d > w+ d s s d~ WEIGHTED<=6 @5  
INFO: Trying process: u d > w+ d s s s~ WEIGHTED<=6 @5  
INFO: Trying process: u d > w+ s s s d~ WEIGHTED<=6 @5  
INFO: Trying process: u d > w+ s s s s~ WEIGHTED<=6 @5  
INFO: Crossed process found for u s > w+ g g d s, reuse diagrams. 
INFO: Crossed process found for u s > w+ u d s u~, reuse diagrams. 
INFO: Crossed process found for u s > w+ u s s c~, reuse diagrams. 
INFO: Crossed process found for u s > w+ c d s c~, reuse diagrams. 
INFO: Trying process: u s > w+ d d d s~ WEIGHTED<=6 @5  
INFO: Crossed process found for u s > w+ d d s d~, reuse diagrams. 
INFO: Trying process: u s > w+ d d s s~ WEIGHTED<=6 @5  
INFO: Trying process: u s > w+ d s s s~ WEIGHTED<=6 @5  
INFO: Process has 32 diagrams 
INFO: Trying process: u s > w+ s s s s~ WEIGHTED<=6 @5  
INFO: Crossed process found for u u~ > w+ g g d u~, reuse diagrams. 
INFO: Crossed process found for u u~ > w+ g g s c~, reuse diagrams. 
INFO: Crossed process found for u u~ > w+ u d u~ u~, reuse diagrams. 
INFO: Crossed process found for u u~ > w+ u s u~ c~, reuse diagrams. 
INFO: Crossed process found for u u~ > w+ c d u~ c~, reuse diagrams. 
INFO: Crossed process found for u u~ > w+ c s c~ c~, reuse diagrams. 
INFO: Crossed process found for u u~ > w+ d d u~ d~, reuse diagrams. 
INFO: Crossed process found for u u~ > w+ d s u~ s~, reuse diagrams. 
INFO: Crossed process found for u u~ > w+ d s c~ d~, reuse diagrams. 
INFO: Crossed process found for u u~ > w+ s s c~ s~, reuse diagrams. 
INFO: Crossed process found for u c~ > w+ g g d c~, reuse diagrams. 
INFO: Crossed process found for u c~ > w+ u d u~ c~, reuse diagrams. 
INFO: Crossed process found for u c~ > w+ u s c~ c~, reuse diagrams. 
INFO: Crossed process found for u c~ > w+ c d c~ c~, reuse diagrams. 
INFO: Crossed process found for u c~ > w+ d d c~ d~, reuse diagrams. 
INFO: Crossed process found for u c~ > w+ d s c~ s~, reuse diagrams. 
INFO: Crossed process found for u d~ > w+ g g g g, reuse diagrams. 
INFO: Crossed process found for u d~ > w+ g g u u~, reuse diagrams. 
INFO: Crossed process found for u d~ > w+ g g c c~, reuse diagrams. 
INFO: Crossed process found for u d~ > w+ g g d d~, reuse diagrams. 
INFO: Crossed process found for u d~ > w+ g g s s~, reuse diagrams. 
INFO: Crossed process found for u d~ > w+ u u u~ u~, reuse diagrams. 
INFO: Crossed process found for u d~ > w+ u c u~ c~, reuse diagrams. 
INFO: Crossed process found for u d~ > w+ u d u~ d~, reuse diagrams. 
INFO: Crossed process found for u d~ > w+ u s u~ s~, reuse diagrams. 
INFO: Crossed process found for u d~ > w+ u s c~ d~, reuse diagrams. 
INFO: Crossed process found for u d~ > w+ c c c~ c~, reuse diagrams. 
INFO: Crossed process found for u d~ > w+ c d c~ d~, reuse diagrams. 
INFO: Crossed process found for u d~ > w+ c s c~ s~, reuse diagrams. 
INFO: Crossed process found for u d~ > w+ d d d~ d~, reuse diagrams. 
INFO: Crossed process found for u d~ > w+ d s d~ s~, reuse diagrams. 
INFO: Crossed process found for u d~ > w+ s s s~ s~, reuse diagrams. 
INFO: Crossed process found for u s~ > w+ g g u c~, reuse diagrams. 
INFO: Crossed process found for u s~ > w+ g g d s~, reuse diagrams. 
INFO: Crossed process found for u s~ > w+ u u u~ c~, reuse diagrams. 
INFO: Crossed process found for u s~ > w+ u c c~ c~, reuse diagrams. 
INFO: Crossed process found for u s~ > w+ u d u~ s~, reuse diagrams. 
INFO: Crossed process found for u s~ > w+ u d c~ d~, reuse diagrams. 
INFO: Crossed process found for u s~ > w+ u s c~ s~, reuse diagrams. 
INFO: Crossed process found for u s~ > w+ c d c~ s~, reuse diagrams. 
INFO: Crossed process found for u s~ > w+ d d d~ s~, reuse diagrams. 
INFO: Crossed process found for u s~ > w+ d s s~ s~, reuse diagrams. 
INFO: Process c g > w+ g g g s added to mirror process g c > w+ g g g s 
INFO: Process c g > w+ g u s u~ added to mirror process g c > w+ g u s u~ 
INFO: Process c g > w+ g c d u~ added to mirror process g c > w+ g c d u~ 
INFO: Process c g > w+ g c s c~ added to mirror process g c > w+ g c s c~ 
INFO: Process c g > w+ g d s d~ added to mirror process g c > w+ g d s d~ 
INFO: Process c g > w+ g s s s~ added to mirror process g c > w+ g s s s~ 
INFO: Process c u > w+ g g u s added to mirror process u c > w+ g g u s 
INFO: Process c u > w+ g g c d added to mirror process u c > w+ g g c d 
INFO: Process c u > w+ u u s u~ added to mirror process u c > w+ u u s u~ 
INFO: Process c u > w+ u c d u~ added to mirror process u c > w+ u c d u~ 
INFO: Process c u > w+ u c s c~ added to mirror process u c > w+ u c s c~ 
INFO: Process c u > w+ u d s d~ added to mirror process u c > w+ u d s d~ 
INFO: Process c u > w+ u s s s~ added to mirror process u c > w+ u s s s~ 
INFO: Process c u > w+ c c d c~ added to mirror process u c > w+ c c d c~ 
INFO: Process c u > w+ c d d d~ added to mirror process u c > w+ c d d d~ 
INFO: Process c u > w+ c d s s~ added to mirror process u c > w+ c d s s~ 
INFO: Crossed process found for c c > w+ g g c s, reuse diagrams. 
INFO: Trying process: c c > w+ u u d c~ WEIGHTED<=6 @5  
INFO: Trying process: c c > w+ u u s c~ WEIGHTED<=6 @5  
INFO: Trying process: c c > w+ u c d c~ WEIGHTED<=6 @5  
INFO: Crossed process found for c c > w+ u c s u~, reuse diagrams. 
INFO: Trying process: c c > w+ u c s c~ WEIGHTED<=6 @5  
INFO: Trying process: c c > w+ u d d d~ WEIGHTED<=6 @5  
INFO: Trying process: c c > w+ u d d s~ WEIGHTED<=6 @5  
INFO: Trying process: c c > w+ u d s d~ WEIGHTED<=6 @5  
INFO: Trying process: c c > w+ u d s s~ WEIGHTED<=6 @5  
INFO: Trying process: c c > w+ u s s d~ WEIGHTED<=6 @5  
INFO: Trying process: c c > w+ u s s s~ WEIGHTED<=6 @5  
INFO: Crossed process found for c c > w+ c c d u~, reuse diagrams. 
INFO: Trying process: c c > w+ c c d c~ WEIGHTED<=6 @5  
INFO: Trying process: c c > w+ c c s c~ WEIGHTED<=6 @5  
INFO: Process has 96 diagrams 
INFO: Trying process: c c > w+ c d d d~ WEIGHTED<=6 @5  
INFO: Trying process: c c > w+ c d d s~ WEIGHTED<=6 @5  
INFO: Trying process: c c > w+ c d s d~ WEIGHTED<=6 @5  
INFO: Process has 32 diagrams 
INFO: Trying process: c c > w+ c d s s~ WEIGHTED<=6 @5  
INFO: Trying process: c c > w+ c s s d~ WEIGHTED<=6 @5  
INFO: Trying process: c c > w+ c s s s~ WEIGHTED<=6 @5  
INFO: Process has 64 diagrams 
INFO: Crossed process found for c d > w+ g g d s, reuse diagrams. 
INFO: Crossed process found for c d > w+ u d s u~, reuse diagrams. 
INFO: Crossed process found for c d > w+ c d d u~, reuse diagrams. 
INFO: Crossed process found for c d > w+ c d s c~, reuse diagrams. 
INFO: Trying process: c d > w+ d d d d~ WEIGHTED<=6 @5  
INFO: Trying process: c d > w+ d d d s~ WEIGHTED<=6 @5  
INFO: Trying process: c d > w+ d d s d~ WEIGHTED<=6 @5  
INFO: Process has 32 diagrams 
INFO: Trying process: c d > w+ d d s s~ WEIGHTED<=6 @5  
INFO: Trying process: c d > w+ d s s d~ WEIGHTED<=6 @5  
INFO: Trying process: c d > w+ d s s s~ WEIGHTED<=6 @5  
INFO: Process has 32 diagrams 
INFO: Trying process: c d > w+ s s s d~ WEIGHTED<=6 @5  
INFO: Trying process: c d > w+ s s s s~ WEIGHTED<=6 @5  
INFO: Crossed process found for c s > w+ g g s s, reuse diagrams. 
INFO: Crossed process found for c s > w+ u s s u~, reuse diagrams. 
INFO: Crossed process found for c s > w+ c d s u~, reuse diagrams. 
INFO: Crossed process found for c s > w+ c s s c~, reuse diagrams. 
INFO: Trying process: c s > w+ d d d s~ WEIGHTED<=6 @5  
INFO: Trying process: c s > w+ d d s s~ WEIGHTED<=6 @5  
INFO: Crossed process found for c s > w+ d s s d~, reuse diagrams. 
INFO: Trying process: c s > w+ d s s s~ WEIGHTED<=6 @5  
INFO: Trying process: c s > w+ s s s s~ WEIGHTED<=6 @5  
INFO: Process has 96 diagrams 
INFO: Crossed process found for c u~ > w+ g g s u~, reuse diagrams. 
INFO: Crossed process found for c u~ > w+ u s u~ u~, reuse diagrams. 
INFO: Crossed process found for c u~ > w+ c d u~ u~, reuse diagrams. 
INFO: Crossed process found for c u~ > w+ c s u~ c~, reuse diagrams. 
INFO: Crossed process found for c u~ > w+ d s u~ d~, reuse diagrams. 
INFO: Crossed process found for c u~ > w+ s s u~ s~, reuse diagrams. 
INFO: Crossed process found for c c~ > w+ g g d u~, reuse diagrams. 
INFO: Crossed process found for c c~ > w+ g g s c~, reuse diagrams. 
INFO: Crossed process found for c c~ > w+ u d u~ u~, reuse diagrams. 
INFO: Crossed process found for c c~ > w+ u s u~ c~, reuse diagrams. 
INFO: Crossed process found for c c~ > w+ c d u~ c~, reuse diagrams. 
INFO: Crossed process found for c c~ > w+ c s c~ c~, reuse diagrams. 
INFO: Crossed process found for c c~ > w+ d d u~ d~, reuse diagrams. 
INFO: Crossed process found for c c~ > w+ d s u~ s~, reuse diagrams. 
INFO: Crossed process found for c c~ > w+ d s c~ d~, reuse diagrams. 
INFO: Crossed process found for c c~ > w+ s s c~ s~, reuse diagrams. 
INFO: Crossed process found for c d~ > w+ g g c u~, reuse diagrams. 
INFO: Crossed process found for c d~ > w+ g g s d~, reuse diagrams. 
INFO: Crossed process found for c d~ > w+ u c u~ u~, reuse diagrams. 
INFO: Crossed process found for c d~ > w+ u s u~ d~, reuse diagrams. 
INFO: Crossed process found for c d~ > w+ c c u~ c~, reuse diagrams. 
INFO: Crossed process found for c d~ > w+ c d u~ d~, reuse diagrams. 
INFO: Crossed process found for c d~ > w+ c s u~ s~, reuse diagrams. 
INFO: Crossed process found for c d~ > w+ c s c~ d~, reuse diagrams. 
INFO: Crossed process found for c d~ > w+ d s d~ d~, reuse diagrams. 
INFO: Crossed process found for c d~ > w+ s s d~ s~, reuse diagrams. 
INFO: Crossed process found for c s~ > w+ g g g g, reuse diagrams. 
INFO: Crossed process found for c s~ > w+ g g u u~, reuse diagrams. 
INFO: Crossed process found for c s~ > w+ g g c c~, reuse diagrams. 
INFO: Crossed process found for c s~ > w+ g g d d~, reuse diagrams. 
INFO: Crossed process found for c s~ > w+ g g s s~, reuse diagrams. 
INFO: Crossed process found for c s~ > w+ u u u~ u~, reuse diagrams. 
INFO: Crossed process found for c s~ > w+ u c u~ c~, reuse diagrams. 
INFO: Crossed process found for c s~ > w+ u d u~ d~, reuse diagrams. 
INFO: Crossed process found for c s~ > w+ u s u~ s~, reuse diagrams. 
INFO: Crossed process found for c s~ > w+ c c c~ c~, reuse diagrams. 
INFO: Crossed process found for c s~ > w+ c d u~ s~, reuse diagrams. 
INFO: Crossed process found for c s~ > w+ c d c~ d~, reuse diagrams. 
INFO: Crossed process found for c s~ > w+ c s c~ s~, reuse diagrams. 
INFO: Crossed process found for c s~ > w+ d d d~ d~, reuse diagrams. 
INFO: Crossed process found for c s~ > w+ d s d~ s~, reuse diagrams. 
INFO: Crossed process found for c s~ > w+ s s s~ s~, reuse diagrams. 
INFO: Process d g > w+ g d d u~ added to mirror process g d > w+ g d d u~ 
INFO: Process d g > w+ g d s c~ added to mirror process g d > w+ g d s c~ 
INFO: Process d u > w+ g g d d added to mirror process u d > w+ g g d d 
INFO: Process d u > w+ u d d u~ added to mirror process u d > w+ u d d u~ 
INFO: Process d u > w+ u d s c~ added to mirror process u d > w+ u d s c~ 
INFO: Process d u > w+ c d d c~ added to mirror process u d > w+ c d d c~ 
INFO: Process d u > w+ d d d d~ added to mirror process u d > w+ d d d d~ 
INFO: Process d u > w+ d d s s~ added to mirror process u d > w+ d d s s~ 
INFO: Process d c > w+ g g d s added to mirror process c d > w+ g g d s 
INFO: Process d c > w+ u d s u~ added to mirror process c d > w+ u d s u~ 
INFO: Process d c > w+ c d d u~ added to mirror process c d > w+ c d d u~ 
INFO: Process d c > w+ c d s c~ added to mirror process c d > w+ c d s c~ 
INFO: Process d c > w+ d d s d~ added to mirror process c d > w+ d d s d~ 
INFO: Process d c > w+ d s s s~ added to mirror process c d > w+ d s s s~ 
INFO: Crossed process found for d d > w+ d d d u~, reuse diagrams. 
INFO: Crossed process found for d d > w+ d d s c~, reuse diagrams. 
INFO: Crossed process found for d s > w+ d d s u~, reuse diagrams. 
INFO: Crossed process found for d s > w+ d s s c~, reuse diagrams. 
INFO: Crossed process found for d u~ > w+ d d u~ u~, reuse diagrams. 
INFO: Crossed process found for d u~ > w+ d s u~ c~, reuse diagrams. 
INFO: Crossed process found for d c~ > w+ d d u~ c~, reuse diagrams. 
INFO: Crossed process found for d c~ > w+ d s c~ c~, reuse diagrams. 
INFO: Crossed process found for d d~ > w+ g g d u~, reuse diagrams. 
INFO: Crossed process found for d d~ > w+ g g s c~, reuse diagrams. 
INFO: Crossed process found for d d~ > w+ u d u~ u~, reuse diagrams. 
INFO: Crossed process found for d d~ > w+ u s u~ c~, reuse diagrams. 
INFO: Crossed process found for d d~ > w+ c d u~ c~, reuse diagrams. 
INFO: Crossed process found for d d~ > w+ c s c~ c~, reuse diagrams. 
INFO: Crossed process found for d d~ > w+ d d u~ d~, reuse diagrams. 
INFO: Crossed process found for d d~ > w+ d s u~ s~, reuse diagrams. 
INFO: Crossed process found for d d~ > w+ d s c~ d~, reuse diagrams. 
INFO: Crossed process found for d d~ > w+ s s c~ s~, reuse diagrams. 
INFO: Crossed process found for d s~ > w+ g g d c~, reuse diagrams. 
INFO: Crossed process found for d s~ > w+ u d u~ c~, reuse diagrams. 
INFO: Crossed process found for d s~ > w+ c d c~ c~, reuse diagrams. 
INFO: Crossed process found for d s~ > w+ d d u~ s~, reuse diagrams. 
INFO: Crossed process found for d s~ > w+ d d c~ d~, reuse diagrams. 
INFO: Crossed process found for d s~ > w+ d s c~ s~, reuse diagrams. 
INFO: Process s g > w+ g d s u~ added to mirror process g s > w+ g d s u~ 
INFO: Process s g > w+ g s s c~ added to mirror process g s > w+ g s s c~ 
INFO: Process s u > w+ g g d s added to mirror process u s > w+ g g d s 
INFO: Process s u > w+ u d s u~ added to mirror process u s > w+ u d s u~ 
INFO: Process s u > w+ u s s c~ added to mirror process u s > w+ u s s c~ 
INFO: Process s u > w+ c d s c~ added to mirror process u s > w+ c d s c~ 
INFO: Process s u > w+ d d s d~ added to mirror process u s > w+ d d s d~ 
INFO: Process s u > w+ d s s s~ added to mirror process u s > w+ d s s s~ 
INFO: Process s c > w+ g g s s added to mirror process c s > w+ g g s s 
INFO: Process s c > w+ u s s u~ added to mirror process c s > w+ u s s u~ 
INFO: Process s c > w+ c d s u~ added to mirror process c s > w+ c d s u~ 
INFO: Process s c > w+ c s s c~ added to mirror process c s > w+ c s s c~ 
INFO: Process s c > w+ d s s d~ added to mirror process c s > w+ d s s d~ 
INFO: Process s c > w+ s s s s~ added to mirror process c s > w+ s s s s~ 
INFO: Process s d > w+ d d s u~ added to mirror process d s > w+ d d s u~ 
INFO: Process s d > w+ d s s c~ added to mirror process d s > w+ d s s c~ 
INFO: Crossed process found for s s > w+ d s s u~, reuse diagrams. 
INFO: Crossed process found for s s > w+ s s s c~, reuse diagrams. 
INFO: Crossed process found for s u~ > w+ d s u~ u~, reuse diagrams. 
INFO: Crossed process found for s u~ > w+ s s u~ c~, reuse diagrams. 
INFO: Crossed process found for s c~ > w+ d s u~ c~, reuse diagrams. 
INFO: Crossed process found for s c~ > w+ s s c~ c~, reuse diagrams. 
INFO: Crossed process found for s d~ > w+ g g s u~, reuse diagrams. 
INFO: Crossed process found for s d~ > w+ u s u~ u~, reuse diagrams. 
INFO: Crossed process found for s d~ > w+ c s u~ c~, reuse diagrams. 
INFO: Crossed process found for s d~ > w+ d s u~ d~, reuse diagrams. 
INFO: Crossed process found for s d~ > w+ s s u~ s~, reuse diagrams. 
INFO: Crossed process found for s d~ > w+ s s c~ d~, reuse diagrams. 
INFO: Crossed process found for s s~ > w+ g g d u~, reuse diagrams. 
INFO: Crossed process found for s s~ > w+ g g s c~, reuse diagrams. 
INFO: Crossed process found for s s~ > w+ u d u~ u~, reuse diagrams. 
INFO: Crossed process found for s s~ > w+ u s u~ c~, reuse diagrams. 
INFO: Crossed process found for s s~ > w+ c d u~ c~, reuse diagrams. 
INFO: Crossed process found for s s~ > w+ c s c~ c~, reuse diagrams. 
INFO: Crossed process found for s s~ > w+ d d u~ d~, reuse diagrams. 
INFO: Crossed process found for s s~ > w+ d s u~ s~, reuse diagrams. 
INFO: Crossed process found for s s~ > w+ d s c~ d~, reuse diagrams. 
INFO: Crossed process found for s s~ > w+ s s c~ s~, reuse diagrams. 
INFO: Process u~ g > w+ g d u~ u~ added to mirror process g u~ > w+ g d u~ u~ 
INFO: Process u~ g > w+ g s u~ c~ added to mirror process g u~ > w+ g s u~ c~ 
INFO: Process u~ u > w+ g g d u~ added to mirror process u u~ > w+ g g d u~ 
INFO: Process u~ u > w+ g g s c~ added to mirror process u u~ > w+ g g s c~ 
INFO: Process u~ u > w+ u d u~ u~ added to mirror process u u~ > w+ u d u~ u~ 
INFO: Process u~ u > w+ u s u~ c~ added to mirror process u u~ > w+ u s u~ c~ 
INFO: Process u~ u > w+ c d u~ c~ added to mirror process u u~ > w+ c d u~ c~ 
INFO: Process u~ u > w+ c s c~ c~ added to mirror process u u~ > w+ c s c~ c~ 
INFO: Process u~ u > w+ d d u~ d~ added to mirror process u u~ > w+ d d u~ d~ 
INFO: Process u~ u > w+ d s u~ s~ added to mirror process u u~ > w+ d s u~ s~ 
INFO: Process u~ u > w+ d s c~ d~ added to mirror process u u~ > w+ d s c~ d~ 
INFO: Process u~ u > w+ s s c~ s~ added to mirror process u u~ > w+ s s c~ s~ 
INFO: Process u~ c > w+ g g s u~ added to mirror process c u~ > w+ g g s u~ 
INFO: Process u~ c > w+ u s u~ u~ added to mirror process c u~ > w+ u s u~ u~ 
INFO: Process u~ c > w+ c d u~ u~ added to mirror process c u~ > w+ c d u~ u~ 
INFO: Process u~ c > w+ c s u~ c~ added to mirror process c u~ > w+ c s u~ c~ 
INFO: Process u~ c > w+ d s u~ d~ added to mirror process c u~ > w+ d s u~ d~ 
INFO: Process u~ c > w+ s s u~ s~ added to mirror process c u~ > w+ s s u~ s~ 
INFO: Process u~ d > w+ d d u~ u~ added to mirror process d u~ > w+ d d u~ u~ 
INFO: Process u~ d > w+ d s u~ c~ added to mirror process d u~ > w+ d s u~ c~ 
INFO: Process u~ s > w+ d s u~ u~ added to mirror process s u~ > w+ d s u~ u~ 
INFO: Process u~ s > w+ s s u~ c~ added to mirror process s u~ > w+ s s u~ c~ 
INFO: Crossed process found for u~ u~ > w+ d u~ u~ u~, reuse diagrams. 
INFO: Crossed process found for u~ u~ > w+ s u~ u~ c~, reuse diagrams. 
INFO: Crossed process found for u~ c~ > w+ d u~ u~ c~, reuse diagrams. 
INFO: Crossed process found for u~ c~ > w+ s u~ c~ c~, reuse diagrams. 
INFO: Crossed process found for u~ d~ > w+ g g u~ u~, reuse diagrams. 
INFO: Crossed process found for u~ d~ > w+ u u~ u~ u~, reuse diagrams. 
INFO: Crossed process found for u~ d~ > w+ c u~ u~ c~, reuse diagrams. 
INFO: Crossed process found for u~ d~ > w+ d u~ u~ d~, reuse diagrams. 
INFO: Crossed process found for u~ d~ > w+ s u~ u~ s~, reuse diagrams. 
INFO: Crossed process found for u~ d~ > w+ s u~ c~ d~, reuse diagrams. 
INFO: Crossed process found for u~ s~ > w+ g g u~ c~, reuse diagrams. 
INFO: Crossed process found for u~ s~ > w+ u u~ u~ c~, reuse diagrams. 
INFO: Crossed process found for u~ s~ > w+ c u~ c~ c~, reuse diagrams. 
INFO: Crossed process found for u~ s~ > w+ d u~ u~ s~, reuse diagrams. 
INFO: Crossed process found for u~ s~ > w+ d u~ c~ d~, reuse diagrams. 
INFO: Crossed process found for u~ s~ > w+ s u~ c~ s~, reuse diagrams. 
INFO: Process c~ g > w+ g d u~ c~ added to mirror process g c~ > w+ g d u~ c~ 
INFO: Process c~ g > w+ g s c~ c~ added to mirror process g c~ > w+ g s c~ c~ 
INFO: Process c~ u > w+ g g d c~ added to mirror process u c~ > w+ g g d c~ 
INFO: Process c~ u > w+ u d u~ c~ added to mirror process u c~ > w+ u d u~ c~ 
INFO: Process c~ u > w+ u s c~ c~ added to mirror process u c~ > w+ u s c~ c~ 
INFO: Process c~ u > w+ c d c~ c~ added to mirror process u c~ > w+ c d c~ c~ 
INFO: Process c~ u > w+ d d c~ d~ added to mirror process u c~ > w+ d d c~ d~ 
INFO: Process c~ u > w+ d s c~ s~ added to mirror process u c~ > w+ d s c~ s~ 
INFO: Process c~ c > w+ g g d u~ added to mirror process c c~ > w+ g g d u~ 
INFO: Process c~ c > w+ g g s c~ added to mirror process c c~ > w+ g g s c~ 
INFO: Process c~ c > w+ u d u~ u~ added to mirror process c c~ > w+ u d u~ u~ 
INFO: Process c~ c > w+ u s u~ c~ added to mirror process c c~ > w+ u s u~ c~ 
INFO: Process c~ c > w+ c d u~ c~ added to mirror process c c~ > w+ c d u~ c~ 
INFO: Process c~ c > w+ c s c~ c~ added to mirror process c c~ > w+ c s c~ c~ 
INFO: Process c~ c > w+ d d u~ d~ added to mirror process c c~ > w+ d d u~ d~ 
INFO: Process c~ c > w+ d s u~ s~ added to mirror process c c~ > w+ d s u~ s~ 
INFO: Process c~ c > w+ d s c~ d~ added to mirror process c c~ > w+ d s c~ d~ 
INFO: Process c~ c > w+ s s c~ s~ added to mirror process c c~ > w+ s s c~ s~ 
INFO: Process c~ d > w+ d d u~ c~ added to mirror process d c~ > w+ d d u~ c~ 
INFO: Process c~ d > w+ d s c~ c~ added to mirror process d c~ > w+ d s c~ c~ 
INFO: Process c~ s > w+ d s u~ c~ added to mirror process s c~ > w+ d s u~ c~ 
INFO: Process c~ s > w+ s s c~ c~ added to mirror process s c~ > w+ s s c~ c~ 
INFO: Process c~ u~ > w+ d u~ u~ c~ added to mirror process u~ c~ > w+ d u~ u~ c~ 
INFO: Process c~ u~ > w+ s u~ c~ c~ added to mirror process u~ c~ > w+ s u~ c~ c~ 
INFO: Crossed process found for c~ c~ > w+ d u~ c~ c~, reuse diagrams. 
INFO: Crossed process found for c~ c~ > w+ s c~ c~ c~, reuse diagrams. 
INFO: Crossed process found for c~ d~ > w+ g g u~ c~, reuse diagrams. 
INFO: Crossed process found for c~ d~ > w+ u u~ u~ c~, reuse diagrams. 
INFO: Crossed process found for c~ d~ > w+ c u~ c~ c~, reuse diagrams. 
INFO: Crossed process found for c~ d~ > w+ d u~ c~ d~, reuse diagrams. 
INFO: Crossed process found for c~ d~ > w+ s u~ c~ s~, reuse diagrams. 
INFO: Crossed process found for c~ d~ > w+ s c~ c~ d~, reuse diagrams. 
INFO: Crossed process found for c~ s~ > w+ g g c~ c~, reuse diagrams. 
INFO: Crossed process found for c~ s~ > w+ u u~ c~ c~, reuse diagrams. 
INFO: Crossed process found for c~ s~ > w+ c c~ c~ c~, reuse diagrams. 
INFO: Crossed process found for c~ s~ > w+ d u~ c~ s~, reuse diagrams. 
INFO: Crossed process found for c~ s~ > w+ d c~ c~ d~, reuse diagrams. 
INFO: Crossed process found for c~ s~ > w+ s c~ c~ s~, reuse diagrams. 
INFO: Process d~ g > w+ g g g u~ added to mirror process g d~ > w+ g g g u~ 
INFO: Process d~ g > w+ g u u~ u~ added to mirror process g d~ > w+ g u u~ u~ 
INFO: Process d~ g > w+ g c u~ c~ added to mirror process g d~ > w+ g c u~ c~ 
INFO: Process d~ g > w+ g d u~ d~ added to mirror process g d~ > w+ g d u~ d~ 
INFO: Process d~ g > w+ g s u~ s~ added to mirror process g d~ > w+ g s u~ s~ 
INFO: Process d~ g > w+ g s c~ d~ added to mirror process g d~ > w+ g s c~ d~ 
INFO: Process d~ u > w+ g g g g added to mirror process u d~ > w+ g g g g 
INFO: Process d~ u > w+ g g u u~ added to mirror process u d~ > w+ g g u u~ 
INFO: Process d~ u > w+ g g c c~ added to mirror process u d~ > w+ g g c c~ 
INFO: Process d~ u > w+ g g d d~ added to mirror process u d~ > w+ g g d d~ 
INFO: Process d~ u > w+ g g s s~ added to mirror process u d~ > w+ g g s s~ 
INFO: Process d~ u > w+ u u u~ u~ added to mirror process u d~ > w+ u u u~ u~ 
INFO: Process d~ u > w+ u c u~ c~ added to mirror process u d~ > w+ u c u~ c~ 
INFO: Process d~ u > w+ u d u~ d~ added to mirror process u d~ > w+ u d u~ d~ 
INFO: Process d~ u > w+ u s u~ s~ added to mirror process u d~ > w+ u s u~ s~ 
INFO: Process d~ u > w+ u s c~ d~ added to mirror process u d~ > w+ u s c~ d~ 
INFO: Process d~ u > w+ c c c~ c~ added to mirror process u d~ > w+ c c c~ c~ 
INFO: Process d~ u > w+ c d c~ d~ added to mirror process u d~ > w+ c d c~ d~ 
INFO: Process d~ u > w+ c s c~ s~ added to mirror process u d~ > w+ c s c~ s~ 
INFO: Process d~ u > w+ d d d~ d~ added to mirror process u d~ > w+ d d d~ d~ 
INFO: Process d~ u > w+ d s d~ s~ added to mirror process u d~ > w+ d s d~ s~ 
INFO: Process d~ u > w+ s s s~ s~ added to mirror process u d~ > w+ s s s~ s~ 
INFO: Process d~ c > w+ g g c u~ added to mirror process c d~ > w+ g g c u~ 
INFO: Process d~ c > w+ g g s d~ added to mirror process c d~ > w+ g g s d~ 
INFO: Process d~ c > w+ u c u~ u~ added to mirror process c d~ > w+ u c u~ u~ 
INFO: Process d~ c > w+ u s u~ d~ added to mirror process c d~ > w+ u s u~ d~ 
INFO: Process d~ c > w+ c c u~ c~ added to mirror process c d~ > w+ c c u~ c~ 
INFO: Process d~ c > w+ c d u~ d~ added to mirror process c d~ > w+ c d u~ d~ 
INFO: Process d~ c > w+ c s u~ s~ added to mirror process c d~ > w+ c s u~ s~ 
INFO: Process d~ c > w+ c s c~ d~ added to mirror process c d~ > w+ c s c~ d~ 
INFO: Process d~ c > w+ d s d~ d~ added to mirror process c d~ > w+ d s d~ d~ 
INFO: Process d~ c > w+ s s d~ s~ added to mirror process c d~ > w+ s s d~ s~ 
INFO: Process d~ d > w+ g g d u~ added to mirror process d d~ > w+ g g d u~ 
INFO: Process d~ d > w+ g g s c~ added to mirror process d d~ > w+ g g s c~ 
INFO: Process d~ d > w+ u d u~ u~ added to mirror process d d~ > w+ u d u~ u~ 
INFO: Process d~ d > w+ u s u~ c~ added to mirror process d d~ > w+ u s u~ c~ 
INFO: Process d~ d > w+ c d u~ c~ added to mirror process d d~ > w+ c d u~ c~ 
INFO: Process d~ d > w+ c s c~ c~ added to mirror process d d~ > w+ c s c~ c~ 
INFO: Process d~ d > w+ d d u~ d~ added to mirror process d d~ > w+ d d u~ d~ 
INFO: Process d~ d > w+ d s u~ s~ added to mirror process d d~ > w+ d s u~ s~ 
INFO: Process d~ d > w+ d s c~ d~ added to mirror process d d~ > w+ d s c~ d~ 
INFO: Process d~ d > w+ s s c~ s~ added to mirror process d d~ > w+ s s c~ s~ 
INFO: Process d~ s > w+ g g s u~ added to mirror process s d~ > w+ g g s u~ 
INFO: Process d~ s > w+ u s u~ u~ added to mirror process s d~ > w+ u s u~ u~ 
INFO: Process d~ s > w+ c s u~ c~ added to mirror process s d~ > w+ c s u~ c~ 
INFO: Process d~ s > w+ d s u~ d~ added to mirror process s d~ > w+ d s u~ d~ 
INFO: Process d~ s > w+ s s u~ s~ added to mirror process s d~ > w+ s s u~ s~ 
INFO: Process d~ s > w+ s s c~ d~ added to mirror process s d~ > w+ s s c~ d~ 
INFO: Process d~ u~ > w+ g g u~ u~ added to mirror process u~ d~ > w+ g g u~ u~ 
INFO: Process d~ u~ > w+ u u~ u~ u~ added to mirror process u~ d~ > w+ u u~ u~ u~ 
INFO: Process d~ u~ > w+ c u~ u~ c~ added to mirror process u~ d~ > w+ c u~ u~ c~ 
INFO: Process d~ u~ > w+ d u~ u~ d~ added to mirror process u~ d~ > w+ d u~ u~ d~ 
INFO: Process d~ u~ > w+ s u~ u~ s~ added to mirror process u~ d~ > w+ s u~ u~ s~ 
INFO: Process d~ u~ > w+ s u~ c~ d~ added to mirror process u~ d~ > w+ s u~ c~ d~ 
INFO: Process d~ c~ > w+ g g u~ c~ added to mirror process c~ d~ > w+ g g u~ c~ 
INFO: Process d~ c~ > w+ u u~ u~ c~ added to mirror process c~ d~ > w+ u u~ u~ c~ 
INFO: Process d~ c~ > w+ c u~ c~ c~ added to mirror process c~ d~ > w+ c u~ c~ c~ 
INFO: Process d~ c~ > w+ d u~ c~ d~ added to mirror process c~ d~ > w+ d u~ c~ d~ 
INFO: Process d~ c~ > w+ s u~ c~ s~ added to mirror process c~ d~ > w+ s u~ c~ s~ 
INFO: Process d~ c~ > w+ s c~ c~ d~ added to mirror process c~ d~ > w+ s c~ c~ d~ 
INFO: Crossed process found for d~ d~ > w+ g g u~ d~, reuse diagrams. 
INFO: Crossed process found for d~ d~ > w+ u u~ u~ d~, reuse diagrams. 
INFO: Crossed process found for d~ d~ > w+ c u~ c~ d~, reuse diagrams. 
INFO: Crossed process found for d~ d~ > w+ d u~ d~ d~, reuse diagrams. 
INFO: Crossed process found for d~ d~ > w+ s u~ d~ s~, reuse diagrams. 
INFO: Crossed process found for d~ d~ > w+ s c~ d~ d~, reuse diagrams. 
INFO: Crossed process found for d~ s~ > w+ g g u~ s~, reuse diagrams. 
INFO: Crossed process found for d~ s~ > w+ g g c~ d~, reuse diagrams. 
INFO: Crossed process found for d~ s~ > w+ u u~ u~ s~, reuse diagrams. 
INFO: Crossed process found for d~ s~ > w+ u u~ c~ d~, reuse diagrams. 
INFO: Crossed process found for d~ s~ > w+ c u~ c~ s~, reuse diagrams. 
INFO: Crossed process found for d~ s~ > w+ c c~ c~ d~, reuse diagrams. 
INFO: Crossed process found for d~ s~ > w+ d u~ d~ s~, reuse diagrams. 
INFO: Crossed process found for d~ s~ > w+ d c~ d~ d~, reuse diagrams. 
INFO: Crossed process found for d~ s~ > w+ s u~ s~ s~, reuse diagrams. 
INFO: Crossed process found for d~ s~ > w+ s c~ d~ s~, reuse diagrams. 
INFO: Process s~ g > w+ g g g c~ added to mirror process g s~ > w+ g g g c~ 
INFO: Process s~ g > w+ g u u~ c~ added to mirror process g s~ > w+ g u u~ c~ 
INFO: Process s~ g > w+ g c c~ c~ added to mirror process g s~ > w+ g c c~ c~ 
INFO: Process s~ g > w+ g d u~ s~ added to mirror process g s~ > w+ g d u~ s~ 
INFO: Process s~ g > w+ g d c~ d~ added to mirror process g s~ > w+ g d c~ d~ 
INFO: Process s~ g > w+ g s c~ s~ added to mirror process g s~ > w+ g s c~ s~ 
INFO: Process s~ u > w+ g g u c~ added to mirror process u s~ > w+ g g u c~ 
INFO: Process s~ u > w+ g g d s~ added to mirror process u s~ > w+ g g d s~ 
INFO: Process s~ u > w+ u u u~ c~ added to mirror process u s~ > w+ u u u~ c~ 
INFO: Process s~ u > w+ u c c~ c~ added to mirror process u s~ > w+ u c c~ c~ 
INFO: Process s~ u > w+ u d u~ s~ added to mirror process u s~ > w+ u d u~ s~ 
INFO: Process s~ u > w+ u d c~ d~ added to mirror process u s~ > w+ u d c~ d~ 
INFO: Process s~ u > w+ u s c~ s~ added to mirror process u s~ > w+ u s c~ s~ 
INFO: Process s~ u > w+ c d c~ s~ added to mirror process u s~ > w+ c d c~ s~ 
INFO: Process s~ u > w+ d d d~ s~ added to mirror process u s~ > w+ d d d~ s~ 
INFO: Process s~ u > w+ d s s~ s~ added to mirror process u s~ > w+ d s s~ s~ 
INFO: Process s~ c > w+ g g g g added to mirror process c s~ > w+ g g g g 
INFO: Process s~ c > w+ g g u u~ added to mirror process c s~ > w+ g g u u~ 
INFO: Process s~ c > w+ g g c c~ added to mirror process c s~ > w+ g g c c~ 
INFO: Process s~ c > w+ g g d d~ added to mirror process c s~ > w+ g g d d~ 
INFO: Process s~ c > w+ g g s s~ added to mirror process c s~ > w+ g g s s~ 
INFO: Process s~ c > w+ u u u~ u~ added to mirror process c s~ > w+ u u u~ u~ 
INFO: Process s~ c > w+ u c u~ c~ added to mirror process c s~ > w+ u c u~ c~ 
INFO: Process s~ c > w+ u d u~ d~ added to mirror process c s~ > w+ u d u~ d~ 
INFO: Process s~ c > w+ u s u~ s~ added to mirror process c s~ > w+ u s u~ s~ 
INFO: Process s~ c > w+ c c c~ c~ added to mirror process c s~ > w+ c c c~ c~ 
INFO: Process s~ c > w+ c d u~ s~ added to mirror process c s~ > w+ c d u~ s~ 
INFO: Process s~ c > w+ c d c~ d~ added to mirror process c s~ > w+ c d c~ d~ 
INFO: Process s~ c > w+ c s c~ s~ added to mirror process c s~ > w+ c s c~ s~ 
INFO: Process s~ c > w+ d d d~ d~ added to mirror process c s~ > w+ d d d~ d~ 
INFO: Process s~ c > w+ d s d~ s~ added to mirror process c s~ > w+ d s d~ s~ 
INFO: Process s~ c > w+ s s s~ s~ added to mirror process c s~ > w+ s s s~ s~ 
INFO: Process s~ d > w+ g g d c~ added to mirror process d s~ > w+ g g d c~ 
INFO: Process s~ d > w+ u d u~ c~ added to mirror process d s~ > w+ u d u~ c~ 
INFO: Process s~ d > w+ c d c~ c~ added to mirror process d s~ > w+ c d c~ c~ 
INFO: Process s~ d > w+ d d u~ s~ added to mirror process d s~ > w+ d d u~ s~ 
INFO: Process s~ d > w+ d d c~ d~ added to mirror process d s~ > w+ d d c~ d~ 
INFO: Process s~ d > w+ d s c~ s~ added to mirror process d s~ > w+ d s c~ s~ 
INFO: Process s~ s > w+ g g d u~ added to mirror process s s~ > w+ g g d u~ 
INFO: Process s~ s > w+ g g s c~ added to mirror process s s~ > w+ g g s c~ 
INFO: Process s~ s > w+ u d u~ u~ added to mirror process s s~ > w+ u d u~ u~ 
INFO: Process s~ s > w+ u s u~ c~ added to mirror process s s~ > w+ u s u~ c~ 
INFO: Process s~ s > w+ c d u~ c~ added to mirror process s s~ > w+ c d u~ c~ 
INFO: Process s~ s > w+ c s c~ c~ added to mirror process s s~ > w+ c s c~ c~ 
INFO: Process s~ s > w+ d d u~ d~ added to mirror process s s~ > w+ d d u~ d~ 
INFO: Process s~ s > w+ d s u~ s~ added to mirror process s s~ > w+ d s u~ s~ 
INFO: Process s~ s > w+ d s c~ d~ added to mirror process s s~ > w+ d s c~ d~ 
INFO: Process s~ s > w+ s s c~ s~ added to mirror process s s~ > w+ s s c~ s~ 
INFO: Process s~ u~ > w+ g g u~ c~ added to mirror process u~ s~ > w+ g g u~ c~ 
INFO: Process s~ u~ > w+ u u~ u~ c~ added to mirror process u~ s~ > w+ u u~ u~ c~ 
INFO: Process s~ u~ > w+ c u~ c~ c~ added to mirror process u~ s~ > w+ c u~ c~ c~ 
INFO: Process s~ u~ > w+ d u~ u~ s~ added to mirror process u~ s~ > w+ d u~ u~ s~ 
INFO: Process s~ u~ > w+ d u~ c~ d~ added to mirror process u~ s~ > w+ d u~ c~ d~ 
INFO: Process s~ u~ > w+ s u~ c~ s~ added to mirror process u~ s~ > w+ s u~ c~ s~ 
INFO: Process s~ c~ > w+ g g c~ c~ added to mirror process c~ s~ > w+ g g c~ c~ 
INFO: Process s~ c~ > w+ u u~ c~ c~ added to mirror process c~ s~ > w+ u u~ c~ c~ 
INFO: Process s~ c~ > w+ c c~ c~ c~ added to mirror process c~ s~ > w+ c c~ c~ c~ 
INFO: Process s~ c~ > w+ d u~ c~ s~ added to mirror process c~ s~ > w+ d u~ c~ s~ 
INFO: Process s~ c~ > w+ d c~ c~ d~ added to mirror process c~ s~ > w+ d c~ c~ d~ 
INFO: Process s~ c~ > w+ s c~ c~ s~ added to mirror process c~ s~ > w+ s c~ c~ s~ 
INFO: Process s~ d~ > w+ g g u~ s~ added to mirror process d~ s~ > w+ g g u~ s~ 
INFO: Process s~ d~ > w+ g g c~ d~ added to mirror process d~ s~ > w+ g g c~ d~ 
INFO: Process s~ d~ > w+ u u~ u~ s~ added to mirror process d~ s~ > w+ u u~ u~ s~ 
INFO: Process s~ d~ > w+ u u~ c~ d~ added to mirror process d~ s~ > w+ u u~ c~ d~ 
INFO: Process s~ d~ > w+ c u~ c~ s~ added to mirror process d~ s~ > w+ c u~ c~ s~ 
INFO: Process s~ d~ > w+ c c~ c~ d~ added to mirror process d~ s~ > w+ c c~ c~ d~ 
INFO: Process s~ d~ > w+ d u~ d~ s~ added to mirror process d~ s~ > w+ d u~ d~ s~ 
INFO: Process s~ d~ > w+ d c~ d~ d~ added to mirror process d~ s~ > w+ d c~ d~ d~ 
INFO: Process s~ d~ > w+ s u~ s~ s~ added to mirror process d~ s~ > w+ s u~ s~ s~ 
INFO: Process s~ d~ > w+ s c~ d~ s~ added to mirror process d~ s~ > w+ s c~ d~ s~ 
INFO: Crossed process found for s~ s~ > w+ g g c~ s~, reuse diagrams. 
INFO: Crossed process found for s~ s~ > w+ u u~ c~ s~, reuse diagrams. 
INFO: Crossed process found for s~ s~ > w+ c c~ c~ s~, reuse diagrams. 
INFO: Crossed process found for s~ s~ > w+ d u~ s~ s~, reuse diagrams. 
INFO: Crossed process found for s~ s~ > w+ d c~ d~ s~, reuse diagrams. 
INFO: Crossed process found for s~ s~ > w+ s c~ s~ s~, reuse diagrams. 
270 processes with 21272 diagrams generated in 41.009 s
Total: 402 processes with 23014 diagrams
output --hel_recycling=False
INFO: initialize a new directory: PROC_sm_9 
INFO: remove old information in PROC_sm_9 
INFO: Organizing processes into subprocess groups 
INFO: Generating Helas calls for process: g g > w+ g g d u~ WEIGHTED<=6 @5 
INFO: Processing color information for process: g g > w+ g g d u~ @5 
INFO: Combined process g g > w+ g g s c~ WEIGHTED<=6 @5 with process g g > w+ g g d u~ WEIGHTED<=6 @5 
INFO: Generating Helas calls for process: g u > w+ g g g d WEIGHTED<=6 @5 
INFO: Processing color information for process: g u > w+ g g g d @5 
INFO: Combined process g c > w+ g g g s WEIGHTED<=6 @5 with process g u > w+ g g g d WEIGHTED<=6 @5 
INFO: Generating Helas calls for process: g d~ > w+ g g g u~ WEIGHTED<=6 @5 
INFO: Processing color information for process: g d~ > w+ g g g u~ @5 
INFO: Combined process g s~ > w+ g g g c~ WEIGHTED<=6 @5 with process g d~ > w+ g g g u~ WEIGHTED<=6 @5 
INFO: Generating Helas calls for process: u d~ > w+ g g g g WEIGHTED<=6 @5 
INFO: Processing color information for process: u d~ > w+ g g g g @5 
INFO: Combined process c s~ > w+ g g g g WEIGHTED<=6 @5 with process u d~ > w+ g g g g WEIGHTED<=6 @5 
INFO: Generating Helas calls for process: g g > w+ u d u~ u~ WEIGHTED<=6 @5 
INFO: Processing color information for process: g g > w+ u d u~ u~ @5 
INFO: Combined process g g > w+ c s c~ c~ WEIGHTED<=6 @5 with process g g > w+ u d u~ u~ WEIGHTED<=6 @5 
INFO: Generating Helas calls for process: g g > w+ d d u~ d~ WEIGHTED<=6 @5 
INFO: Processing color information for process: g g > w+ d d u~ d~ @5 
INFO: Combined process g g > w+ s s c~ s~ WEIGHTED<=6 @5 with process g g > w+ d d u~ d~ WEIGHTED<=6 @5 
INFO: Generating Helas calls for process: g g > w+ u s u~ c~ WEIGHTED<=6 @5 
INFO: Processing color information for process: g g > w+ u s u~ c~ @5 
INFO: Combined process g g > w+ c d c~ u~ WEIGHTED<=6 @5 with process g g > w+ u s u~ c~ WEIGHTED<=6 @5 
INFO: Combined process g g > w+ s d s~ u~ WEIGHTED<=6 @5 with process g g > w+ u s u~ c~ WEIGHTED<=6 @5 
INFO: Combined process g g > w+ d s d~ c~ WEIGHTED<=6 @5 with process g g > w+ u s u~ c~ WEIGHTED<=6 @5 
INFO: Generating Helas calls for process: g u > w+ g u d u~ WEIGHTED<=6 @5 
INFO: Processing color information for process: g u > w+ g u d u~ @5 
INFO: Generating Helas calls for process: g u > w+ g d d d~ WEIGHTED<=6 @5 
INFO: Processing color information for process: g u > w+ g d d d~ @5 
INFO: Combined process g c > w+ g c s c~ WEIGHTED<=6 @5 with process g u > w+ g u d u~ WEIGHTED<=6 @5 
INFO: Combined process g c > w+ g s s s~ WEIGHTED<=6 @5 with process g u > w+ g d d d~ WEIGHTED<=6 @5 
INFO: Generating Helas calls for process: g d > w+ g d d u~ WEIGHTED<=6 @5 
INFO: Processing color information for process: g d > w+ g d d u~ @5 
INFO: Combined process g s > w+ g s s c~ WEIGHTED<=6 @5 with process g d > w+ g d d u~ WEIGHTED<=6 @5 
INFO: Generating Helas calls for process: g u~ > w+ g d u~ u~ WEIGHTED<=6 @5 
INFO: Processing color information for process: g u~ > w+ g d u~ u~ @5 
INFO: Combined process g c~ > w+ g s c~ c~ WEIGHTED<=6 @5 with process g u~ > w+ g d u~ u~ WEIGHTED<=6 @5 
INFO: Generating Helas calls for process: g d~ > w+ g u u~ u~ WEIGHTED<=6 @5 
INFO: Processing color information for process: g d~ > w+ g u u~ u~ @5 
INFO: Generating Helas calls for process: g d~ > w+ g d u~ d~ WEIGHTED<=6 @5 
INFO: Processing color information for process: g d~ > w+ g d u~ d~ @5 
INFO: Combined process g s~ > w+ g c c~ c~ WEIGHTED<=6 @5 with process g d~ > w+ g u u~ u~ WEIGHTED<=6 @5 
INFO: Combined process g s~ > w+ g s c~ s~ WEIGHTED<=6 @5 with process g d~ > w+ g d u~ d~ WEIGHTED<=6 @5 
INFO: Generating Helas calls for process: g u > w+ g u s c~ WEIGHTED<=6 @5 
INFO: Processing color information for process: g u > w+ g u s c~ @5 
INFO: Generating Helas calls for process: g u > w+ g c d c~ WEIGHTED<=6 @5 
INFO: Processing color information for process: g u > w+ g c d c~ @5 
INFO: Combined process g u > w+ g s d s~ WEIGHTED<=6 @5 with process g u > w+ g c d c~ WEIGHTED<=6 @5 
INFO: Combined process g c > w+ g u s u~ WEIGHTED<=6 @5 with process g u > w+ g c d c~ WEIGHTED<=6 @5 
INFO: Combined process g c > w+ g c d u~ WEIGHTED<=6 @5 with process g u > w+ g u s c~ WEIGHTED<=6 @5 
INFO: Combined process g c > w+ g d s d~ WEIGHTED<=6 @5 with process g u > w+ g c d c~ WEIGHTED<=6 @5 
INFO: Combined process g d > w+ g d s c~ WEIGHTED<=6 @5 with process g u > w+ g u s c~ WEIGHTED<=6 @5 
INFO: Combined process g s > w+ g s d u~ WEIGHTED<=6 @5 with process g u > w+ g u s c~ WEIGHTED<=6 @5 
INFO: Generating Helas calls for process: g u~ > w+ g s u~ c~ WEIGHTED<=6 @5 
INFO: Processing color information for process: g u~ > w+ g s u~ c~ @5 
INFO: Combined process g c~ > w+ g d c~ u~ WEIGHTED<=6 @5 with process g u~ > w+ g s u~ c~ WEIGHTED<=6 @5 
INFO: Generating Helas calls for process: g d~ > w+ g c u~ c~ WEIGHTED<=6 @5 
INFO: Processing color information for process: g d~ > w+ g c u~ c~ @5 
INFO: Combined process g d~ > w+ g s u~ s~ WEIGHTED<=6 @5 with process g d~ > w+ g c u~ c~ WEIGHTED<=6 @5 
INFO: Combined process g d~ > w+ g s d~ c~ WEIGHTED<=6 @5 with process g u~ > w+ g s u~ c~ WEIGHTED<=6 @5 
INFO: Combined process g s~ > w+ g u c~ u~ WEIGHTED<=6 @5 with process g d~ > w+ g c u~ c~ WEIGHTED<=6 @5 
INFO: Combined process g s~ > w+ g d s~ u~ WEIGHTED<=6 @5 with process g u~ > w+ g s u~ c~ WEIGHTED<=6 @5 
INFO: Combined process g s~ > w+ g d c~ d~ WEIGHTED<=6 @5 with process g d~ > w+ g c u~ c~ WEIGHTED<=6 @5 
INFO: Generating Helas calls for process: u u > w+ g g u d WEIGHTED<=6 @5 
INFO: Processing color information for process: u u > w+ g g u d @5 
INFO: Generating Helas calls for process: u d > w+ g g d d WEIGHTED<=6 @5 
INFO: Processing color information for process: u d > w+ g g d d @5 
INFO: Generating Helas calls for process: u u~ > w+ g g d u~ WEIGHTED<=6 @5 
INFO: Processing color information for process: u u~ > w+ g g d u~ @5 
INFO: Generating Helas calls for process: u d~ > w+ g g u u~ WEIGHTED<=6 @5 
INFO: Processing color information for process: u d~ > w+ g g u u~ @5 
INFO: Generating Helas calls for process: u d~ > w+ g g d d~ WEIGHTED<=6 @5 
INFO: Processing color information for process: u d~ > w+ g g d d~ @5 
INFO: Combined process c c > w+ g g c s WEIGHTED<=6 @5 with process u u > w+ g g u d WEIGHTED<=6 @5 
INFO: Combined process c s > w+ g g s s WEIGHTED<=6 @5 with process u d > w+ g g d d WEIGHTED<=6 @5 
INFO: Combined process c c~ > w+ g g s c~ WEIGHTED<=6 @5 with process u u~ > w+ g g d u~ WEIGHTED<=6 @5 
INFO: Combined process c s~ > w+ g g c c~ WEIGHTED<=6 @5 with process u d~ > w+ g g u u~ WEIGHTED<=6 @5 
INFO: Combined process c s~ > w+ g g s s~ WEIGHTED<=6 @5 with process u d~ > w+ g g d d~ WEIGHTED<=6 @5 
INFO: Generating Helas calls for process: d d~ > w+ g g d u~ WEIGHTED<=6 @5 
INFO: Processing color information for process: d d~ > w+ g g d u~ @5 
INFO: Combined process s s~ > w+ g g s c~ WEIGHTED<=6 @5 with process d d~ > w+ g g d u~ WEIGHTED<=6 @5 
INFO: Generating Helas calls for process: u~ d~ > w+ g g u~ u~ WEIGHTED<=6 @5 
INFO: Processing color information for process: u~ d~ > w+ g g u~ u~ @5 
INFO: Combined process c~ s~ > w+ g g c~ c~ WEIGHTED<=6 @5 with process u~ d~ > w+ g g u~ u~ WEIGHTED<=6 @5 
INFO: Generating Helas calls for process: d~ d~ > w+ g g u~ d~ WEIGHTED<=6 @5 
INFO: Processing color information for process: d~ d~ > w+ g g u~ d~ @5 
INFO: Combined process s~ s~ > w+ g g c~ s~ WEIGHTED<=6 @5 with process d~ d~ > w+ g g u~ d~ WEIGHTED<=6 @5 
INFO: Generating Helas calls for process: u c > w+ g g u s WEIGHTED<=6 @5 
INFO: Processing color information for process: u c > w+ g g u s @5 
INFO: Generating Helas calls for process: u c > w+ g g c d WEIGHTED<=6 @5 
INFO: Processing color information for process: u c > w+ g g c d @5 
INFO: Combined process u s > w+ g g s d WEIGHTED<=6 @5 with process u c > w+ g g c d WEIGHTED<=6 @5 
INFO: Generating Helas calls for process: u u~ > w+ g g s c~ WEIGHTED<=6 @5 
INFO: Processing color information for process: u u~ > w+ g g s c~ @5 
INFO: Generating Helas calls for process: u c~ > w+ g g d c~ WEIGHTED<=6 @5 
INFO: Processing color information for process: u c~ > w+ g g d c~ @5 
INFO: Generating Helas calls for process: u d~ > w+ g g c c~ WEIGHTED<=6 @5 
INFO: Processing color information for process: u d~ > w+ g g c c~ @5 
INFO: Combined process u d~ > w+ g g s s~ WEIGHTED<=6 @5 with process u d~ > w+ g g c c~ WEIGHTED<=6 @5 
INFO: Generating Helas calls for process: u s~ > w+ g g u c~ WEIGHTED<=6 @5 
INFO: Processing color information for process: u s~ > w+ g g u c~ @5 
INFO: Combined process u s~ > w+ g g d s~ WEIGHTED<=6 @5 with process u c~ > w+ g g d c~ WEIGHTED<=6 @5 
INFO: Combined process c d > w+ g g d s WEIGHTED<=6 @5 with process u c > w+ g g c d WEIGHTED<=6 @5 
INFO: Combined process c u~ > w+ g g s u~ WEIGHTED<=6 @5 with process u c~ > w+ g g d c~ WEIGHTED<=6 @5 
INFO: Combined process c c~ > w+ g g d u~ WEIGHTED<=6 @5 with process u u~ > w+ g g s c~ WEIGHTED<=6 @5 
INFO: Combined process c d~ > w+ g g c u~ WEIGHTED<=6 @5 with process u s~ > w+ g g u c~ WEIGHTED<=6 @5 
INFO: Combined process c d~ > w+ g g s d~ WEIGHTED<=6 @5 with process u c~ > w+ g g d c~ WEIGHTED<=6 @5 
INFO: Combined process c s~ > w+ g g u u~ WEIGHTED<=6 @5 with process u d~ > w+ g g c c~ WEIGHTED<=6 @5 
INFO: Combined process c s~ > w+ g g d d~ WEIGHTED<=6 @5 with process u d~ > w+ g g c c~ WEIGHTED<=6 @5 
INFO: Combined process d d~ > w+ g g s c~ WEIGHTED<=6 @5 with process u u~ > w+ g g s c~ WEIGHTED<=6 @5 
INFO: Combined process d s~ > w+ g g d c~ WEIGHTED<=6 @5 with process u s~ > w+ g g u c~ WEIGHTED<=6 @5 
INFO: Combined process s d~ > w+ g g s u~ WEIGHTED<=6 @5 with process u s~ > w+ g g u c~ WEIGHTED<=6 @5 
INFO: Combined process s s~ > w+ g g d u~ WEIGHTED<=6 @5 with process u u~ > w+ g g s c~ WEIGHTED<=6 @5 
INFO: Generating Helas calls for process: u~ s~ > w+ g g u~ c~ WEIGHTED<=6 @5 
INFO: Processing color information for process: u~ s~ > w+ g g u~ c~ @5 
INFO: Combined process c~ d~ > w+ g g c~ u~ WEIGHTED<=6 @5 with process u~ s~ > w+ g g u~ c~ WEIGHTED<=6 @5 
INFO: Generating Helas calls for process: d~ s~ > w+ g g u~ s~ WEIGHTED<=6 @5 
INFO: Processing color information for process: d~ s~ > w+ g g u~ s~ @5 
INFO: Combined process d~ s~ > w+ g g d~ c~ WEIGHTED<=6 @5 with process u~ s~ > w+ g g u~ c~ WEIGHTED<=6 @5 
INFO: Generating Helas calls for process: u u > w+ u u d u~ WEIGHTED<=6 @5 
INFO: Processing color information for process: u u > w+ u u d u~ @5 
INFO: Generating Helas calls for process: u d > w+ d d d d~ WEIGHTED<=6 @5 
INFO: Processing color information for process: u d > w+ d d d d~ @5 
INFO: Generating Helas calls for process: u u~ > w+ u d u~ u~ WEIGHTED<=6 @5 
INFO: Processing color information for process: u u~ > w+ u d u~ u~ @5 
INFO: Generating Helas calls for process: u d~ > w+ u u u~ u~ WEIGHTED<=6 @5 
INFO: Processing color information for process: u d~ > w+ u u u~ u~ @5 
INFO: Generating Helas calls for process: u d~ > w+ d d d~ d~ WEIGHTED<=6 @5 
INFO: Processing color information for process: u d~ > w+ d d d~ d~ @5 
INFO: Combined process c c > w+ c c s c~ WEIGHTED<=6 @5 with process u u > w+ u u d u~ WEIGHTED<=6 @5 
INFO: Combined process c s > w+ s s s s~ WEIGHTED<=6 @5 with process u d > w+ d d d d~ WEIGHTED<=6 @5 
INFO: Combined process c c~ > w+ c s c~ c~ WEIGHTED<=6 @5 with process u u~ > w+ u d u~ u~ WEIGHTED<=6 @5 
INFO: Combined process c s~ > w+ c c c~ c~ WEIGHTED<=6 @5 with process u d~ > w+ u u u~ u~ WEIGHTED<=6 @5 
INFO: Combined process c s~ > w+ s s s~ s~ WEIGHTED<=6 @5 with process u d~ > w+ d d d~ d~ WEIGHTED<=6 @5 
INFO: Generating Helas calls for process: d d > w+ d d d u~ WEIGHTED<=6 @5 
INFO: Processing color information for process: d d > w+ d d d u~ @5 
INFO: Generating Helas calls for process: d d~ > w+ d d u~ d~ WEIGHTED<=6 @5 
INFO: Processing color information for process: d d~ > w+ d d u~ d~ @5 
INFO: Combined process s s > w+ s s s c~ WEIGHTED<=6 @5 with process d d > w+ d d d u~ WEIGHTED<=6 @5 
INFO: Combined process s s~ > w+ s s c~ s~ WEIGHTED<=6 @5 with process d d~ > w+ d d u~ d~ WEIGHTED<=6 @5 
INFO: Generating Helas calls for process: u~ u~ > w+ d u~ u~ u~ WEIGHTED<=6 @5 
INFO: Processing color information for process: u~ u~ > w+ d u~ u~ u~ @5 
INFO: Generating Helas calls for process: u~ d~ > w+ u u~ u~ u~ WEIGHTED<=6 @5 
INFO: Processing color information for process: u~ d~ > w+ u u~ u~ u~ @5 
INFO: Combined process c~ c~ > w+ s c~ c~ c~ WEIGHTED<=6 @5 with process u~ u~ > w+ d u~ u~ u~ WEIGHTED<=6 @5 
INFO: Combined process c~ s~ > w+ c c~ c~ c~ WEIGHTED<=6 @5 with process u~ d~ > w+ u u~ u~ u~ WEIGHTED<=6 @5 
INFO: Generating Helas calls for process: d~ d~ > w+ d u~ d~ d~ WEIGHTED<=6 @5 
INFO: Processing color information for process: d~ d~ > w+ d u~ d~ d~ @5 
INFO: Combined process s~ s~ > w+ s c~ s~ s~ WEIGHTED<=6 @5 with process d~ d~ > w+ d u~ d~ d~ WEIGHTED<=6 @5 
INFO: Generating Helas calls for process: u u > w+ u d d d~ WEIGHTED<=6 @5 
INFO: Processing color information for process: u u > w+ u d d d~ @5 
INFO: Generating Helas calls for process: u d > w+ u d d u~ WEIGHTED<=6 @5 
INFO: Processing color information for process: u d > w+ u d d u~ @5 
INFO: Generating Helas calls for process: u u~ > w+ d d u~ d~ WEIGHTED<=6 @5 
INFO: Processing color information for process: u u~ > w+ d d u~ d~ @5 
INFO: Generating Helas calls for process: u d~ > w+ u d u~ d~ WEIGHTED<=6 @5 
INFO: Processing color information for process: u d~ > w+ u d u~ d~ @5 
INFO: Combined process c c > w+ c s s s~ WEIGHTED<=6 @5 with process u u > w+ u d d d~ WEIGHTED<=6 @5 
INFO: Combined process c s > w+ c s s c~ WEIGHTED<=6 @5 with process u d > w+ u d d u~ WEIGHTED<=6 @5 
INFO: Combined process c c~ > w+ s s c~ s~ WEIGHTED<=6 @5 with process u u~ > w+ d d u~ d~ WEIGHTED<=6 @5 
INFO: Combined process c s~ > w+ c s c~ s~ WEIGHTED<=6 @5 with process u d~ > w+ u d u~ d~ WEIGHTED<=6 @5 
INFO: Generating Helas calls for process: d u~ > w+ d d u~ u~ WEIGHTED<=6 @5 
INFO: Processing color information for process: d u~ > w+ d d u~ u~ @5 
INFO: Generating Helas calls for process: d d~ > w+ u d u~ u~ WEIGHTED<=6 @5 
INFO: Processing color information for process: d d~ > w+ u d u~ u~ @5 
INFO: Combined process s c~ > w+ s s c~ c~ WEIGHTED<=6 @5 with process d u~ > w+ d d u~ u~ WEIGHTED<=6 @5 
INFO: Combined process s s~ > w+ c s c~ c~ WEIGHTED<=6 @5 with process d d~ > w+ u d u~ u~ WEIGHTED<=6 @5 
INFO: Generating Helas calls for process: u~ d~ > w+ d u~ u~ d~ WEIGHTED<=6 @5 
INFO: Processing color information for process: u~ d~ > w+ d u~ u~ d~ @5 
INFO: Combined process c~ s~ > w+ s c~ c~ s~ WEIGHTED<=6 @5 with process u~ d~ > w+ d u~ u~ d~ WEIGHTED<=6 @5 
INFO: Generating Helas calls for process: d~ d~ > w+ u u~ u~ d~ WEIGHTED<=6 @5 
INFO: Processing color information for process: d~ d~ > w+ u u~ u~ d~ @5 
INFO: Combined process s~ s~ > w+ c c~ c~ s~ WEIGHTED<=6 @5 with process d~ d~ > w+ u u~ u~ d~ WEIGHTED<=6 @5 
INFO: Generating Helas calls for process: u u > w+ u u s c~ WEIGHTED<=6 @5 
INFO: Processing color information for process: u u > w+ u u s c~ @5 
INFO: Generating Helas calls for process: u u > w+ u c d c~ WEIGHTED<=6 @5 
INFO: Processing color information for process: u u > w+ u c d c~ @5 
INFO: Combined process u u > w+ u s d s~ WEIGHTED<=6 @5 with process u u > w+ u c d c~ WEIGHTED<=6 @5 
INFO: Generating Helas calls for process: u c > w+ u u s u~ WEIGHTED<=6 @5 
INFO: Processing color information for process: u c > w+ u u s u~ @5 
INFO: Generating Helas calls for process: u c > w+ u c d u~ WEIGHTED<=6 @5 
INFO: Processing color information for process: u c > w+ u c d u~ @5 
INFO: Generating Helas calls for process: u c > w+ u c s c~ WEIGHTED<=6 @5 
INFO: Processing color information for process: u c > w+ u c s c~ @5 
INFO: Generating Helas calls for process: u c > w+ u s s s~ WEIGHTED<=6 @5 
INFO: Processing color information for process: u c > w+ u s s s~ @5 
INFO: Generating Helas calls for process: u c > w+ c c d c~ WEIGHTED<=6 @5 
INFO: Processing color information for process: u c > w+ c c d c~ @5 
INFO: Generating Helas calls for process: u c > w+ c d d d~ WEIGHTED<=6 @5 
INFO: Processing color information for process: u c > w+ c d d d~ @5 
INFO: Generating Helas calls for process: u d > w+ c d d c~ WEIGHTED<=6 @5 
INFO: Processing color information for process: u d > w+ c d d c~ @5 
INFO: Combined process u d > w+ s d d s~ WEIGHTED<=6 @5 with process u d > w+ c d d c~ WEIGHTED<=6 @5 
INFO: Combined process u s > w+ u s d u~ WEIGHTED<=6 @5 with process u c > w+ u c d u~ WEIGHTED<=6 @5 
INFO: Generating Helas calls for process: u s > w+ u s s c~ WEIGHTED<=6 @5 
INFO: Processing color information for process: u s > w+ u s s c~ @5 
INFO: Combined process u s > w+ s d d d~ WEIGHTED<=6 @5 with process u c > w+ c d d d~ WEIGHTED<=6 @5 
INFO: Combined process u s > w+ s d s s~ WEIGHTED<=6 @5 with process u c > w+ c c d c~ WEIGHTED<=6 @5 
INFO: Generating Helas calls for process: u u~ > w+ u s u~ c~ WEIGHTED<=6 @5 
INFO: Processing color information for process: u u~ > w+ u s u~ c~ @5 
INFO: Generating Helas calls for process: u u~ > w+ c d u~ c~ WEIGHTED<=6 @5 
INFO: Processing color information for process: u u~ > w+ c d u~ c~ @5 
INFO: Generating Helas calls for process: u u~ > w+ c s c~ c~ WEIGHTED<=6 @5 
INFO: Processing color information for process: u u~ > w+ c s c~ c~ @5 
INFO: Combined process u u~ > w+ s d u~ s~ WEIGHTED<=6 @5 with process u u~ > w+ c d u~ c~ WEIGHTED<=6 @5 
INFO: Generating Helas calls for process: u u~ > w+ s s c~ s~ WEIGHTED<=6 @5 
INFO: Processing color information for process: u u~ > w+ s s c~ s~ @5 
INFO: Generating Helas calls for process: u c~ > w+ u d u~ c~ WEIGHTED<=6 @5 
INFO: Processing color information for process: u c~ > w+ u d u~ c~ @5 
INFO: Generating Helas calls for process: u c~ > w+ u s c~ c~ WEIGHTED<=6 @5 
INFO: Processing color information for process: u c~ > w+ u s c~ c~ @5 
INFO: Generating Helas calls for process: u c~ > w+ c d c~ c~ WEIGHTED<=6 @5 
INFO: Processing color information for process: u c~ > w+ c d c~ c~ @5 
INFO: Generating Helas calls for process: u c~ > w+ d d c~ d~ WEIGHTED<=6 @5 
INFO: Processing color information for process: u c~ > w+ d d c~ d~ @5 
INFO: Generating Helas calls for process: u d~ > w+ u c u~ c~ WEIGHTED<=6 @5 
INFO: Processing color information for process: u d~ > w+ u c u~ c~ @5 
INFO: Combined process u d~ > w+ u s u~ s~ WEIGHTED<=6 @5 with process u d~ > w+ u c u~ c~ WEIGHTED<=6 @5 
INFO: Generating Helas calls for process: u d~ > w+ c c c~ c~ WEIGHTED<=6 @5 
INFO: Processing color information for process: u d~ > w+ c c c~ c~ @5 
INFO: Generating Helas calls for process: u d~ > w+ c d c~ d~ WEIGHTED<=6 @5 
INFO: Processing color information for process: u d~ > w+ c d c~ d~ @5 
INFO: Generating Helas calls for process: u d~ > w+ d s d~ s~ WEIGHTED<=6 @5 
INFO: Processing color information for process: u d~ > w+ d s d~ s~ @5 
INFO: Combined process u d~ > w+ s s s~ s~ WEIGHTED<=6 @5 with process u d~ > w+ c c c~ c~ WEIGHTED<=6 @5 
INFO: Generating Helas calls for process: u s~ > w+ u u u~ c~ WEIGHTED<=6 @5 
INFO: Processing color information for process: u s~ > w+ u u u~ c~ @5 
INFO: Generating Helas calls for process: u s~ > w+ u c c~ c~ WEIGHTED<=6 @5 
INFO: Processing color information for process: u s~ > w+ u c c~ c~ @5 
INFO: Combined process u s~ > w+ u d u~ s~ WEIGHTED<=6 @5 with process u c~ > w+ u d u~ c~ WEIGHTED<=6 @5 
INFO: Generating Helas calls for process: u s~ > w+ u s c~ s~ WEIGHTED<=6 @5 
INFO: Processing color information for process: u s~ > w+ u s c~ s~ @5 
INFO: Combined process u s~ > w+ d d s~ d~ WEIGHTED<=6 @5 with process u c~ > w+ d d c~ d~ WEIGHTED<=6 @5 
INFO: Combined process u s~ > w+ s d s~ s~ WEIGHTED<=6 @5 with process u c~ > w+ c d c~ c~ WEIGHTED<=6 @5 
INFO: Combined process c c > w+ c u s u~ WEIGHTED<=6 @5 with process u u > w+ u c d c~ WEIGHTED<=6 @5 
INFO: Combined process c c > w+ c c d u~ WEIGHTED<=6 @5 with process u u > w+ u u s c~ WEIGHTED<=6 @5 
INFO: Combined process c c > w+ c d s d~ WEIGHTED<=6 @5 with process u u > w+ u c d c~ WEIGHTED<=6 @5 
INFO: Combined process c d > w+ c d d u~ WEIGHTED<=6 @5 with process u s > w+ u s s c~ WEIGHTED<=6 @5 
INFO: Combined process c d > w+ c d s c~ WEIGHTED<=6 @5 with process u c > w+ u c d u~ WEIGHTED<=6 @5 
INFO: Combined process c d > w+ d d s d~ WEIGHTED<=6 @5 with process u c > w+ c c d c~ WEIGHTED<=6 @5 
INFO: Combined process c d > w+ d s s s~ WEIGHTED<=6 @5 with process u c > w+ c d d d~ WEIGHTED<=6 @5 
INFO: Combined process c s > w+ u s s u~ WEIGHTED<=6 @5 with process u d > w+ c d d c~ WEIGHTED<=6 @5 
INFO: Combined process c s > w+ d s s d~ WEIGHTED<=6 @5 with process u d > w+ c d d c~ WEIGHTED<=6 @5 
INFO: Combined process c u~ > w+ u s u~ u~ WEIGHTED<=6 @5 with process u c~ > w+ c d c~ c~ WEIGHTED<=6 @5 
INFO: Combined process c u~ > w+ c d u~ u~ WEIGHTED<=6 @5 with process u c~ > w+ u s c~ c~ WEIGHTED<=6 @5 
INFO: Combined process c u~ > w+ c s c~ u~ WEIGHTED<=6 @5 with process u c~ > w+ u d u~ c~ WEIGHTED<=6 @5 
INFO: Combined process c u~ > w+ s s u~ s~ WEIGHTED<=6 @5 with process u c~ > w+ d d c~ d~ WEIGHTED<=6 @5 
INFO: Combined process c c~ > w+ u d u~ u~ WEIGHTED<=6 @5 with process u u~ > w+ c s c~ c~ WEIGHTED<=6 @5 
INFO: Combined process c c~ > w+ u s c~ u~ WEIGHTED<=6 @5 with process u u~ > w+ c d u~ c~ WEIGHTED<=6 @5 
INFO: Combined process c c~ > w+ c d c~ u~ WEIGHTED<=6 @5 with process u u~ > w+ u s u~ c~ WEIGHTED<=6 @5 
INFO: Combined process c c~ > w+ d d u~ d~ WEIGHTED<=6 @5 with process u u~ > w+ s s c~ s~ WEIGHTED<=6 @5 
INFO: Combined process c c~ > w+ d s c~ d~ WEIGHTED<=6 @5 with process u u~ > w+ c d u~ c~ WEIGHTED<=6 @5 
INFO: Combined process c d~ > w+ c u u~ u~ WEIGHTED<=6 @5 with process u s~ > w+ u c c~ c~ WEIGHTED<=6 @5 
INFO: Combined process c d~ > w+ c c c~ u~ WEIGHTED<=6 @5 with process u s~ > w+ u u u~ c~ WEIGHTED<=6 @5 
INFO: Combined process c d~ > w+ c d u~ d~ WEIGHTED<=6 @5 with process u s~ > w+ u s c~ s~ WEIGHTED<=6 @5 
INFO: Combined process c d~ > w+ c s c~ d~ WEIGHTED<=6 @5 with process u c~ > w+ u d u~ c~ WEIGHTED<=6 @5 
INFO: Combined process c d~ > w+ d s d~ d~ WEIGHTED<=6 @5 with process u c~ > w+ c d c~ c~ WEIGHTED<=6 @5 
INFO: Combined process c d~ > w+ s s d~ s~ WEIGHTED<=6 @5 with process u c~ > w+ d d c~ d~ WEIGHTED<=6 @5 
INFO: Combined process c s~ > w+ u u u~ u~ WEIGHTED<=6 @5 with process u d~ > w+ c c c~ c~ WEIGHTED<=6 @5 
INFO: Generating Helas calls for process: c s~ > w+ u c u~ c~ WEIGHTED<=6 @5 
INFO: Processing color information for process: c s~ > w+ u c u~ c~ @5 
INFO: Combined process c s~ > w+ u s u~ s~ WEIGHTED<=6 @5 with process u d~ > w+ c d c~ d~ WEIGHTED<=6 @5 
INFO: Combined process c s~ > w+ c d c~ d~ WEIGHTED<=6 @5 with process u d~ > w+ u c u~ c~ WEIGHTED<=6 @5 
INFO: Combined process c s~ > w+ d d d~ d~ WEIGHTED<=6 @5 with process u d~ > w+ c c c~ c~ WEIGHTED<=6 @5 
INFO: Combined process c s~ > w+ d s d~ s~ WEIGHTED<=6 @5 with process u d~ > w+ c d c~ d~ WEIGHTED<=6 @5 
INFO: Combined process d d > w+ d d s c~ WEIGHTED<=6 @5 with process u u > w+ u u s c~ WEIGHTED<=6 @5 
INFO: Generating Helas calls for process: d s > w+ d d s u~ WEIGHTED<=6 @5 
INFO: Processing color information for process: d s > w+ d d s u~ @5 
INFO: Combined process d s > w+ d s s c~ WEIGHTED<=6 @5 with process u s > w+ u s s c~ WEIGHTED<=6 @5 
INFO: Generating Helas calls for process: d c~ > w+ d d u~ c~ WEIGHTED<=6 @5 
INFO: Processing color information for process: d c~ > w+ d d u~ c~ @5 
INFO: Combined process d c~ > w+ d s c~ c~ WEIGHTED<=6 @5 with process u c~ > w+ u s c~ c~ WEIGHTED<=6 @5 
INFO: Generating Helas calls for process: d d~ > w+ c d u~ c~ WEIGHTED<=6 @5 
INFO: Processing color information for process: d d~ > w+ c d u~ c~ @5 
INFO: Combined process d d~ > w+ c s c~ c~ WEIGHTED<=6 @5 with process u u~ > w+ c s c~ c~ WEIGHTED<=6 @5 
INFO: Combined process d d~ > w+ s d u~ s~ WEIGHTED<=6 @5 with process d d~ > w+ c d u~ c~ WEIGHTED<=6 @5 
INFO: Combined process d d~ > w+ d s d~ c~ WEIGHTED<=6 @5 with process u u~ > w+ u s u~ c~ WEIGHTED<=6 @5 
INFO: Combined process d d~ > w+ s s c~ s~ WEIGHTED<=6 @5 with process u u~ > w+ s s c~ s~ WEIGHTED<=6 @5 
INFO: Combined process d s~ > w+ d c c~ c~ WEIGHTED<=6 @5 with process u s~ > w+ u c c~ c~ WEIGHTED<=6 @5 
INFO: Combined process d s~ > w+ d d u~ s~ WEIGHTED<=6 @5 with process d c~ > w+ d d u~ c~ WEIGHTED<=6 @5 
INFO: Combined process d s~ > w+ d d d~ c~ WEIGHTED<=6 @5 with process u s~ > w+ u u u~ c~ WEIGHTED<=6 @5 
INFO: Combined process d s~ > w+ d s c~ s~ WEIGHTED<=6 @5 with process u s~ > w+ u s c~ s~ WEIGHTED<=6 @5 
INFO: Combined process s s > w+ s d s u~ WEIGHTED<=6 @5 with process u u > w+ u u s c~ WEIGHTED<=6 @5 
INFO: Combined process s u~ > w+ s d u~ u~ WEIGHTED<=6 @5 with process u c~ > w+ u s c~ c~ WEIGHTED<=6 @5 
INFO: Combined process s u~ > w+ s s c~ u~ WEIGHTED<=6 @5 with process d c~ > w+ d d u~ c~ WEIGHTED<=6 @5 
INFO: Combined process s d~ > w+ s u u~ u~ WEIGHTED<=6 @5 with process u s~ > w+ u c c~ c~ WEIGHTED<=6 @5 
INFO: Combined process s d~ > w+ s d u~ d~ WEIGHTED<=6 @5 with process u s~ > w+ u s c~ s~ WEIGHTED<=6 @5 
INFO: Combined process s d~ > w+ s s s~ u~ WEIGHTED<=6 @5 with process u s~ > w+ u u u~ c~ WEIGHTED<=6 @5 
INFO: Combined process s d~ > w+ s s c~ d~ WEIGHTED<=6 @5 with process d c~ > w+ d d u~ c~ WEIGHTED<=6 @5 
INFO: Combined process s s~ > w+ u d u~ u~ WEIGHTED<=6 @5 with process u u~ > w+ c s c~ c~ WEIGHTED<=6 @5 
INFO: Combined process s s~ > w+ u s c~ u~ WEIGHTED<=6 @5 with process d d~ > w+ c d u~ c~ WEIGHTED<=6 @5 
INFO: Combined process s s~ > w+ d d u~ d~ WEIGHTED<=6 @5 with process u u~ > w+ s s c~ s~ WEIGHTED<=6 @5 
INFO: Combined process s s~ > w+ s d s~ u~ WEIGHTED<=6 @5 with process u u~ > w+ u s u~ c~ WEIGHTED<=6 @5 
INFO: Combined process s s~ > w+ d s c~ d~ WEIGHTED<=6 @5 with process d d~ > w+ c d u~ c~ WEIGHTED<=6 @5 
INFO: Generating Helas calls for process: u~ u~ > w+ s u~ u~ c~ WEIGHTED<=6 @5 
INFO: Processing color information for process: u~ u~ > w+ s u~ u~ c~ @5 
INFO: Generating Helas calls for process: u~ c~ > w+ d u~ u~ c~ WEIGHTED<=6 @5 
INFO: Processing color information for process: u~ c~ > w+ d u~ u~ c~ @5 
INFO: Generating Helas calls for process: u~ c~ > w+ s u~ c~ c~ WEIGHTED<=6 @5 
INFO: Processing color information for process: u~ c~ > w+ s u~ c~ c~ @5 
INFO: Generating Helas calls for process: u~ d~ > w+ c u~ u~ c~ WEIGHTED<=6 @5 
INFO: Processing color information for process: u~ d~ > w+ c u~ u~ c~ @5 
INFO: Combined process u~ d~ > w+ s u~ u~ s~ WEIGHTED<=6 @5 with process u~ d~ > w+ c u~ u~ c~ WEIGHTED<=6 @5 
INFO: Generating Helas calls for process: u~ s~ > w+ u u~ u~ c~ WEIGHTED<=6 @5 
INFO: Processing color information for process: u~ s~ > w+ u u~ u~ c~ @5 
INFO: Generating Helas calls for process: u~ s~ > w+ c u~ c~ c~ WEIGHTED<=6 @5 
INFO: Processing color information for process: u~ s~ > w+ c u~ c~ c~ @5 
INFO: Combined process u~ s~ > w+ d u~ u~ s~ WEIGHTED<=6 @5 with process u~ c~ > w+ d u~ u~ c~ WEIGHTED<=6 @5 
INFO: Generating Helas calls for process: u~ s~ > w+ s u~ c~ s~ WEIGHTED<=6 @5 
INFO: Processing color information for process: u~ s~ > w+ s u~ c~ s~ @5 
INFO: Combined process c~ c~ > w+ d c~ u~ c~ WEIGHTED<=6 @5 with process u~ u~ > w+ s u~ u~ c~ WEIGHTED<=6 @5 
INFO: Combined process c~ d~ > w+ u u~ c~ u~ WEIGHTED<=6 @5 with process u~ s~ > w+ c u~ c~ c~ WEIGHTED<=6 @5 
INFO: Combined process c~ d~ > w+ c c~ u~ c~ WEIGHTED<=6 @5 with process u~ s~ > w+ u u~ u~ c~ WEIGHTED<=6 @5 
INFO: Combined process c~ d~ > w+ d c~ u~ d~ WEIGHTED<=6 @5 with process u~ s~ > w+ s u~ c~ s~ WEIGHTED<=6 @5 
INFO: Combined process c~ d~ > w+ s c~ c~ d~ WEIGHTED<=6 @5 with process u~ c~ > w+ d u~ u~ c~ WEIGHTED<=6 @5 
INFO: Combined process c~ s~ > w+ u c~ u~ c~ WEIGHTED<=6 @5 with process u~ d~ > w+ c u~ u~ c~ WEIGHTED<=6 @5 
INFO: Combined process c~ s~ > w+ d c~ c~ d~ WEIGHTED<=6 @5 with process u~ d~ > w+ c u~ u~ c~ WEIGHTED<=6 @5 
INFO: Generating Helas calls for process: d~ d~ > w+ c u~ c~ d~ WEIGHTED<=6 @5 
INFO: Processing color information for process: d~ d~ > w+ c u~ c~ d~ @5 
INFO: Combined process d~ d~ > w+ s u~ s~ d~ WEIGHTED<=6 @5 with process d~ d~ > w+ c u~ c~ d~ WEIGHTED<=6 @5 
INFO: Combined process d~ d~ > w+ s d~ c~ d~ WEIGHTED<=6 @5 with process u~ u~ > w+ s u~ u~ c~ WEIGHTED<=6 @5 
INFO: Generating Helas calls for process: d~ s~ > w+ u u~ u~ s~ WEIGHTED<=6 @5 
INFO: Processing color information for process: d~ s~ > w+ u u~ u~ s~ @5 
INFO: Combined process d~ s~ > w+ c c~ d~ c~ WEIGHTED<=6 @5 with process u~ s~ > w+ c u~ c~ c~ WEIGHTED<=6 @5 
INFO: Generating Helas calls for process: d~ s~ > w+ d u~ d~ s~ WEIGHTED<=6 @5 
INFO: Processing color information for process: d~ s~ > w+ d u~ d~ s~ @5 
INFO: Combined process d~ s~ > w+ d d~ c~ d~ WEIGHTED<=6 @5 with process u~ s~ > w+ u u~ u~ c~ WEIGHTED<=6 @5 
INFO: Generating Helas calls for process: d~ s~ > w+ s u~ s~ s~ WEIGHTED<=6 @5 
INFO: Processing color information for process: d~ s~ > w+ s u~ s~ s~ @5 
INFO: Combined process d~ s~ > w+ s d~ c~ s~ WEIGHTED<=6 @5 with process u~ s~ > w+ s u~ c~ s~ WEIGHTED<=6 @5 
INFO: Combined process s~ s~ > w+ u c~ u~ s~ WEIGHTED<=6 @5 with process d~ d~ > w+ c u~ c~ d~ WEIGHTED<=6 @5 
INFO: Combined process s~ s~ > w+ d s~ u~ s~ WEIGHTED<=6 @5 with process u~ u~ > w+ s u~ u~ c~ WEIGHTED<=6 @5 
INFO: Combined process s~ s~ > w+ d c~ d~ s~ WEIGHTED<=6 @5 with process d~ d~ > w+ c u~ c~ d~ WEIGHTED<=6 @5 
INFO: Generating Helas calls for process: u c > w+ u d s d~ WEIGHTED<=6 @5 
INFO: Processing color information for process: u c > w+ u d s d~ @5 
INFO: Generating Helas calls for process: u c > w+ c d s s~ WEIGHTED<=6 @5 
INFO: Processing color information for process: u c > w+ c d s s~ @5 
INFO: Generating Helas calls for process: u d > w+ u d s c~ WEIGHTED<=6 @5 
INFO: Processing color information for process: u d > w+ u d s c~ @5 
INFO: Combined process u s > w+ s d c c~ WEIGHTED<=6 @5 with process u c > w+ c d s s~ WEIGHTED<=6 @5 
INFO: Generating Helas calls for process: u u~ > w+ d s c~ d~ WEIGHTED<=6 @5 
INFO: Processing color information for process: u u~ > w+ d s c~ d~ @5 
INFO: Generating Helas calls for process: u c~ > w+ d s c~ s~ WEIGHTED<=6 @5 
INFO: Processing color information for process: u c~ > w+ d s c~ s~ @5 
INFO: Generating Helas calls for process: u d~ > w+ u s c~ d~ WEIGHTED<=6 @5 
INFO: Processing color information for process: u d~ > w+ u s c~ d~ @5 
INFO: Generating Helas calls for process: u d~ > w+ c s c~ s~ WEIGHTED<=6 @5 
INFO: Processing color information for process: u d~ > w+ c s c~ s~ @5 
INFO: Generating Helas calls for process: u s~ > w+ u d c~ d~ WEIGHTED<=6 @5 
INFO: Processing color information for process: u s~ > w+ u d c~ d~ @5 
INFO: Combined process u s~ > w+ d c s~ c~ WEIGHTED<=6 @5 with process u c~ > w+ d s c~ s~ WEIGHTED<=6 @5 
INFO: Combined process c d > w+ s u d u~ WEIGHTED<=6 @5 with process u c > w+ c d s s~ WEIGHTED<=6 @5 
INFO: Combined process c s > w+ c s d u~ WEIGHTED<=6 @5 with process u d > w+ u d s c~ WEIGHTED<=6 @5 
INFO: Combined process c u~ > w+ s d u~ d~ WEIGHTED<=6 @5 with process u c~ > w+ d s c~ s~ WEIGHTED<=6 @5 
INFO: Combined process c c~ > w+ s d u~ s~ WEIGHTED<=6 @5 with process u u~ > w+ d s c~ d~ WEIGHTED<=6 @5 
INFO: Combined process c d~ > w+ s u d~ u~ WEIGHTED<=6 @5 with process u c~ > w+ d s c~ s~ WEIGHTED<=6 @5 
INFO: Combined process c d~ > w+ c s u~ s~ WEIGHTED<=6 @5 with process u s~ > w+ u d c~ d~ WEIGHTED<=6 @5 
INFO: Combined process c s~ > w+ u d u~ d~ WEIGHTED<=6 @5 with process u d~ > w+ c s c~ s~ WEIGHTED<=6 @5 
INFO: Combined process c s~ > w+ c d u~ s~ WEIGHTED<=6 @5 with process u d~ > w+ u s c~ d~ WEIGHTED<=6 @5 
INFO: Combined process d u~ > w+ d s c~ u~ WEIGHTED<=6 @5 with process u d~ > w+ u s c~ d~ WEIGHTED<=6 @5 
INFO: Combined process d d~ > w+ u s c~ u~ WEIGHTED<=6 @5 with process u u~ > w+ d s c~ d~ WEIGHTED<=6 @5 
INFO: Combined process d s~ > w+ d u c~ u~ WEIGHTED<=6 @5 with process u s~ > w+ u d c~ d~ WEIGHTED<=6 @5 
INFO: Combined process s c~ > w+ s d u~ c~ WEIGHTED<=6 @5 with process u d~ > w+ u s c~ d~ WEIGHTED<=6 @5 
INFO: Combined process s d~ > w+ s c u~ c~ WEIGHTED<=6 @5 with process u s~ > w+ u d c~ d~ WEIGHTED<=6 @5 
INFO: Combined process s s~ > w+ c d u~ c~ WEIGHTED<=6 @5 with process u u~ > w+ d s c~ d~ WEIGHTED<=6 @5 
INFO: Generating Helas calls for process: u~ d~ > w+ s u~ c~ d~ WEIGHTED<=6 @5 
INFO: Processing color information for process: u~ d~ > w+ s u~ c~ d~ @5 
INFO: Generating Helas calls for process: u~ s~ > w+ d u~ c~ d~ WEIGHTED<=6 @5 
INFO: Processing color information for process: u~ s~ > w+ d u~ c~ d~ @5 
INFO: Combined process c~ d~ > w+ s c~ u~ s~ WEIGHTED<=6 @5 with process u~ s~ > w+ d u~ c~ d~ WEIGHTED<=6 @5 
INFO: Combined process c~ s~ > w+ d c~ u~ s~ WEIGHTED<=6 @5 with process u~ d~ > w+ s u~ c~ d~ WEIGHTED<=6 @5 
INFO: Combined process d~ s~ > w+ u d~ c~ u~ WEIGHTED<=6 @5 with process u~ s~ > w+ d u~ c~ d~ WEIGHTED<=6 @5 
INFO: Generating Helas calls for process: d~ s~ > w+ c u~ c~ s~ WEIGHTED<=6 @5 
INFO: Processing color information for process: d~ s~ > w+ c u~ c~ s~ @5 
INFO: Generating Helas calls for process: g g > w+ g d u~ WEIGHTED<=5 @4 
INFO: Processing color information for process: g g > w+ g d u~ @4 
INFO: Combined process g g > w+ g s c~ WEIGHTED<=5 @4 with process g g > w+ g d u~ WEIGHTED<=5 @4 
INFO: Generating Helas calls for process: g u > w+ g g d WEIGHTED<=5 @4 
INFO: Processing color information for process: g u > w+ g g d @4 
INFO: Combined process g c > w+ g g s WEIGHTED<=5 @4 with process g u > w+ g g d WEIGHTED<=5 @4 
INFO: Generating Helas calls for process: g d~ > w+ g g u~ WEIGHTED<=5 @4 
INFO: Processing color information for process: g d~ > w+ g g u~ @4 
INFO: Combined process g s~ > w+ g g c~ WEIGHTED<=5 @4 with process g d~ > w+ g g u~ WEIGHTED<=5 @4 
INFO: Generating Helas calls for process: u d~ > w+ g g g WEIGHTED<=5 @4 
INFO: Processing color information for process: u d~ > w+ g g g @4 
INFO: Combined process c s~ > w+ g g g WEIGHTED<=5 @4 with process u d~ > w+ g g g WEIGHTED<=5 @4 
INFO: Generating Helas calls for process: g u > w+ u d u~ WEIGHTED<=5 @4 
INFO: Processing color information for process: g u > w+ u d u~ @4 
INFO: Generating Helas calls for process: g u > w+ d d d~ WEIGHTED<=5 @4 
INFO: Processing color information for process: g u > w+ d d d~ @4 
INFO: Combined process g c > w+ c s c~ WEIGHTED<=5 @4 with process g u > w+ u d u~ WEIGHTED<=5 @4 
INFO: Combined process g c > w+ s s s~ WEIGHTED<=5 @4 with process g u > w+ d d d~ WEIGHTED<=5 @4 
INFO: Generating Helas calls for process: g d > w+ d d u~ WEIGHTED<=5 @4 
INFO: Processing color information for process: g d > w+ d d u~ @4 
INFO: Combined process g s > w+ s s c~ WEIGHTED<=5 @4 with process g d > w+ d d u~ WEIGHTED<=5 @4 
INFO: Generating Helas calls for process: g u~ > w+ d u~ u~ WEIGHTED<=5 @4 
INFO: Processing color information for process: g u~ > w+ d u~ u~ @4 
INFO: Combined process g c~ > w+ s c~ c~ WEIGHTED<=5 @4 with process g u~ > w+ d u~ u~ WEIGHTED<=5 @4 
INFO: Generating Helas calls for process: g d~ > w+ u u~ u~ WEIGHTED<=5 @4 
INFO: Processing color information for process: g d~ > w+ u u~ u~ @4 
INFO: Generating Helas calls for process: g d~ > w+ d u~ d~ WEIGHTED<=5 @4 
INFO: Processing color information for process: g d~ > w+ d u~ d~ @4 
INFO: Combined process g s~ > w+ c c~ c~ WEIGHTED<=5 @4 with process g d~ > w+ u u~ u~ WEIGHTED<=5 @4 
INFO: Combined process g s~ > w+ s c~ s~ WEIGHTED<=5 @4 with process g d~ > w+ d u~ d~ WEIGHTED<=5 @4 
INFO: Generating Helas calls for process: g u > w+ u s c~ WEIGHTED<=5 @4 
INFO: Processing color information for process: g u > w+ u s c~ @4 
INFO: Generating Helas calls for process: g u > w+ c d c~ WEIGHTED<=5 @4 
INFO: Processing color information for process: g u > w+ c d c~ @4 
INFO: Combined process g u > w+ s d s~ WEIGHTED<=5 @4 with process g u > w+ c d c~ WEIGHTED<=5 @4 
INFO: Combined process g c > w+ u s u~ WEIGHTED<=5 @4 with process g u > w+ c d c~ WEIGHTED<=5 @4 
INFO: Combined process g c > w+ c d u~ WEIGHTED<=5 @4 with process g u > w+ u s c~ WEIGHTED<=5 @4 
INFO: Combined process g c > w+ d s d~ WEIGHTED<=5 @4 with process g u > w+ c d c~ WEIGHTED<=5 @4 
INFO: Combined process g d > w+ d s c~ WEIGHTED<=5 @4 with process g u > w+ u s c~ WEIGHTED<=5 @4 
INFO: Combined process g s > w+ s d u~ WEIGHTED<=5 @4 with process g u > w+ u s c~ WEIGHTED<=5 @4 
INFO: Generating Helas calls for process: g u~ > w+ s u~ c~ WEIGHTED<=5 @4 
INFO: Processing color information for process: g u~ > w+ s u~ c~ @4 
INFO: Combined process g c~ > w+ d c~ u~ WEIGHTED<=5 @4 with process g u~ > w+ s u~ c~ WEIGHTED<=5 @4 
INFO: Generating Helas calls for process: g d~ > w+ c u~ c~ WEIGHTED<=5 @4 
INFO: Processing color information for process: g d~ > w+ c u~ c~ @4 
INFO: Combined process g d~ > w+ s u~ s~ WEIGHTED<=5 @4 with process g d~ > w+ c u~ c~ WEIGHTED<=5 @4 
INFO: Combined process g d~ > w+ s d~ c~ WEIGHTED<=5 @4 with process g u~ > w+ s u~ c~ WEIGHTED<=5 @4 
INFO: Combined process g s~ > w+ u c~ u~ WEIGHTED<=5 @4 with process g d~ > w+ c u~ c~ WEIGHTED<=5 @4 
INFO: Combined process g s~ > w+ d s~ u~ WEIGHTED<=5 @4 with process g u~ > w+ s u~ c~ WEIGHTED<=5 @4 
INFO: Combined process g s~ > w+ d c~ d~ WEIGHTED<=5 @4 with process g d~ > w+ c u~ c~ WEIGHTED<=5 @4 
INFO: Generating Helas calls for process: u u > w+ g u d WEIGHTED<=5 @4 
INFO: Processing color information for process: u u > w+ g u d @4 
INFO: Generating Helas calls for process: u d > w+ g d d WEIGHTED<=5 @4 
INFO: Processing color information for process: u d > w+ g d d @4 
INFO: Generating Helas calls for process: u u~ > w+ g d u~ WEIGHTED<=5 @4 
INFO: Processing color information for process: u u~ > w+ g d u~ @4 
INFO: Generating Helas calls for process: u d~ > w+ g u u~ WEIGHTED<=5 @4 
INFO: Processing color information for process: u d~ > w+ g u u~ @4 
INFO: Generating Helas calls for process: u d~ > w+ g d d~ WEIGHTED<=5 @4 
INFO: Processing color information for process: u d~ > w+ g d d~ @4 
INFO: Combined process c c > w+ g c s WEIGHTED<=5 @4 with process u u > w+ g u d WEIGHTED<=5 @4 
INFO: Combined process c s > w+ g s s WEIGHTED<=5 @4 with process u d > w+ g d d WEIGHTED<=5 @4 
INFO: Combined process c c~ > w+ g s c~ WEIGHTED<=5 @4 with process u u~ > w+ g d u~ WEIGHTED<=5 @4 
INFO: Combined process c s~ > w+ g c c~ WEIGHTED<=5 @4 with process u d~ > w+ g u u~ WEIGHTED<=5 @4 
INFO: Combined process c s~ > w+ g s s~ WEIGHTED<=5 @4 with process u d~ > w+ g d d~ WEIGHTED<=5 @4 
INFO: Generating Helas calls for process: d d~ > w+ g d u~ WEIGHTED<=5 @4 
INFO: Processing color information for process: d d~ > w+ g d u~ @4 
INFO: Combined process s s~ > w+ g s c~ WEIGHTED<=5 @4 with process d d~ > w+ g d u~ WEIGHTED<=5 @4 
INFO: Generating Helas calls for process: u~ d~ > w+ g u~ u~ WEIGHTED<=5 @4 
INFO: Processing color information for process: u~ d~ > w+ g u~ u~ @4 
INFO: Combined process c~ s~ > w+ g c~ c~ WEIGHTED<=5 @4 with process u~ d~ > w+ g u~ u~ WEIGHTED<=5 @4 
INFO: Generating Helas calls for process: d~ d~ > w+ g u~ d~ WEIGHTED<=5 @4 
INFO: Processing color information for process: d~ d~ > w+ g u~ d~ @4 
INFO: Combined process s~ s~ > w+ g c~ s~ WEIGHTED<=5 @4 with process d~ d~ > w+ g u~ d~ WEIGHTED<=5 @4 
INFO: Generating Helas calls for process: u c > w+ g u s WEIGHTED<=5 @4 
INFO: Processing color information for process: u c > w+ g u s @4 
INFO: Generating Helas calls for process: u c > w+ g c d WEIGHTED<=5 @4 
INFO: Processing color information for process: u c > w+ g c d @4 
INFO: Combined process u s > w+ g s d WEIGHTED<=5 @4 with process u c > w+ g c d WEIGHTED<=5 @4 
INFO: Generating Helas calls for process: u u~ > w+ g s c~ WEIGHTED<=5 @4 
INFO: Processing color information for process: u u~ > w+ g s c~ @4 
INFO: Generating Helas calls for process: u c~ > w+ g d c~ WEIGHTED<=5 @4 
INFO: Processing color information for process: u c~ > w+ g d c~ @4 
INFO: Generating Helas calls for process: u d~ > w+ g c c~ WEIGHTED<=5 @4 
INFO: Processing color information for process: u d~ > w+ g c c~ @4 
INFO: Combined process u d~ > w+ g s s~ WEIGHTED<=5 @4 with process u d~ > w+ g c c~ WEIGHTED<=5 @4 
INFO: Generating Helas calls for process: u s~ > w+ g u c~ WEIGHTED<=5 @4 
INFO: Processing color information for process: u s~ > w+ g u c~ @4 
INFO: Combined process u s~ > w+ g d s~ WEIGHTED<=5 @4 with process u c~ > w+ g d c~ WEIGHTED<=5 @4 
INFO: Combined process c d > w+ g d s WEIGHTED<=5 @4 with process u c > w+ g c d WEIGHTED<=5 @4 
INFO: Combined process c u~ > w+ g s u~ WEIGHTED<=5 @4 with process u c~ > w+ g d c~ WEIGHTED<=5 @4 
INFO: Combined process c c~ > w+ g d u~ WEIGHTED<=5 @4 with process u u~ > w+ g s c~ WEIGHTED<=5 @4 
INFO: Combined process c d~ > w+ g c u~ WEIGHTED<=5 @4 with process u s~ > w+ g u c~ WEIGHTED<=5 @4 
INFO: Combined process c d~ > w+ g s d~ WEIGHTED<=5 @4 with process u c~ > w+ g d c~ WEIGHTED<=5 @4 
INFO: Combined process c s~ > w+ g u u~ WEIGHTED<=5 @4 with process u d~ > w+ g c c~ WEIGHTED<=5 @4 
INFO: Combined process c s~ > w+ g d d~ WEIGHTED<=5 @4 with process u d~ > w+ g c c~ WEIGHTED<=5 @4 
INFO: Combined process d d~ > w+ g s c~ WEIGHTED<=5 @4 with process u u~ > w+ g s c~ WEIGHTED<=5 @4 
INFO: Combined process d s~ > w+ g d c~ WEIGHTED<=5 @4 with process u s~ > w+ g u c~ WEIGHTED<=5 @4 
INFO: Combined process s d~ > w+ g s u~ WEIGHTED<=5 @4 with process u s~ > w+ g u c~ WEIGHTED<=5 @4 
INFO: Combined process s s~ > w+ g d u~ WEIGHTED<=5 @4 with process u u~ > w+ g s c~ WEIGHTED<=5 @4 
INFO: Generating Helas calls for process: u~ s~ > w+ g u~ c~ WEIGHTED<=5 @4 
INFO: Processing color information for process: u~ s~ > w+ g u~ c~ @4 
INFO: Combined process c~ d~ > w+ g c~ u~ WEIGHTED<=5 @4 with process u~ s~ > w+ g u~ c~ WEIGHTED<=5 @4 
INFO: Generating Helas calls for process: d~ s~ > w+ g u~ s~ WEIGHTED<=5 @4 
INFO: Processing color information for process: d~ s~ > w+ g u~ s~ @4 
INFO: Combined process d~ s~ > w+ g d~ c~ WEIGHTED<=5 @4 with process u~ s~ > w+ g u~ c~ WEIGHTED<=5 @4 
INFO: Generating Helas calls for process: g g > w+ d u~ WEIGHTED<=4 @3 
INFO: Processing color information for process: g g > w+ d u~ @3 
INFO: Combined process g g > w+ s c~ WEIGHTED<=4 @3 with process g g > w+ d u~ WEIGHTED<=4 @3 
INFO: Generating Helas calls for process: g u > w+ g d WEIGHTED<=4 @3 
INFO: Processing color information for process: g u > w+ g d @3 
INFO: Combined process g c > w+ g s WEIGHTED<=4 @3 with process g u > w+ g d WEIGHTED<=4 @3 
INFO: Generating Helas calls for process: g d~ > w+ g u~ WEIGHTED<=4 @3 
INFO: Processing color information for process: g d~ > w+ g u~ @3 
INFO: Combined process g s~ > w+ g c~ WEIGHTED<=4 @3 with process g d~ > w+ g u~ WEIGHTED<=4 @3 
INFO: Generating Helas calls for process: u d~ > w+ g g WEIGHTED<=4 @3 
INFO: Processing color information for process: u d~ > w+ g g @3 
INFO: Combined process c s~ > w+ g g WEIGHTED<=4 @3 with process u d~ > w+ g g WEIGHTED<=4 @3 
INFO: Generating Helas calls for process: u u > w+ u d WEIGHTED<=4 @3 
INFO: Processing color information for process: u u > w+ u d @3 
INFO: Generating Helas calls for process: u d > w+ d d WEIGHTED<=4 @3 
INFO: Processing color information for process: u d > w+ d d @3 
INFO: Generating Helas calls for process: u u~ > w+ d u~ WEIGHTED<=4 @3 
INFO: Processing color information for process: u u~ > w+ d u~ @3 
INFO: Generating Helas calls for process: u d~ > w+ u u~ WEIGHTED<=4 @3 
INFO: Processing color information for process: u d~ > w+ u u~ @3 
INFO: Generating Helas calls for process: u d~ > w+ d d~ WEIGHTED<=4 @3 
INFO: Processing color information for process: u d~ > w+ d d~ @3 
INFO: Combined process c c > w+ c s WEIGHTED<=4 @3 with process u u > w+ u d WEIGHTED<=4 @3 
INFO: Combined process c s > w+ s s WEIGHTED<=4 @3 with process u d > w+ d d WEIGHTED<=4 @3 
INFO: Combined process c c~ > w+ s c~ WEIGHTED<=4 @3 with process u u~ > w+ d u~ WEIGHTED<=4 @3 
INFO: Combined process c s~ > w+ c c~ WEIGHTED<=4 @3 with process u d~ > w+ u u~ WEIGHTED<=4 @3 
INFO: Combined process c s~ > w+ s s~ WEIGHTED<=4 @3 with process u d~ > w+ d d~ WEIGHTED<=4 @3 
INFO: Generating Helas calls for process: d d~ > w+ d u~ WEIGHTED<=4 @3 
INFO: Processing color information for process: d d~ > w+ d u~ @3 
INFO: Combined process s s~ > w+ s c~ WEIGHTED<=4 @3 with process d d~ > w+ d u~ WEIGHTED<=4 @3 
INFO: Generating Helas calls for process: u~ d~ > w+ u~ u~ WEIGHTED<=4 @3 
INFO: Processing color information for process: u~ d~ > w+ u~ u~ @3 
INFO: Combined process c~ s~ > w+ c~ c~ WEIGHTED<=4 @3 with process u~ d~ > w+ u~ u~ WEIGHTED<=4 @3 
INFO: Generating Helas calls for process: d~ d~ > w+ u~ d~ WEIGHTED<=4 @3 
INFO: Processing color information for process: d~ d~ > w+ u~ d~ @3 
INFO: Combined process s~ s~ > w+ c~ s~ WEIGHTED<=4 @3 with process d~ d~ > w+ u~ d~ WEIGHTED<=4 @3 
INFO: Generating Helas calls for process: u c > w+ u s WEIGHTED<=4 @3 
INFO: Processing color information for process: u c > w+ u s @3 
INFO: Generating Helas calls for process: u c > w+ c d WEIGHTED<=4 @3 
INFO: Processing color information for process: u c > w+ c d @3 
INFO: Combined process u s > w+ s d WEIGHTED<=4 @3 with process u c > w+ c d WEIGHTED<=4 @3 
INFO: Generating Helas calls for process: u u~ > w+ s c~ WEIGHTED<=4 @3 
INFO: Processing color information for process: u u~ > w+ s c~ @3 
INFO: Generating Helas calls for process: u c~ > w+ d c~ WEIGHTED<=4 @3 
INFO: Processing color information for process: u c~ > w+ d c~ @3 
INFO: Generating Helas calls for process: u d~ > w+ c c~ WEIGHTED<=4 @3 
INFO: Processing color information for process: u d~ > w+ c c~ @3 
INFO: Combined process u d~ > w+ s s~ WEIGHTED<=4 @3 with process u d~ > w+ c c~ WEIGHTED<=4 @3 
INFO: Generating Helas calls for process: u s~ > w+ u c~ WEIGHTED<=4 @3 
INFO: Processing color information for process: u s~ > w+ u c~ @3 
INFO: Combined process u s~ > w+ d s~ WEIGHTED<=4 @3 with process u c~ > w+ d c~ WEIGHTED<=4 @3 
INFO: Combined process c d > w+ d s WEIGHTED<=4 @3 with process u c > w+ c d WEIGHTED<=4 @3 
INFO: Combined process c u~ > w+ s u~ WEIGHTED<=4 @3 with process u c~ > w+ d c~ WEIGHTED<=4 @3 
INFO: Combined process c c~ > w+ d u~ WEIGHTED<=4 @3 with process u u~ > w+ s c~ WEIGHTED<=4 @3 
INFO: Combined process c d~ > w+ c u~ WEIGHTED<=4 @3 with process u s~ > w+ u c~ WEIGHTED<=4 @3 
INFO: Combined process c d~ > w+ s d~ WEIGHTED<=4 @3 with process u c~ > w+ d c~ WEIGHTED<=4 @3 
INFO: Combined process c s~ > w+ u u~ WEIGHTED<=4 @3 with process u d~ > w+ c c~ WEIGHTED<=4 @3 
INFO: Combined process c s~ > w+ d d~ WEIGHTED<=4 @3 with process u d~ > w+ c c~ WEIGHTED<=4 @3 
INFO: Combined process d d~ > w+ s c~ WEIGHTED<=4 @3 with process u u~ > w+ s c~ WEIGHTED<=4 @3 
INFO: Combined process d s~ > w+ d c~ WEIGHTED<=4 @3 with process u s~ > w+ u c~ WEIGHTED<=4 @3 
INFO: Combined process s d~ > w+ s u~ WEIGHTED<=4 @3 with process u s~ > w+ u c~ WEIGHTED<=4 @3 
INFO: Combined process s s~ > w+ d u~ WEIGHTED<=4 @3 with process u u~ > w+ s c~ WEIGHTED<=4 @3 
INFO: Generating Helas calls for process: u~ s~ > w+ u~ c~ WEIGHTED<=4 @3 
INFO: Processing color information for process: u~ s~ > w+ u~ c~ @3 
INFO: Combined process c~ d~ > w+ c~ u~ WEIGHTED<=4 @3 with process u~ s~ > w+ u~ c~ WEIGHTED<=4 @3 
INFO: Generating Helas calls for process: d~ s~ > w+ u~ s~ WEIGHTED<=4 @3 
INFO: Processing color information for process: d~ s~ > w+ u~ s~ @3 
INFO: Combined process d~ s~ > w+ d~ c~ WEIGHTED<=4 @3 with process u~ s~ > w+ u~ c~ WEIGHTED<=4 @3 
INFO: Generating Helas calls for process: g u > w+ d WEIGHTED<=3 @2 
INFO: Processing color information for process: g u > w+ d @2 
INFO: Combined process g c > w+ s WEIGHTED<=3 @2 with process g u > w+ d WEIGHTED<=3 @2 
INFO: Generating Helas calls for process: g d~ > w+ u~ WEIGHTED<=3 @2 
INFO: Processing color information for process: g d~ > w+ u~ @2 
INFO: Combined process g s~ > w+ c~ WEIGHTED<=3 @2 with process g d~ > w+ u~ WEIGHTED<=3 @2 
INFO: Generating Helas calls for process: u d~ > w+ g WEIGHTED<=3 @2 
INFO: Processing color information for process: u d~ > w+ g @2 
INFO: Combined process c s~ > w+ g WEIGHTED<=3 @2 with process u d~ > w+ g WEIGHTED<=3 @2 
INFO: Generating Helas calls for process: u d~ > w+ WEIGHTED<=2 @1 
INFO: Processing color information for process: u d~ > w+ @1 
INFO: Combined process c s~ > w+ WEIGHTED<=2 @1 with process u d~ > w+ WEIGHTED<=2 @1 
INFO: Creating files in directory P5_gg_wpggqq 
INFO: Computing Color-Flow optimization [1776 term] 
INFO: Color-Flow passed to 367 term in 8s. Introduce 445 contraction 
INFO: Generating Feynman diagrams for Process: g g > w+ g g d u~ WEIGHTED<=6 @5 
INFO: Finding symmetric diagrams for subprocess group gg_wpggqq 
INFO: Creating files in directory P5_gq_wpgggq 
INFO: Computing Color-Flow optimization [1776 term] 
INFO: Color-Flow passed to 367 term in 8s. Introduce 445 contraction 
INFO: Generating Feynman diagrams for Process: g u > w+ g g g d WEIGHTED<=6 @5 
INFO: Computing Color-Flow optimization [1776 term] 
INFO: Color-Flow passed to 367 term in 8s. Introduce 445 contraction 
INFO: Generating Feynman diagrams for Process: g d~ > w+ g g g u~ WEIGHTED<=6 @5 
INFO: Finding symmetric diagrams for subprocess group gq_wpgggq 
INFO: Creating files in directory P5_qq_wpgggg 
INFO: Computing Color-Flow optimization [1776 term] 
INFO: Color-Flow passed to 367 term in 8s. Introduce 445 contraction 
INFO: Generating Feynman diagrams for Process: u d~ > w+ g g g g WEIGHTED<=6 @5 
INFO: Finding symmetric diagrams for subprocess group qq_wpgggg 
INFO: Creating files in directory P5_gg_wpqqqq 
INFO: Generating Feynman diagrams for Process: g g > w+ u d u~ u~ WEIGHTED<=6 @5 
INFO: Generating Feynman diagrams for Process: g g > w+ d d u~ d~ WEIGHTED<=6 @5 
INFO: Generating Feynman diagrams for Process: g g > w+ u s u~ c~ WEIGHTED<=6 @5 
INFO: Finding symmetric diagrams for subprocess group gg_wpqqqq 
INFO: Creating files in directory P5_gq_wpgqqq 
INFO: Generating Feynman diagrams for Process: g u > w+ g u d u~ WEIGHTED<=6 @5 
INFO: Generating Feynman diagrams for Process: g u > w+ g d d d~ WEIGHTED<=6 @5 
INFO: Generating Feynman diagrams for Process: g d > w+ g d d u~ WEIGHTED<=6 @5 
INFO: Generating Feynman diagrams for Process: g u~ > w+ g d u~ u~ WEIGHTED<=6 @5 
INFO: Generating Feynman diagrams for Process: g d~ > w+ g u u~ u~ WEIGHTED<=6 @5 
INFO: Generating Feynman diagrams for Process: g d~ > w+ g d u~ d~ WEIGHTED<=6 @5 
INFO: Generating Feynman diagrams for Process: g u > w+ g u s c~ WEIGHTED<=6 @5 
INFO: Generating Feynman diagrams for Process: g u > w+ g c d c~ WEIGHTED<=6 @5 
INFO: Generating Feynman diagrams for Process: g u~ > w+ g s u~ c~ WEIGHTED<=6 @5 
INFO: Generating Feynman diagrams for Process: g d~ > w+ g c u~ c~ WEIGHTED<=6 @5 
INFO: Finding symmetric diagrams for subprocess group gq_wpgqqq 
INFO: Creating files in directory P5_qq_wpggqq 
INFO: Generating Feynman diagrams for Process: u u > w+ g g u d WEIGHTED<=6 @5 
INFO: Generating Feynman diagrams for Process: u d > w+ g g d d WEIGHTED<=6 @5 
INFO: Generating Feynman diagrams for Process: u u~ > w+ g g d u~ WEIGHTED<=6 @5 
INFO: Generating Feynman diagrams for Process: u d~ > w+ g g u u~ WEIGHTED<=6 @5 
INFO: Generating Feynman diagrams for Process: u d~ > w+ g g d d~ WEIGHTED<=6 @5 
INFO: Generating Feynman diagrams for Process: d d~ > w+ g g d u~ WEIGHTED<=6 @5 
INFO: Generating Feynman diagrams for Process: u~ d~ > w+ g g u~ u~ WEIGHTED<=6 @5 
INFO: Generating Feynman diagrams for Process: d~ d~ > w+ g g u~ d~ WEIGHTED<=6 @5 
INFO: Generating Feynman diagrams for Process: u c > w+ g g u s WEIGHTED<=6 @5 
INFO: Generating Feynman diagrams for Process: u c > w+ g g c d WEIGHTED<=6 @5 
INFO: Generating Feynman diagrams for Process: u u~ > w+ g g s c~ WEIGHTED<=6 @5 
INFO: Generating Feynman diagrams for Process: u c~ > w+ g g d c~ WEIGHTED<=6 @5 
INFO: Generating Feynman diagrams for Process: u d~ > w+ g g c c~ WEIGHTED<=6 @5 
INFO: Generating Feynman diagrams for Process: u s~ > w+ g g u c~ WEIGHTED<=6 @5 
INFO: Generating Feynman diagrams for Process: u~ s~ > w+ g g u~ c~ WEIGHTED<=6 @5 
INFO: Generating Feynman diagrams for Process: d~ s~ > w+ g g u~ s~ WEIGHTED<=6 @5 
INFO: Finding symmetric diagrams for subprocess group qq_wpggqq 
INFO: Creating files in directory P5_qq_wpqqqq 
INFO: Generating Feynman diagrams for Process: u u > w+ u u d u~ WEIGHTED<=6 @5 
INFO: Generating Feynman diagrams for Process: u d > w+ d d d d~ WEIGHTED<=6 @5 
INFO: Generating Feynman diagrams for Process: u u~ > w+ u d u~ u~ WEIGHTED<=6 @5 
INFO: Generating Feynman diagrams for Process: u d~ > w+ u u u~ u~ WEIGHTED<=6 @5 
INFO: Generating Feynman diagrams for Process: u d~ > w+ d d d~ d~ WEIGHTED<=6 @5 
INFO: Generating Feynman diagrams for Process: d d > w+ d d d u~ WEIGHTED<=6 @5 
INFO: Generating Feynman diagrams for Process: d d~ > w+ d d u~ d~ WEIGHTED<=6 @5 
INFO: Generating Feynman diagrams for Process: u~ u~ > w+ d u~ u~ u~ WEIGHTED<=6 @5 
INFO: Generating Feynman diagrams for Process: u~ d~ > w+ u u~ u~ u~ WEIGHTED<=6 @5 
INFO: Generating Feynman diagrams for Process: d~ d~ > w+ d u~ d~ d~ WEIGHTED<=6 @5 
INFO: Generating Feynman diagrams for Process: u u > w+ u d d d~ WEIGHTED<=6 @5 
INFO: Generating Feynman diagrams for Process: u d > w+ u d d u~ WEIGHTED<=6 @5 
INFO: Generating Feynman diagrams for Process: u u~ > w+ d d u~ d~ WEIGHTED<=6 @5 
INFO: Generating Feynman diagrams for Process: u d~ > w+ u d u~ d~ WEIGHTED<=6 @5 
INFO: Generating Feynman diagrams for Process: d u~ > w+ d d u~ u~ WEIGHTED<=6 @5 
INFO: Generating Feynman diagrams for Process: d d~ > w+ u d u~ u~ WEIGHTED<=6 @5 
INFO: Generating Feynman diagrams for Process: u~ d~ > w+ d u~ u~ d~ WEIGHTED<=6 @5 
INFO: Generating Feynman diagrams for Process: d~ d~ > w+ u u~ u~ d~ WEIGHTED<=6 @5 
INFO: Generating Feynman diagrams for Process: u u > w+ u u s c~ WEIGHTED<=6 @5 
INFO: Generating Feynman diagrams for Process: u u > w+ u c d c~ WEIGHTED<=6 @5 
INFO: Generating Feynman diagrams for Process: u c > w+ u u s u~ WEIGHTED<=6 @5 
INFO: Generating Feynman diagrams for Process: u c > w+ u c d u~ WEIGHTED<=6 @5 
INFO: Generating Feynman diagrams for Process: u c > w+ u c s c~ WEIGHTED<=6 @5 
INFO: Generating Feynman diagrams for Process: u c > w+ u s s s~ WEIGHTED<=6 @5 
INFO: Generating Feynman diagrams for Process: u c > w+ c c d c~ WEIGHTED<=6 @5 
INFO: Generating Feynman diagrams for Process: u c > w+ c d d d~ WEIGHTED<=6 @5 
INFO: Generating Feynman diagrams for Process: u d > w+ c d d c~ WEIGHTED<=6 @5 
INFO: Generating Feynman diagrams for Process: u s > w+ u s s c~ WEIGHTED<=6 @5 
INFO: Generating Feynman diagrams for Process: u u~ > w+ u s u~ c~ WEIGHTED<=6 @5 
INFO: Generating Feynman diagrams for Process: u u~ > w+ c d u~ c~ WEIGHTED<=6 @5 
INFO: Generating Feynman diagrams for Process: u u~ > w+ c s c~ c~ WEIGHTED<=6 @5 
INFO: Generating Feynman diagrams for Process: u u~ > w+ s s c~ s~ WEIGHTED<=6 @5 
INFO: Generating Feynman diagrams for Process: u c~ > w+ u d u~ c~ WEIGHTED<=6 @5 
INFO: Generating Feynman diagrams for Process: u c~ > w+ u s c~ c~ WEIGHTED<=6 @5 
INFO: Generating Feynman diagrams for Process: u c~ > w+ c d c~ c~ WEIGHTED<=6 @5 
INFO: Generating Feynman diagrams for Process: u c~ > w+ d d c~ d~ WEIGHTED<=6 @5 
INFO: Generating Feynman diagrams for Process: u d~ > w+ u c u~ c~ WEIGHTED<=6 @5 
INFO: Generating Feynman diagrams for Process: u d~ > w+ c c c~ c~ WEIGHTED<=6 @5 
INFO: Generating Feynman diagrams for Process: u d~ > w+ c d c~ d~ WEIGHTED<=6 @5 
INFO: Generating Feynman diagrams for Process: u d~ > w+ d s d~ s~ WEIGHTED<=6 @5 
INFO: Generating Feynman diagrams for Process: u s~ > w+ u u u~ c~ WEIGHTED<=6 @5 
INFO: Generating Feynman diagrams for Process: u s~ > w+ u c c~ c~ WEIGHTED<=6 @5 
INFO: Generating Feynman diagrams for Process: u s~ > w+ u s c~ s~ WEIGHTED<=6 @5 
INFO: Generating Feynman diagrams for Process: c s~ > w+ u c u~ c~ WEIGHTED<=6 @5 
INFO: Generating Feynman diagrams for Process: d s > w+ d d s u~ WEIGHTED<=6 @5 
INFO: Generating Feynman diagrams for Process: d c~ > w+ d d u~ c~ WEIGHTED<=6 @5 
INFO: Generating Feynman diagrams for Process: d d~ > w+ c d u~ c~ WEIGHTED<=6 @5 
INFO: Generating Feynman diagrams for Process: u~ u~ > w+ s u~ u~ c~ WEIGHTED<=6 @5 
INFO: Generating Feynman diagrams for Process: u~ c~ > w+ d u~ u~ c~ WEIGHTED<=6 @5 
INFO: Generating Feynman diagrams for Process: u~ c~ > w+ s u~ c~ c~ WEIGHTED<=6 @5 
INFO: Generating Feynman diagrams for Process: u~ d~ > w+ c u~ u~ c~ WEIGHTED<=6 @5 
INFO: Generating Feynman diagrams for Process: u~ s~ > w+ u u~ u~ c~ WEIGHTED<=6 @5 
INFO: Generating Feynman diagrams for Process: u~ s~ > w+ c u~ c~ c~ WEIGHTED<=6 @5 
INFO: Generating Feynman diagrams for Process: u~ s~ > w+ s u~ c~ s~ WEIGHTED<=6 @5 
INFO: Generating Feynman diagrams for Process: d~ d~ > w+ c u~ c~ d~ WEIGHTED<=6 @5 
INFO: Generating Feynman diagrams for Process: d~ s~ > w+ u u~ u~ s~ WEIGHTED<=6 @5 
INFO: Generating Feynman diagrams for Process: d~ s~ > w+ d u~ d~ s~ WEIGHTED<=6 @5 
INFO: Generating Feynman diagrams for Process: d~ s~ > w+ s u~ s~ s~ WEIGHTED<=6 @5 
INFO: Generating Feynman diagrams for Process: u c > w+ u d s d~ WEIGHTED<=6 @5 
INFO: Generating Feynman diagrams for Process: u c > w+ c d s s~ WEIGHTED<=6 @5 
INFO: Generating Feynman diagrams for Process: u d > w+ u d s c~ WEIGHTED<=6 @5 
INFO: Generating Feynman diagrams for Process: u u~ > w+ d s c~ d~ WEIGHTED<=6 @5 
INFO: Generating Feynman diagrams for Process: u c~ > w+ d s c~ s~ WEIGHTED<=6 @5 
INFO: Generating Feynman diagrams for Process: u d~ > w+ u s c~ d~ WEIGHTED<=6 @5 
INFO: Generating Feynman diagrams for Process: u d~ > w+ c s c~ s~ WEIGHTED<=6 @5 
INFO: Generating Feynman diagrams for Process: u s~ > w+ u d c~ d~ WEIGHTED<=6 @5 
INFO: Generating Feynman diagrams for Process: u~ d~ > w+ s u~ c~ d~ WEIGHTED<=6 @5 
INFO: Generating Feynman diagrams for Process: u~ s~ > w+ d u~ c~ d~ WEIGHTED<=6 @5 
INFO: Generating Feynman diagrams for Process: d~ s~ > w+ c u~ c~ s~ WEIGHTED<=6 @5 
INFO: Finding symmetric diagrams for subprocess group qq_wpqqqq 
INFO: Creating files in directory P4_gg_wpgqq 
INFO: Generating Feynman diagrams for Process: g g > w+ g d u~ WEIGHTED<=5 @4 
INFO: Finding symmetric diagrams for subprocess group gg_wpgqq 
INFO: Creating files in directory P4_gq_wpggq 
INFO: Generating Feynman diagrams for Process: g u > w+ g g d WEIGHTED<=5 @4 
INFO: Generating Feynman diagrams for Process: g d~ > w+ g g u~ WEIGHTED<=5 @4 
INFO: Finding symmetric diagrams for subprocess group gq_wpggq
[truncated: 327,185 more chars]
