# Supplementary material for: Speeding up MadGraph5_aMC@NLO
Source: Eur Phys J C Part Fields. 2021 May 20;81(5):435. doi: 10.1140/epjc/s10052-021-09204-7 (PMC8136271; doi:10.1140/epjc/s10052-021-09204-7)
Supplement: Supplementary file 1 — Supplementary material 1 (tgz 427 KB) [file 10052_2021_9204_MOESM1_ESM.tgz › tables/run_all.sh]

./bin/mg5 cmd_full > full.log
./bin/mg5 cmd_full_sd1 > full_sd1.log
./bin/mg5 cmd_full_sd2 > full_sd2.log
./bin/mg5 cmd_full_nohel > full_nohel.log
./bin/mg5 cmd_full_tstrat2 > full_tstrat2.log
python make_table.py > latex_ouput.txt
