# Supplementary material for: Speeding up MadGraph5_aMC@NLO
Source: Eur Phys J C Part Fields. 2021 May 20;81(5):435. doi: 10.1140/epjc/s10052-021-09204-7 (PMC8136271; doi:10.1140/epjc/s10052-021-09204-7)
Supplement: Supplementary file 1 — Supplementary material 1 (tgz 427 KB) [file 10052_2021_9204_MOESM1_ESM.tgz › tables/README~]

To run this code, you have to copy the full content of this directory in the MG5aMC version on which you want to run such comparison.
(version 2.9.0 is needed at minimum).
then you can run
$> ./run_all.sh
and the content of the associated table would be set in "latex_output.sh"

The code to only redo the table is the following one.
The full log file for the runs of the paper is included here allowing to run this directly
$> python make_table.py

The code "make_table.py" can easily be edited to include more comparison (add them at the end of the file).

All reported time are "time to solution". So the time that you as user had to wait to have the survey/refine to be completed.
Other step of the generation (time to create the code, the final un-weighting, computation of the systematics, ...) are not tracked by this code.
