# Supplementary material for: Speeding up MadGraph5_aMC@NLO
Source: Eur Phys J C Part Fields. 2021 May 20;81(5):435. doi: 10.1140/epjc/s10052-021-09204-7 (PMC8136271; doi:10.1140/epjc/s10052-021-09204-7)
Supplement: Supplementary file 1 — Supplementary material 1 (tgz 427 KB) [file 10052_2021_9204_MOESM1_ESM.tgz › tables/make_table.py]

import read_all

# tstrat = 2
input1 = read_all.read_all("full_tstrat2.log")
input2 = read_all.read_all("full.log")

input_281 = """
  2.7s  	  1641s  	0s	('   5.962e-06 ', ' 9.444e-07 pb\n')	43	hhh
  1m 48s  	  5541s  	0s  	('   1.201e-05 ', ' 2.686e-08 pb\n')	3120	wlwl->
  53.3s  	  3265s  	0s	('   0.03292 ', ' 8.288e-05 pb\n')	6401	mumutt
  15.8s  	  16m40s  	0s	('   0.2019 ', ' 0.0007065 pb\n')	10000	w+w+
  43s  	  8m36s  	0s	('   8.953e-05 ', ' 2.633e-07 pb\n')	10000	wTwT->
  1m32s  	  1m27s  	0s	('   1397 ', ' 3.861 pb\n')	10000	tt~0-2j
  18m 24s  	  22m54s  	0s	('   0.018 ', ' 5.779e-05 pb\n')	10000	VBF(13)
  8m0s  	  5703.84s  	0s	('   0.6599 ', ' 0.001719 pb\n')	1398	VBF(100)
  38m17s  	  4s  	0s	('   9.485e+04 ', ' 114.4 pb\n')	10000	W+0-4j
  10m  	  1h55m  	0s	('   2.374 ', ' 0.008867 pb\n')	10000	mumuww
  21.7s  	  2101.8s  	0s	('   0.0002921 ', ' 7.974e-07 pb\n')	1497	wLwL
  2h15m  	  5h42m  	0s	('   178.6 ', ' 0.4747 pb\n')	10000	tt3j
  1.6s  	  8.5s  	0s	2	('   15.42 ', ' 0.0253 pb\n')	10000	wz
  1.s  	  3.4s  	0s	1	('   0.3821 ', ' 0.001005 pb\n')	10000	tth
  4.0s  	  14.7s  	0s	1	('   0.459 ', ' 0.001463 pb\n')	10000	tthj
  41.4s  	  3m13s  	0s	1	('   22.53 ', ' 0.05791 pb\n')	10000	wwjj
  1.7s  	  7.5s  	0s	1	('   0.5613 ', ' 0.0012 pb\n')	10000	ttz
  3m26s  	  4h18m  	0s	2	('   1.345e+07 ', ' 4.024e+04 pb\n')	10000	4j
"""

input_nohel = read_all.read_all('full_nohel.log')


hel_info = {}
hel_info['hhh'] = '1'
hel_info['w+w+'] = '9'
hel_info['wlwl->'] = '8'
hel_info['mumutt'] = '64'
hel_info['wTwT->'] = '8'
hel_info['tt~0-2j'] = '$\\to64$'
hel_info['VBF(13)'] = '$\\to6$'
hel_info['VBF(100)'] = '$\\to6$'
hel_info['W+0-4j'] = '$\\to48$'
hel_info['mumuww'] = '122'
hel_info['wLwL'] = '4'
hel_info['wz'] = '9'
hel_info['tth'] = '$\\to16$'
hel_info['tthj'] = '$\\to32$'
hel_info['wwjj'] = '$\\to72$'
hel_info['ttz'] = '$\\to48$'
hel_info['4j'] = '$\\to50$'
hel_info['tt3j'] = '$\\to128$'

input_sd1 = read_all.read_all('full_sd1.log')
input_sd2 = read_all.read_all('full_sd2.log')
sd_info = {}
cross = {}
for line in input_nohel.split('\n'):
    s = line.replace('h ','h').replace('m ','m').split()
    c = float(line.split("'")[1].strip())
    
    sd_info[s[-1]] = 'new' if s[3] =='2' else 'old'
    cross[s[-1]] = '%.2g' % c

import collections
labels = collections.OrderedDict()
labels['w+w+'] = '$p p \\to W^+ W^+ j j\\, [g_S=0]$'
labels['VBF(13)'] = '$p p \\to W^+ W^- j j, W \\to l vl [g_S=0$,13\\,TeV]'
labels['VBF(100)'] = '$p p \\to W^+ W^- j j, W \\to l vl [g_S=0$,100\\,TeV]'
labels['wLwL'] = '$u \\bar{d} \\to W^+_L W^-_L u \\bar{d} [g_S=0]$'
labels['wlwl->'] = ' $u \\bar{d} \\to W^+_L W^-_L u \\bar{d},  W^+ \\to d \\bar u, W^- \\to \\tau^+ \\nu_\\tau [g_S=0]$'
labels['wTwT->'] = '$u \\bar{d} \\to W^+_T W^-_T u \\bar{d}$,$ W^+ \\to d \\bar u, W^- \\to \\tau^+ \\nu_\\tau [g_S=0]$'
labels['hhh'] = '$\\mu^+ \\mu^- \\to h h h \\bar\\nu_\\mu \\nu_e$ [14\\,TeV]'
labels['mumutt'] = '$\\mu^+ \\mu^- \\to t \\bar{t} \\mu^+ \\mu^- $ [13\\,TeV]'
labels['mumuww'] = '$\\mu^+ \\mu^- \\to W^+ W^- \\mu^+ \\mu^-$ [4\\,TeV]'
labels['W+0-4j'] = """    \\hline
     other processes & survey & refine & survey & refine & \\\\
     \\hline
 $p p \\to W^+ [0-4]j$ """
labels['tt~0-2j'] = '$p p \\to t \\bar{t} [0-2]j$ '
labels['4j'] = """$p p \\to 4j$"""
labels['tt3j'] = '$p p \\to t \\bar{t} 3j$ '
labels['wz'] = '$p p \\to W^+ Z$ '
labels['tth'] = '$p p \\to t \\bar{t} h$'  
labels['tthj'] = ' $p p \\to t \\bar{t} h j $'
labels['ttz'] = '$p p \\to t \\bar{t} Z$'
labels['wwjj'] = '$p p \\to W^+ W^- j j$ [QCD only] '

def rescale_time(h,m,s,nb_event):
    t = (3600*h+m*60.+s)*1.
    t = t * 10000. / nb_event
    return (t//3600, (t%3600)//60, int(t%60))

def get_time_from_string(input):
    if 'h' in input:
        h, input  = input.split('h')
        if 'm' not in input:
            input = input + 'm'
    else:
        h = 0

    if 'm' in input:
        m, input  = input.split('m')
        if 's' not in input:
            input = input + 's'
        if not m:
            m = 0
    else:
        m = 0
        
    if 's' in input:
        s, input  = input.split('s')
        if not s:
            s = 0
    else:
        s = 0
        
    return int(h), int(m), int(float(s))

def get_time_string(t,nb=10000):
    h,m,s = t

    if nb == 10000:
        if h:
            if h > 24:
                return '%id%ih' %(h//24, h%24)
            return '%ih%im' %(h,m)
        if m :
            return '%im%is' %(m,s)
        if s>=1:
            return '%is' % s
        else:
            return '<1s'
    else:
        if h:
            return '{\\bf %ih%im}/%i' %(h,m,nb)
        if m :
            return '{\\bf %im%is}/%i' %(m,s,nb)
        return '{\\bf %is}/%i' % (s,nb)
    
def get_survey(line):
    survey = line.split()[0]
    return  get_time_from_string(survey)

def get_refine(line):
    line = line.replace('m ','m').replace('h ','h') 
    split = line.split()
    r1 = split[1]
    r2 = split[2]
    nb_event = split[-2]

    t1 = get_time_from_string(r1)
    t2 = get_time_from_string(r2)
    return rescale_time(t1[0] + t2[0], t1[1] + t2[1],t1[2] + t2[2], int(nb_event))
    
def get_data(text):
    out = {}
    text = text.replace('pb\n','pb').replace('10000','10000 ')
    for line in text.split('\n'):
        if not line:
            continue
        tag = line.split()[-1]
        out[tag] = {'s': get_survey(line) ,'r': get_refine(line), 'nb': int(line.split()[-2])}

    return out

def get_ratio_speed(info1, info2):
    hs1,ms1,ss1 = info1['s']
    hr1,mr1,sr1 = info1['r']
    total1 = 3600. * (hs1+hr1) + 60. * (ms1+mr1) + ss1 + sr1
    
    hs2,ms2,ss2 = info2['s']
    hr2,mr2,sr2 = info2['r']
    total2 = 3600. * (hs2+hr2) + 60. * (ms2+mr2) + ss2 + sr2

    if total2< total1:
        ratio = total1/total2
        if ratio > 10:
            return '%i$\\times$' % int(ratio)
        else:
            return '%.1f$\\times$' % ratio
    else:
        ratio = total2/total1
        if ratio > 10:
            return '{\\color{red} %i$\\times$}' % int(ratio)
        if ratio < 1.05:
             return '%.1f$\\times$' % ratio
        else:
            return '{\\color{red} %.1f$\\times$}' % ratio
        
def get_table(info1,info2, labels=None, column1=None, last_column=None):

    out = []
    if not labels:
        labels = dict([(k,k) for k in info1])
        
    if not column1:
        column1=  dict([(k,'') for k in labels])
    else:
        for key, value in column1.items():
            column1[key] = '& %s' % column1[key]
    
    if not last_column:
        last_column=  dict([(k,'') for k in labels])
    else:
        for key, value in last_column.items():
            last_column[key] = '& %s' % last_column[key]
        
    one_line = ' %(label)s %(col1)s & %(s1)s & %(r1)s & %(s2)s & %(r2)s & %(speed)s %(lastcol)s\\\\'

    for key in labels:
        out.append(one_line % {'label': labels[key],
                               'col1': column1[key],
                               's1': get_time_string(info1[key]['s']),
                               's2': get_time_string(info2[key]['s']),
                               'r1': get_time_string(info1[key]['r'],info1[key]['nb']),
                               'r2': get_time_string(info2[key]['r'],info2[key]['nb']),
                               'speed': get_ratio_speed(info1[key], info2[key]),
                               'lastcol': last_column[key]
        })

    return '\n'.join(out)

    


def main(input1, input2, labels, column1={}, last_column={}):
    out1 = get_data(input1)
    out2 = get_data(input2)

    import collections
    print( get_table(out1, out2, labels, column1, last_column))

print( '*******  helicity recycling  ******'    )
main(input_nohel, input2, labels, column1=hel_info)
print( '*******  ordering  *******')
main(input1, input2, labels)
print( '******* SDE Strategy *******')
main(input_sd1, input_sd2, labels, last_column=sd_info)
#print '******* 2.8.1 ********'
#main(input_281, input2, labels, last_column=cross)
#print '******* 2.7.3 ********'
#main(input_273, input2, labels)
