# Supplementary material for: Speeding up MadGraph5_aMC@NLO
Source: Eur Phys J C Part Fields. 2021 May 20;81(5):435. doi: 10.1140/epjc/s10052-021-09204-7 (PMC8136271; doi:10.1140/epjc/s10052-021-09204-7)
Supplement: Supplementary file 1 — Supplementary material 1 (tgz 427 KB) [file 10052_2021_9204_MOESM1_ESM.tgz › tables/full_sd1.log]

Running MG5 in debug mode
('WARNING: loading of madgraph too slow!!!', 1.6592700481414795)
************************************************************
*                                                          *
*                     W E L C O M E to                     *
*              M A D G R A P H 5 _ a M C @ N L O           *
*                                                          *
*                                                          *
*                 *                       *                *
*                   *        * *        *                  *
*                     * * * * 5 * * * *                    *
*                   *        * *        *                  *
*                 *                       *                *
*                                                          *
*         VERSION 2.8.2                 2020-10-30         *
*         BZR 2.7.2_alternate                  349         *
*                                                          *
*    The MadGraph5_aMC@NLO Development Team - Find us at   *
*    https://server06.fynu.ucl.ac.be/projects/madgraph     *
*                            and                           *
*            http://amcatnlo.web.cern.ch/amcatnlo/         *
*                                                          *
*               Type 'help' for in-line help.              *
*           Type 'tutorial' to learn how MG5 works         *
*    Type 'tutorial aMCatNLO' to learn how aMC@NLO works   *
*    Type 'tutorial MadLoop' to learn how MadLoop works    *
*                                                          *
************************************************************
load MG5 configuration from /Users/omattelaer/.mg5/mg5_configuration.txt 
load MG5 configuration from input/mg5_configuration.txt 
None does not seem to correspond to a valid fastjet-config executable (v3+). We will use fjcore instead.
 Please set the 'fastjet'variable to the full (absolute) /PATH/TO/fastjet-config (including fastjet-config).
 MG5_aMC> set fastjet /PATH/TO/fastjet-config

set ninja to /Users/omattelaer/Documents/HEPTools/lib
set collier to /Users/omattelaer/Documents/HEPTools/lib
/Users/omattelaer/Documents/HEPTools/lhapdf6/bin/lhapdf-config does not seem to correspond to a valid lhapdf-config executable. 
Please set the 'lhapdf' variable to the (absolute) /PATH/TO/lhapdf-config (including lhapdf-config).
Note that you can still compile and run aMC@NLO with the built-in PDFs
 MG5_aMC> set lhapdf /PATH/TO/lhapdf-config

set lhapdf to /Users/omattelaer/Documents/HEPTools/lhapdf6_py3/bin/lhapdf-config
[1;34mWARNING: launching caffeinate to prevent idle sleep when MG5aMC is running. Run './bin/mg5_aMC -s' to prevent this. [0m
import /Users/omattelaer/Documents/workspace/2.7.2_alternate/cmd_full_sd1
The import format was not given, so we guess it as command
generate mu+ e- > h h h vm~ ve
No model currently active, so we import the Standard Model
INFO: Restrict model sm with file models/sm/restrict_default.dat . 
INFO: Change particles name to pass to MG5 convention 
Defined multiparticle p = g u c d s u~ c~ d~ s~
Defined multiparticle j = g u c d s u~ c~ d~ s~
Defined multiparticle l+ = e+ mu+
Defined multiparticle l- = e- mu-
Defined multiparticle vl = ve vm vt
Defined multiparticle vl~ = ve~ vm~ vt~
Defined multiparticle all = g u c d s u~ c~ d~ s~ a ve vm vt e- mu- ve~ vm~ vt~ e+ mu+ t b t~ b~ z w+ h w- ta- ta+
INFO: Checking for minimal orders which gives processes. 
INFO: Please specify coupling orders to bypass this step. 
INFO: Trying process: mu+ e- > h h h vm~ ve WEIGHTED<=10 @1  
INFO: Process has 25 diagrams 
1 processes with 25 diagrams generated in 0.078 s
Total: 1 processes with 25 diagrams
output
INFO: initialize a new directory: PROC_sm_19 
INFO: remove old information in PROC_sm_19 
INFO: Organizing processes into subprocess groups 
INFO: Generating Helas calls for process: mu+ e- > h h h vm~ ve WEIGHTED<=10 @1 
INFO: Processing color information for process: mu+ e- > h h h vm~ ve @1 
INFO: Creating files in directory P1_ll_hhhvlvl 
[1mINFO: Some T-channel width have been set to zero [new since 2.8.0]
 if you want to keep this width please set "zerowidth_tchannel" to False [0m
INFO: Generating Feynman diagrams for Process: mu+ e- > h h h vm~ ve WEIGHTED<=10 @1 
INFO: Finding symmetric diagrams for subprocess group ll_hhhvlvl 
Generated helas calls for 1 subprocesses (25 diagrams) in 0.073 s
Wrote files for 51 helas calls in 0.242 s
ALOHA: aloha creates SSS1 routines
ALOHA: aloha creates VVS1 routines
ALOHA: aloha creates FFV2 routines
ALOHA: aloha creates VVSS1 routines
ALOHA: aloha creates SSSS1 routines
save configuration file to /Users/omattelaer/Documents/workspace/2.7.2_alternate/PROC_sm_19/Cards/me5_configuration.txt
INFO: Use Fortran compiler gfortran 
INFO: Use c++ compiler clang 
INFO: Generate jpeg diagrams 
INFO: Generate web pages 
INFO: Generating MadAnalysis5 default cards tailored to this process 
[1;34mWARNING: MadAnalysis5 failed to start so that MA5 analysis will be skipped. [0m
[1;32mDEBUG: MadAnalysis5 error was: [0m
[1;32mDEBUG: ------------------------------------------------------------ [0m
[1;32mDEBUG: Traceback (most recent call last):
  File "/Users/omattelaer/Documents/workspace/2.7.2_alternate/madgraph/interface/common_run_interface.py", line 2453, in get_MadAnalysis5_interpreter
    from madanalysis.interpreter.ma5_interpreter import MA5Interpreter
  File "/Users/omattelaer/Documents/HEPTools/madanalysis5/madanalysis5/madanalysis/interpreter/ma5_interpreter.py", line 38, in <module>
    from madanalysis.core.main                        import Main
  File "/Users/omattelaer/Documents/HEPTools/madanalysis5/madanalysis5/madanalysis/core/main.py", line 25, in <module>
    from madanalysis.multiparticle.multiparticle_collection import MultiParticleCollection
  File "/Users/omattelaer/Documents/HEPTools/madanalysis5/madanalysis5/madanalysis/multiparticle/multiparticle_collection.py", line 166
    print "ERROR: impossible to convert '"+str(item)+"' to integer value"
          ^
SyntaxError: invalid syntax [0m
[1;32mDEBUG: ------------------------------------------------------------ [0m
Output to directory /Users/omattelaer/Documents/workspace/2.7.2_alternate/PROC_sm_19 done.
Type "launch" to generate events from this process, or see
/Users/omattelaer/Documents/workspace/2.7.2_alternate/PROC_sm_19/README
Run "open index.html" to see more information about this process.
launch
************************************************************
*                                                          *
*                      W E L C O M E to                    *
*             M A D G R A P H 5 _ a M C @ N L O            *
*                      M A D E V E N T                     *
*                                                          *
*                 *                       *                *
*                   *        * *        *                  *
*                     * * * * 5 * * * *                    *
*                   *        * *        *                  *
*                 *                       *                *
*                                                          *
*         VERSION 2.8.2                 2020-10-30         *
*                                                          *
*    The MadGraph5_aMC@NLO Development Team - Find us at   *
*    https://server06.fynu.ucl.ac.be/projects/madgraph     *
*                                                          *
*               Type 'help' for in-line help.              *
*                                                          *
************************************************************
INFO: load configuration from /Users/omattelaer/.mg5/mg5_configuration.txt  
INFO: load configuration from /Users/omattelaer/Documents/workspace/2.7.2_alternate/PROC_sm_19/Cards/me5_configuration.txt  
INFO: load configuration from /Users/omattelaer/Documents/workspace/2.7.2_alternate/input/mg5_configuration.txt  
INFO: load configuration from /Users/omattelaer/Documents/workspace/2.7.2_alternate/PROC_sm_19/Cards/me5_configuration.txt  
generate_events run_01
set lep 14000
[1mINFO: modify parameter lpp1 of the run_card.dat to 0 [0m
[1mINFO: modify parameter lpp2 of the run_card.dat to 0 [0m
[1mINFO: modify parameter ebeam1 of the run_card.dat to 7000.0 [0m
[1mINFO: modify parameter ebeam2 of the run_card.dat to 7000.0 [0m
set wt 0.0
[1mINFO: modify param_card information BLOCK decay with id (6,) set to 0.0 [0m
set wh 0.0
[1mINFO: modify param_card information BLOCK decay with id (25,) set to 0.0 [0m
set ww 0.0
[1mINFO: modify param_card information BLOCK decay with id (24,) set to 0.0 [0m
set wz 0.0
[1mINFO: modify param_card information BLOCK decay with id (23,) set to 0.0 [0m
set sde_strategy 1
[1mINFO: modify parameter sde_strategy of the run_card.dat to 1 [0m
set pt_min_pdg {12:1,14:1,25:1}
[1mINFO: modify parameter pt_min_pdg of the run_card.dat to {'12': 1.0, '14': 1.0, '25': 1.0} [0m
Do you want to edit a card (press enter to bypass editing)?
/------------------------------------------------------------\
|  [31m1[0m. param               : [32mparam_card.dat[0m                   |
|  [31m2[0m. run                 : [32mrun_card.dat[0m                     |
|  [31m3[0m. madanalysis5_parton : [32mmadanalysis5_parton_card.dat[0m     |
\------------------------------------------------------------/
 you can also
   - enter the path to a valid card or banner.
   - use the 'set' command to modify a parameter directly.
     The set option works only for param_card and run_card.
     Type 'help set' for more information on this command.
   - call an external program (ASperGE/MadWidth/...).
     Type 'help' for the list of available command
 [[4m0[0m, done, 1, param, 2, run, 3, madanalysis5_parton, enter path]
[1;34mfound line : generate 1 -2 > w+{0} w-{0} 1 -2 QCD=0, w+ > 2 -1, w- > 15 -16[0m
[1;34mThis answer is not valid for current question. Keep it for next question and use here default: 0[0m
[1;32mDEBUG: keep SDE to 1 [0m
INFO: Update the dependent parameter of the param_card.dat 
Generating 10000 events with run name run_01
survey  run_01 
INFO: compile directory 
[1;32mwrite compile file for card: /Users/omattelaer/Documents/workspace/2.7.2_alternate/PROC_sm_19/Cards/param_card.dat[0m
[1;32mrun_card missed argument nb_proton1. Takes default: 1[0m
[1;32mrun_card missed argument nb_proton2. Takes default: 1[0m
[1;32mrun_card missed argument nb_neutron1. Takes default: 0[0m
[1;32mrun_card missed argument nb_neutron2. Takes default: 0[0m
[1;32mrun_card missed argument mass_ion1. Takes default: -1.0[0m
[1;32mrun_card missed argument mass_ion2. Takes default: -1.0[0m
[1;32mrun_card missed argument ickkw. Takes default: 0[0m
[1;32mrun_card missed argument highestmult. Takes default: 1[0m
[1;32mrun_card missed argument ktscheme. Takes default: 1[0m
[1;32mrun_card missed argument alpsfact. Takes default: 1.0[0m
[1;32mrun_card missed argument chcluster. Takes default: False[0m
[1;32mrun_card missed argument pdfwgt. Takes default: True[0m
[1;32mrun_card missed argument asrwgtflavor. Takes default: 5[0m
[1;32mrun_card missed argument clusinfo. Takes default: True[0m
[1;32mrun_card missed argument lhe_version. Takes default: 3.0[0m
[1;32mrun_card missed argument auto_ptj_mjj. Takes default: True[0m
[1;32mrun_card missed argument ej. Takes default: 0.0[0m
[1;32mrun_card missed argument eb. Takes default: 0.0[0m
[1;32mrun_card missed argument ea. Takes default: 0.0[0m
[1;32mrun_card missed argument el. Takes default: 0.0[0m
[1;32mrun_card missed argument ejmax. Takes default: -1.0[0m
[1;32mrun_card missed argument ebmax. Takes default: -1.0[0m
[1;32mrun_card missed argument eamax. Takes default: -1.0[0m
[1;32mrun_card missed argument elmax. Takes default: -1.0[0m
[1;32mrun_card missed argument r0gamma. Takes default: 0.4[0m
[1;32mrun_card missed argument xn. Takes default: 1.0[0m
[1;32mrun_card missed argument epsgamma. Takes default: 1.0[0m
[1;32mrun_card missed argument isoem. Takes default: True[0m
[1;32mrun_card missed argument pdgs_for_merging_cut. Takes default: [21, 1, 2, 3, 4, 5, 6][0m
[1;32mrun_card missed argument gridrun. Takes default: False[0m
[1;32mrun_card missed argument fixed_couplings. Takes default: True[0m
[1;32mrun_card missed argument mc_grouped_subproc. Takes default: True[0m
[1;32mrun_card missed argument xmtcentral. Takes default: 0.0[0m
[1;32mrun_card missed argument d. Takes default: 1.0[0m
[1;32mrun_card missed argument issgridfile. Takes default: [0m
[1;32mrun_card missed argument tmin_for_channel. Takes default: -1.0[0m
[1;32mrun_card missed argument small_width_treatment. Takes default: 1e-06[0m
compile Source Directory
[1;32mCompiling the bias module 'dummy'[0m
Using random number seed offset = 21
INFO: Running Survey 
Creating Jobs
Working on SubProcesses
INFO: Compiling for process 1/1. 
INFO:     P1_ll_hhhvlvl  
[1;32mDEBUG: nb_hel: 1 zero amp: 0 bad_amps_hel: 0/25 [0m
INFO:     P1_ll_hhhvlvl  
INFO:  Idle: 1,  Running: 1,  Completed: 0 [ current time: 12h19 ] 
INFO:  Idle: 0,  Running: 1,  Completed: 1 [  3.1s  ] 
INFO:  Idle: 0,  Running: 0,  Completed: 2 [  3.7s  ] 
INFO: End survey 
refine 10000
Creating Jobs
INFO: Refine results to 10000 
INFO: Generating 10000.0 unweighted events. 
sum of cpu time of last step: 6 seconds
INFO: Effective Luminosity 3654972875.3802576 pb^-1 
[1;32mDEBUG: channel G9 need to improve by 13.34 (xsec=6.9292e-08 pb, iter=5) [0m
[1;32mDEBUG: channel G8 need to improve by 22.56 (xsec=9.2876e-08 pb, iter=7) [0m
[1;32mDEBUG: channel G1 need to improve by 814.03 (xsec=3.1198e-06 pb, iter=7) [0m
INFO: need to improve 3 channels 
[1;32mDEBUG: G9 : need 253.2603804808488 event. Need 1 split job of 5000 points [0m
[1;32mDEBUG: G8 : need 339.4592607738168 event. Need 1 split job of 5000 points [0m
[1;32mDEBUG: G1 : need 11402.78437661133 event. Need 12 split job of 5000 points [0m
- Current estimate of cross-section: 3.2831981000000005e-06 +- 2.919980485116304e-07
    P1_ll_hhhvlvl 
INFO:  Idle: 6,  Running: 8,  Completed: 0 [ current time: 12h19 ] 
INFO:  Idle: 5,  Running: 8,  Completed: 1 [  9m 57s  ] 
INFO:  Idle: 4,  Running: 8,  Completed: 2 [  10m 4s  ] 
INFO:  Idle: 2,  Running: 8,  Completed: 4 [  10m 7s  ] 
INFO:  Idle: 0,  Running: 8,  Completed: 6 [  10m 12s  ] 
INFO:  Idle: 0,  Running: 7,  Completed: 7 [  10m 18s  ] 
INFO:  Idle: 0,  Running: 1,  Completed: 13 [  17m 22s  ] 
INFO:  Idle: 0,  Running: 0,  Completed: 14 [  17m 45s  ] 
INFO:  Idle: 0,  Running: 0,  Completed: 14 [  17m 45s  ] 
INFO: Combining runs 
[1;32mfind 12 multijob in /Users/omattelaer/Documents/workspace/2.7.2_alternate/PROC_sm_19/SubProcesses/P1_ll_hhhvlvl/G1[0m
[1;32mCombined 12 file generating 447 events for /Users/omattelaer/Documents/workspace/2.7.2_alternate/PROC_sm_19/SubProcesses/P1_ll_hhhvlvl/G1 [0m
sum of cpu time of last step: 5 seconds
INFO: finish refine 
refine 10000 --treshold=0.9
Creating Jobs
INFO: Refine results to 10000 
INFO: Generating 10000.0 unweighted events. 
sum of cpu time of last step: 5 seconds
INFO: Effective Luminosity 1885655396.6962469 pb^-1 
[1;32mDEBUG: channel G8 need to improve by 2.19 (xsec=1.0423e-07 pb, iter=11) [0m
[1;32mDEBUG: channel G9 need to improve by 16.84 (xsec=8.9375e-08 pb, iter=11) [0m
[1;32mDEBUG: channel G1 need to improve by 26.18 (xsec=6.169e-06 pb, iter=0) [0m
INFO: need to improve 3 channels 
[1;32mDEBUG: G8 : need 196.54186199764982 event. Need 1 split job of 5000 points [0m
[1;32mDEBUG: G9 : need 168.53045107972707 event. Need 1 split job of 5000 points [0m
[1;32mDEBUG: G1 : need 11632.608142219146 event. Need 12 split job of 5000 points [0m
- Current estimate of cross-section: 6.3638351e-06 +- 7.130600143263164e-08
    P1_ll_hhhvlvl 
INFO:  Idle: 6,  Running: 8,  Completed: 0 [ current time: 12h37 ] 
INFO:  Idle: 5,  Running: 8,  Completed: 1 [  8m 46s  ] 
INFO:  Idle: 3,  Running: 8,  Completed: 3 [  8m 49s  ] 
INFO:  Idle: 2,  Running: 8,  Completed: 4 [  8m 56s  ] 
INFO:  Idle: 1,  Running: 8,  Completed: 5 [  9m 0s  ] 
INFO:  Idle: 0,  Running: 8,  Completed: 6 [  9m 5s  ] 
INFO:  Idle: 0,  Running: 6,  Completed: 8 [  9m 36s  ] 
INFO:  Idle: 0,  Running: 1,  Completed: 13 [  15m 57s  ] 
INFO:  Idle: 0,  Running: 0,  Completed: 14 [  16m 16s  ] 
INFO:  Idle: 0,  Running: 0,  Completed: 14 [  16m 16s  ] 
INFO: Combining runs 
[1;32mfind 12 multijob in /Users/omattelaer/Documents/workspace/2.7.2_alternate/PROC_sm_19/SubProcesses/P1_ll_hhhvlvl/G1[0m
[1;32mCombined 12 file generating 625 events for /Users/omattelaer/Documents/workspace/2.7.2_alternate/PROC_sm_19/SubProcesses/P1_ll_hhhvlvl/G1 [0m
sum of cpu time of last step: 6m37s
INFO: finish refine 
INFO: Combining Events 
INFO: fail to reach target 10000 
[1;32mDEBUG: write 641 event (efficiency 65 %, truncation 0 %) after 1 iteration(s) [0m
  === Results Summary for run: run_01 tag: tag_1 ===

     Cross-section :   6.456e-06 +- 7.038e-08 pb
     Nb of events :  641
 
store_events
INFO: Storing parton level results 
INFO: End Parton 
reweight -from_cards
decay_events -from_cards
INFO: Madanalysis5 parton-level analysis was skipped following user request. 
INFO: To run the analysis, remove or comment the tag '@MG5aMC skip_analysis' in
  '/Users/omattelaer/Documents/workspace/2.7.2_alternate/PROC_sm_19/Cards/madanalysis5_parton_card.dat'. 
INFO: storing files of previous run 
INFO: Done 
quit
INFO:  
more information in /Users/omattelaer/Documents/workspace/2.7.2_alternate/PROC_sm_19/index.html
generate 1 -2 > w+{0} w-{0} 1 -2 QCD=0, w+ > 2 -1, w- > 15 -16
INFO: Trying process: d u~ > w+{0} w-{0} d u~ QCD=0 @1  
INFO: Process has 86 diagrams 
INFO: Checking for minimal orders which gives processes. 
INFO: Please specify coupling orders to bypass this step. 
INFO: Trying process: w+ > u d~ WEIGHTED<=2  
INFO: Process has 1 diagrams 
INFO: Checking for minimal orders which gives processes. 
INFO: Please specify coupling orders to bypass this step. 
INFO: Trying process: w- > ta- vt~ WEIGHTED<=2  
INFO: Process has 1 diagrams 
1 processes with 88 diagrams generated in 0.118 s
Total: 1 processes with 88 diagrams
output
INFO: initialize a new directory: PROC_sm_20 
INFO: remove old information in PROC_sm_20 
INFO: Organizing processes into subprocess groups 
INFO: Organizing processes into subprocess groups 
INFO: Generating Helas calls for process: d u~ > w+{0} w-{0} d u~ QCD=0 @1 
INFO: Generating Helas calls for process: w+ > u d~ WEIGHTED<=2 
INFO: Generating Helas calls for process: w- > ta- vt~ WEIGHTED<=2 
INFO: Combine d u~ > w+{0} w-{0} d u~ QCD=0 @1 with decays w+ > u d~ WEIGHTED<=2, w- > ta- vt~ WEIGHTED<=2 
INFO: Processing color information for process: d u~ > w+{0} w-{0} d u~ QCD=0 @1
  Decay: w+ > u d~ WEIGHTED<=2
  Decay: w- > ta- vt~ WEIGHTED<=2 
INFO: Creating files in directory P1_qq_wp0wm0qq_wp_qq_wm_tamvl 
INFO: Generating Feynman diagrams for Process: d u~ > w+{0} w-{0} d u~ QCD=0 @1
  Decay: w+ > u d~ WEIGHTED<=2
  Decay: w- > ta- vt~ WEIGHTED<=2 
INFO: Finding symmetric diagrams for subprocess group qq_wp0wm0qq_wp_qq_wm_tamvl 
Generated helas calls for 1 subprocesses (86 diagrams) in 0.410 s
Wrote files for 134 helas calls in 0.400 s
ALOHA: aloha creates FFV2 routines
ALOHA: aloha creates FFV1 routines
ALOHA: aloha creates FFV3 routines
ALOHA: aloha creates FFV5 routines
ALOHA: aloha creates VVV1 routines
ALOHA: aloha creates VVS1 routines
ALOHA: aloha creates VVVV5 routines
ALOHA: aloha creates VVVV2 routines
save configuration file to /Users/omattelaer/Documents/workspace/2.7.2_alternate/PROC_sm_20/Cards/me5_configuration.txt
INFO: Use Fortran compiler gfortran 
INFO: Use c++ compiler clang 
INFO: Generate jpeg diagrams 
INFO: Generate web pages 
INFO: Generating MadAnalysis5 default cards tailored to this process 
[1;34mWARNING: MadAnalysis5 failed to start so that MA5 analysis will be skipped. [0m
[1;32mDEBUG: MadAnalysis5 error was: [0m
[1;32mDEBUG: ------------------------------------------------------------ [0m
[1;32mDEBUG: Traceback (most recent call last):
  File "/Users/omattelaer/Documents/workspace/2.7.2_alternate/madgraph/interface/common_run_interface.py", line 2453, in get_MadAnalysis5_interpreter
    from madanalysis.interpreter.ma5_interpreter import MA5Interpreter
  File "/Users/omattelaer/Documents/HEPTools/madanalysis5/madanalysis5/madanalysis/interpreter/ma5_interpreter.py", line 38, in <module>
    from madanalysis.core.main                        import Main
  File "/Users/omattelaer/Documents/HEPTools/madanalysis5/madanalysis5/madanalysis/core/main.py", line 25, in <module>
    from madanalysis.multiparticle.multiparticle_collection import MultiParticleCollection
  File "/Users/omattelaer/Documents/HEPTools/madanalysis5/madanalysis5/madanalysis/multiparticle/multiparticle_collection.py", line 166
    print "ERROR: impossible to convert '"+str(item)+"' to integer value"
          ^
SyntaxError: invalid syntax [0m
[1;32mDEBUG: ------------------------------------------------------------ [0m
Output to directory /Users/omattelaer/Documents/workspace/2.7.2_alternate/PROC_sm_20 done.
Type "launch" to generate events from this process, or see
/Users/omattelaer/Documents/workspace/2.7.2_alternate/PROC_sm_20/README
Run "open index.html" to see more information about this process.
launch
************************************************************
*                                                          *
*                      W E L C O M E to                    *
*             M A D G R A P H 5 _ a M C @ N L O            *
*                      M A D E V E N T                     *
*                                                          *
*                 *                       *                *
*                   *        * *        *                  *
*                     * * * * 5 * * * *                    *
*                   *        * *        *                  *
*                 *                       *                *
*                                                          *
*         VERSION 2.8.2                 2020-10-30         *
*                                                          *
*    The MadGraph5_aMC@NLO Development Team - Find us at   *
*    https://server06.fynu.ucl.ac.be/projects/madgraph     *
*                                                          *
*               Type 'help' for in-line help.              *
*                                                          *
************************************************************
INFO: load configuration from /Users/omattelaer/.mg5/mg5_configuration.txt  
INFO: load configuration from /Users/omattelaer/Documents/workspace/2.7.2_alternate/PROC_sm_20/Cards/me5_configuration.txt  
INFO: load configuration from /Users/omattelaer/Documents/workspace/2.7.2_alternate/input/mg5_configuration.txt  
INFO: load configuration from /Users/omattelaer/Documents/workspace/2.7.2_alternate/PROC_sm_20/Cards/me5_configuration.txt  
generate_events run_01
set mmjj 100
[1mINFO: modify parameter mmjj of the run_card.dat to 100.0 [0m
set etaj 6.5
[1mINFO: modify parameter etaj of the run_card.dat to 6.5 [0m
set cut_decays False
[1mINFO: modify parameter cut_decays of the run_card.dat to False [0m
set nevents 10k
[1mINFO: modify parameter nevents of the run_card.dat to 10000 [0m
set fixed_scale 100
[1mINFO: modify parameter fixed_fac_scale of the run_card.dat to True [0m
[1mINFO: modify parameter fixed_ren_scale of the run_card.dat to True [0m
[1mINFO: modify parameter scale of the run_card.dat to 100.0 [0m
[1mINFO: modify parameter dsqrt_q2fact1 of the run_card.dat to 100.0 [0m
[1mINFO: modify parameter dsqrt_q2fact2 of the run_card.dat to 100.0 [0m
set sde_strategy 1
[1mINFO: modify parameter sde_strategy of the run_card.dat to 1 [0m
Do you want to edit a card (press enter to bypass editing)?
/------------------------------------------------------------\
|  [31m1[0m. param               : [32mparam_card.dat[0m                   |
|  [31m2[0m. run                 : [32mrun_card.dat[0m                     |
|  [31m3[0m. madanalysis5_parton : [32mmadanalysis5_parton_card.dat[0m     |
\------------------------------------------------------------/
 you can also
   - enter the path to a valid card or banner.
   - use the 'set' command to modify a parameter directly.
     The set option works only for param_card and run_card.
     Type 'help set' for more information on this command.
   - call an external program (ASperGE/MadWidth/...).
     Type 'help' for the list of available command
 [[4m0[0m, done, 1, param, 2, run, 3, madanalysis5_parton, enter path]
[1;34mfound line : import model sm-full[0m
[1;34mThis answer is not valid for current question. Keep it for next question and use here default: 0[0m
[1;32mDEBUG: keep SDE to 1 [0m
INFO: Update the dependent parameter of the param_card.dat 
[1;32mDEBUG: name ufomodel already consider as a python library cann't be reassigned(/Users/omattelaer/Documents/workspace/2.7.2_alternate/PROC_sm_20/bin/internal/ufomodel!=/Users/omattelaer/Documents/workspace/2.7.2_alternate/PROC_sm_19/bin/internal/ufomodel) [0m
[1;34mWARNING: Failed to update dependent parameter. This might create trouble for external program (like MadSpin/shower/...) [0m
Generating 10000 events with run name run_01
survey  run_01 
INFO: compile directory 
[1;32mwrite compile file for card: /Users/omattelaer/Documents/workspace/2.7.2_alternate/PROC_sm_20/Cards/param_card.dat[0m
[1;32mrun_card missed argument polbeam1. Takes default: 0.0[0m
[1;32mrun_card missed argument polbeam2. Takes default: 0.0[0m
[1;32mrun_card missed argument nb_proton1. Takes default: 1[0m
[1;32mrun_card missed argument nb_proton2. Takes default: 1[0m
[1;32mrun_card missed argument nb_neutron1. Takes default: 0[0m
[1;32mrun_card missed argument nb_neutron2. Takes default: 0[0m
[1;32mrun_card missed argument mass_ion1. Takes default: -1.0[0m
[1;32mrun_card missed argument mass_ion2. Takes default: -1.0[0m
[1;32mrun_card missed argument ickkw. Takes default: 0[0m
[1;32mrun_card missed argument highestmult. Takes default: 1[0m
[1;32mrun_card missed argument ktscheme. Takes default: 1[0m
[1;32mrun_card missed argument alpsfact. Takes default: 1.0[0m
[1;32mrun_card missed argument chcluster. Takes default: False[0m
[1;32mrun_card missed argument pdfwgt. Takes default: True[0m
[1;32mrun_card missed argument asrwgtflavor. Takes default: 5[0m
[1;32mrun_card missed argument clusinfo. Takes default: True[0m
[1;32mrun_card missed argument lhe_version. Takes default: 3.0[0m
[1;32mrun_card missed argument auto_ptj_mjj. Takes default: True[0m
[1;32mrun_card missed argument ej. Takes default: 0.0[0m
[1;32mrun_card missed argument eb. Takes default: 0.0[0m
[1;32mrun_card missed argument ea. Takes default: 0.0[0m
[1;32mrun_card missed argument el. Takes default: 0.0[0m
[1;32mrun_card missed argument ejmax. Takes default: -1.0[0m
[1;32mrun_card missed argument ebmax. Takes default: -1.0[0m
[1;32mrun_card missed argument eamax. Takes default: -1.0[0m
[1;32mrun_card missed argument elmax. Takes default: -1.0[0m
[1;32mrun_card missed argument r0gamma. Takes default: 0.4[0m
[1;32mrun_card missed argument xn. Takes default: 1.0[0m
[1;32mrun_card missed argument epsgamma. Takes default: 1.0[0m
[1;32mrun_card missed argument isoem. Takes default: True[0m
[1;32mrun_card missed argument pdgs_for_merging_cut. Takes default: [21, 1, 2, 3, 4, 5, 6][0m
[1;32mrun_card missed argument gridrun. Takes default: False[0m
[1;32mrun_card missed argument fixed_couplings. Takes default: True[0m
[1;32mrun_card missed argument mc_grouped_subproc. Takes default: True[0m
[1;32mrun_card missed argument xmtcentral. Takes default: 0.0[0m
[1;32mrun_card missed argument d. Takes default: 1.0[0m
[1;32mrun_card missed argument issgridfile. Takes default: [0m
[1;32mrun_card missed argument tmin_for_channel. Takes default: -1.0[0m
[1;32mrun_card missed argument small_width_treatment. Takes default: 1e-06[0m
compile Source Directory
[1;32mCompiling the bias module 'dummy'[0m
Using random number seed offset = 21
INFO: Running Survey 
Creating Jobs
Working on SubProcesses
INFO: Compiling for process 1/1. 
INFO:     P1_qq_wp0wm0qq_wp_qq_wm_tamvl  
[1;32mDEBUG: nb_hel: 8 zero amp: 0 bad_amps_hel: 302/688 [0m
INFO:     P1_qq_wp0wm0qq_wp_qq_wm_tamvl  
INFO:  Idle: 92,  Running: 8,  Completed: 0 [ current time: 12h53 ] 
INFO:  Idle: 91,  Running: 8,  Completed: 1 [  0.93s  ] 
INFO:  Idle: 72,  Running: 8,  Completed: 20 [  4.3s  ] 
INFO:  Idle: 65,  Running: 8,  Completed: 27 [  7.4s  ] 
INFO:  Idle: 56,  Running: 8,  Completed: 36 [  11.1s  ] 
INFO:  Idle: 43,  Running: 8,  Completed: 49 [  16.7s  ] 
INFO:  Idle: 40,  Running: 8,  Completed: 52 [  21s  ] 
INFO:  Idle: 38,  Running: 8,  Completed: 54 [  33.1s  ] 
INFO:  Idle: 34,  Running: 8,  Completed: 58 [  36.9s  ] 
INFO:  Idle: 33,  Running: 8,  Completed: 59 [  40.2s  ] 
INFO:  Idle: 30,  Running: 8,  Completed: 62 [  43.9s  ] 
INFO:  Idle: 28,  Running: 8,  Completed: 64 [  52.5s  ] 
INFO:  Idle: 26,  Running: 8,  Completed: 66 [  1m 0s  ] 
INFO:  Idle: 22,  Running: 8,  Completed: 70 [  1m 4s  ] 
INFO:  Idle: 20,  Running: 8,  Completed: 72 [  1m 7s  ] 
INFO:  Idle: 14,  Running: 8,  Completed: 78 [  1m 10s  ] 
INFO:  Idle: 11,  Running: 8,  Completed: 81 [  1m 14s  ] 
INFO:  Idle: 10,  Running: 8,  Completed: 82 [  1m 23s  ] 
INFO:  Idle: 7,  Running: 8,  Completed: 85 [  1m 28s  ] 
INFO:  Idle: 4,  Running: 8,  Completed: 88 [  1m 32s  ] 
INFO:  Idle: 0,  Running: 8,  Completed: 92 [  1m 40s  ] 
INFO:  Idle: 0,  Running: 6,  Completed: 94 [  1m 44s  ] 
INFO:  Idle: 0,  Running: 4,  Completed: 96 [  1m 53s  ] 
INFO:  Idle: 0,  Running: 3,  Completed: 97 [  1m 58s  ] 
INFO:  Idle: 0,  Running: 1,  Completed: 99 [  2m 18s  ] 
INFO:  Idle: 0,  Running: 0,  Completed: 100 [  2m 21s  ] 
INFO: End survey 
refine 10000
Creating Jobs
INFO: Refine results to 10000 
INFO: Generating 10000.0 unweighted events. 
sum of cpu time of last step: 13m30s
INFO: Effective Luminosity 1135663830.514022 pb^-1 
[1;32mDEBUG: channel G37.022 need to improve by 1.24 (xsec=2.7391e-08 pb, iter=6) [0m
[1;32mDEBUG: channel G47 need to improve by 1.40 (xsec=4.3107e-08 pb, iter=4) [0m
[1;32mDEBUG: channel G36.022 need to improve by 1.79 (xsec=1.8878e-08 pb, iter=3) [0m
[1;32mDEBUG: channel G17 need to improve by 1.93 (xsec=3.5717e-08 pb, iter=7) [0m
[1;32mDEBUG: channel G38 need to improve by 2.29 (xsec=4.4462e-08 pb, iter=5) [0m
[1;32mDEBUG: channel G33.013 need to improve by 2.78 (xsec=1.398e-07 pb, iter=7) [0m
[1;32mDEBUG: channel G46.023 need to improve by 2.89 (xsec=3.5599e-08 pb, iter=3) [0m
[1;32mDEBUG: channel G29 need to improve by 5.07 (xsec=4.0249e-08 pb, iter=4) [0m
[1;32mDEBUG: channel G27 need to improve by 5.57 (xsec=4.9118e-08 pb, iter=3) [0m
[1;32mDEBUG: channel G30 need to improve by 6.17 (xsec=1.0301e-07 pb, iter=7) [0m
[1;32mDEBUG: channel G52 need to improve by 7.73 (xsec=3.4004e-08 pb, iter=5) [0m
[1;32mDEBUG: channel G39 need to improve by 8.00 (xsec=4.7734e-07 pb, iter=7) [0m
[1;32mDEBUG: channel G16.212 need to improve by 8.35 (xsec=5.1487e-08 pb, iter=5) [0m
[1;32mDEBUG: channel G18 need to improve by 18.35 (xsec=6.2981e-07 pb, iter=7) [0m
[1;32mDEBUG: channel G19 need to improve by 19.85 (xsec=2.4495e-07 pb, iter=7) [0m
[1;32mDEBUG: channel G24 need to improve by 22.14 (xsec=7.0217e-07 pb, iter=7) [0m
[1;32mDEBUG: channel G31 need to improve by 26.85 (xsec=2.9349e-06 pb, iter=7) [0m
[1;32mDEBUG: channel G42 need to improve by 27.17 (xsec=7.6627e-07 pb, iter=7) [0m
[1;32mDEBUG: channel G28 need to improve by 29.42 (xsec=4.921e-07 pb, iter=6) [0m
[1;32mDEBUG: channel G53 need to improve by 30.20 (xsec=6.3826e-07 pb, iter=7) [0m
[1;32mDEBUG: channel G32 need to improve by 107.14 (xsec=2.8425e-06 pb, iter=6) [0m
INFO: need to improve 21 channels 
[1;32mDEBUG: G37.022 : need 31.10696798160958 event. Need 1 split job of 5000 points [0m
[1;32mDEBUG: G47 : need 48.95506074196795 event. Need 1 split job of 2999 points [0m
[1;32mDEBUG: G36.022 : need 21.43906179244371 event. Need 1 split job of 1789 points [0m
[1;32mDEBUG: G17 : need 40.56250503446933 event. Need 1 split job of 5000 points [0m
[1;32mDEBUG: G38 : need 50.49388523231445 event. Need 1 split job of 5000 points [0m
[1;32mDEBUG: G33.013 : need 158.76580350586028 event. Need 1 split job of 5000 points [0m
[1;32mDEBUG: G46.023 : need 40.42849670246867 event. Need 1 split job of 2891 points [0m
[1;32mDEBUG: G29 : need 45.709333514358875 event. Need 1 split job of 5000 points [0m
[1;32mDEBUG: G27 : need 55.781536027187734 event. Need 1 split job of 5000 points [0m
[1;32mDEBUG: G30 : need 116.98473118124942 event. Need 1 split job of 5000 points [0m
[1;32mDEBUG: G52 : need 38.61711289279881 event. Need 1 split job of 5000 points [0m
[1;32mDEBUG: G39 : need 542.0977728575633 event. Need 1 split job of 5000 points [0m
[1;32mDEBUG: G16.212 : need 58.47192364167546 event. Need 1 split job of 5000 points [0m
[1;32mDEBUG: G18 : need 715.2524370960364 event. Need 1 split job of 5000 points [0m
[1;32mDEBUG: G19 : need 278.1808552844097 event. Need 1 split job of 5000 points [0m
[1;32mDEBUG: G24 : need 797.4290718720309 event. Need 1 split job of 5000 points [0m
[1;32mDEBUG: G31 : need 3333.0597761756035 event. Need 4 split job of 5000 points [0m
[1;32mDEBUG: G42 : need 870.2251234079797 event. Need 1 split job of 5000 points [0m
[1;32mDEBUG: G28 : need 558.8601709959503 event. Need 1 split job of 5000 points [0m
[1;32mDEBUG: G53 : need 724.8487964638798 event. Need 1 split job of 5000 points [0m
[1;32mDEBUG: G32 : need 3228.124438236108 event. Need 4 split job of 5000 points [0m
- Current estimate of cross-section: 1.0566507163100001e-05 +- 2.829334771974212e-07
    P1_qq_wp0wm0qq_wp_qq_wm_tamvl 
INFO:  Idle: 19,  Running: 8,  Completed: 0 [ current time: 12h56 ] 
INFO:  Idle: 18,  Running: 8,  Completed: 1 [  13s  ] 
INFO:  Idle: 17,  Running: 8,  Completed: 2 [  17.7s  ] 
INFO:  Idle: 16,  Running: 8,  Completed: 3 [  28.1s  ] 
INFO:  Idle: 15,  Running: 8,  Completed: 4 [  8m 23s  ] 
INFO:  Idle: 14,  Running: 8,  Completed: 5 [  13m 0s  ] 
INFO:  Idle: 13,  Running: 8,  Completed: 6 [  13m 7s  ] 
INFO:  Idle: 12,  Running: 8,  Completed: 7 [  15m 36s  ] 
INFO:  Idle: 11,  Running: 8,  Completed: 8 [  16m 35s  ] 
INFO:  Idle: 9,  Running: 8,  Completed: 10 [  21m 10s  ] 
INFO:  Idle: 8,  Running: 8,  Completed: 11 [  29m 37s  ] 
INFO:  Idle: 7,  Running: 8,  Completed: 12 [  30m 6s  ] 
INFO:  Idle: 6,  Running: 8,  Completed: 13 [  30m 32s  ] 
INFO:  Idle: 5,  Running: 8,  Completed: 14 [  30m 57s  ] 
INFO:  Idle: 4,  Running: 8,  Completed: 15 [  31m 2s  ] 
INFO:  Idle: 3,  Running: 8,  Completed: 16 [  31m 10s  ] 
INFO:  Idle: 1,  Running: 8,  Completed: 18 [  31m 27s  ] 
INFO:  Idle: 0,  Running: 8,  Completed: 19 [  32m 24s  ] 
INFO:  Idle: 0,  Running: 7,  Completed: 20 [  32m 48s  ] 
INFO:  Idle: 0,  Running: 6,  Completed: 21 [  36m 36s  ] 
INFO:  Idle: 0,  Running: 5,  Completed: 22 [  37m 40s  ] 
INFO:  Idle: 0,  Running: 4,  Completed: 23 [  38m 1s  ] 
INFO:  Idle: 0,  Running: 3,  Completed: 24 [  38m 8s  ] 
INFO:  Idle: 0,  Running: 2,  Completed: 25 [  45m 57s  ] 
INFO:  Idle: 0,  Running: 0,  Completed: 27 [  47m 24s  ] 
INFO:  Idle: 0,  Running: 0,  Completed: 27 [  47m 24s  ] 
INFO: Combining runs 
[1;32mfind 4 multijob in /Users/omattelaer/Documents/workspace/2.7.2_alternate/PROC_sm_20/SubProcesses/P1_qq_wp0wm0qq_wp_qq_wm_tamvl/G31[0m
[1;32mCombined 4 file generating 8754 events for /Users/omattelaer/Documents/workspace/2.7.2_alternate/PROC_sm_20/SubProcesses/P1_qq_wp0wm0qq_wp_qq_wm_tamvl/G31 [0m
[1;32mfind 4 multijob in /Users/omattelaer/Documents/workspace/2.7.2_alternate/PROC_sm_20/SubProcesses/P1_qq_wp0wm0qq_wp_qq_wm_tamvl/G32[0m
[1;32mCombined 4 file generating 10602 events for /Users/omattelaer/Documents/workspace/2.7.2_alternate/PROC_sm_20/SubProcesses/P1_qq_wp0wm0qq_wp_qq_wm_tamvl/G32 [0m
sum of cpu time of last step: 1h28m24s
INFO: finish refine 
refine 10000 --treshold=0.9
Creating Jobs
INFO: Refine results to 10000 
INFO: Generating 10000.0 unweighted events. 
sum of cpu time of last step: 1h28m24s
INFO: Effective Luminosity 1001534086.2240566 pb^-1 
[1;32mDEBUG: channel G19 need to improve by 1.40 (xsec=2.7035e-07 pb, iter=11) [0m
[1;32mDEBUG: channel G18 need to improve by 1.53 (xsec=7.0977e-07 pb, iter=11) [0m
[1;32mDEBUG: channel G29 need to improve by 2.77 (xsec=6.0736e-08 pb, iter=11) [0m
[1;32mDEBUG: channel G28 need to improve by 2.87 (xsec=5.7646e-07 pb, iter=11) [0m
[1;32mDEBUG: channel G42 need to improve by 4.77 (xsec=9.0429e-07 pb, iter=11) [0m
[1;32mDEBUG: channel G33.013 need to improve by 10.78 (xsec=2.1521e-07 pb, iter=11) [0m
[1;32mDEBUG: channel G53 need to improve by 11.71 (xsec=6.3129e-07 pb, iter=11) [0m
[1;32mDEBUG: channel G30 need to improve by 32.62 (xsec=1.6309e-07 pb, iter=11) [0m
[1;32mDEBUG: channel G24 need to improve by 44.71 (xsec=8.9172e-07 pb, iter=11) [0m
INFO: need to improve 9 channels 
[1;32mDEBUG: G19 : need 270.76474021067366 event. Need 1 split job of 5000 points [0m
[1;32mDEBUG: G18 : need 710.8588483792487 event. Need 1 split job of 5000 points [0m
[1;32mDEBUG: G29 : need 60.829174260904296 event. Need 1 split job of 5000 points [0m
[1;32mDEBUG: G28 : need 577.3443393447196 event. Need 1 split job of 5000 points [0m
[1;32mDEBUG: G42 : need 905.6772588315522 event. Need 1 split job of 5000 points [0m
[1;32mDEBUG: G33.013 : need 215.54015069627923 event. Need 1 split job of 5000 points [0m
[1;32mDEBUG: G53 : need 632.2584532923847 event. Need 1 split job of 5000 points [0m
[1;32mDEBUG: G30 : need 163.34019412228142 event. Need 1 split job of 5000 points [0m
[1;32mDEBUG: G24 : need 893.0879753677158 event. Need 1 split job of 5000 points [0m
- Current estimate of cross-section: 1.1981619163099996e-05 +- 3.645039084802319e-08
    P1_qq_wp0wm0qq_wp_qq_wm_tamvl 
INFO:  Idle: 1,  Running: 8,  Completed: 0 [ current time: 13h43 ] 
INFO:  Idle: 0,  Running: 8,  Completed: 1 [  12.2s  ] 
INFO:  Idle: 0,  Running: 7,  Completed: 2 [  1m 34s  ] 
INFO:  Idle: 0,  Running: 6,  Completed: 3 [  25m 50s  ] 
INFO:  Idle: 0,  Running: 3,  Completed: 6 [  26m 59s  ] 
INFO:  Idle: 0,  Running: 0,  Completed: 9 [  28m 10s  ] 
INFO:  Idle: 0,  Running: 0,  Completed: 9 [  28m 10s  ] 
INFO: Combining runs 
sum of cpu time of last step: 1h55m22s
INFO: finish refine 
INFO: Combining Events 
INFO: fail to reach target 10000 
[1;32mDEBUG: write 793 event (efficiency 3.3 %, truncation 0.041 %) after 2 iteration(s) [0m
  === Results Summary for run: run_01 tag: tag_1 ===

     Cross-section :   1.187e-05 +- 3.497e-08 pb
     Nb of events :  793
 
fail
[1;34mFailed to access python version of LHAPDF: If the python interface to LHAPDF is available on your system, try adding its location to the PYTHONPATH environment variable and theLHAPDF library location to LD_LIBRARY_PATH (linux) or DYLD_LIBRARY_PATH (mac os x).The required LD_LIBRARY_PATH is /Users/omattelaer/Documents/HEPTools/lhapdf6_py3/lib[0m
INFO: can not run systematics since can not link python to lhapdf 
store_events
INFO: Storing parton level results 
INFO: End Parton 
reweight -from_cards
decay_events -from_cards
INFO: Madanalysis5 parton-level analysis was skipped following user request. 
INFO: To run the analysis, remove or comment the tag '@MG5aMC skip_analysis' in
  '/Users/omattelaer/Documents/workspace/2.7.2_alternate/PROC_sm_20/Cards/madanalysis5_parton_card.dat'. 
INFO: storing files of previous run 
INFO: Done 
quit
INFO:  
more information in /Users/omattelaer/Documents/workspace/2.7.2_alternate/PROC_sm_20/index.html
import model sm-full
INFO: Change particles name to pass to MG5 convention 
Kept definitions of multiparticles p / j / l+ / l- / vl / vl~ unchanged
Defined multiparticle all = g u d s u~ d~ s~ a ve vm vt ve~ vm~ vt~ c t b c~ t~ b~ z w+ h w- e- mu- ta- e+ mu+ ta+
generate mu+ mu- > t t~ mu+ mu- / h $ z
INFO: Checking for minimal orders which gives processes. 
INFO: Please specify coupling orders to bypass this step. 
INFO: Trying process: mu+ mu- > t t~ mu+ mu- WEIGHTED<=8 $ z / h @1  
INFO: Process has 48 diagrams 
1 processes with 48 diagrams generated in 0.078 s
Total: 1 processes with 48 diagrams
output
INFO: initialize a new directory: PROC_sm-full_1 
INFO: remove old information in PROC_sm-full_1 
INFO: Organizing processes into subprocess groups 
INFO: Generating Helas calls for process: mu+ mu- > t t~ mu+ mu- WEIGHTED<=8 $ z / h @1 
INFO: Processing color information for process: mu+ mu- > t t~ mu+ mu- $ z / h @1 
INFO: Creating files in directory P1_mupmum_ttxmupmum 
INFO: Generating Feynman diagrams for Process: mu+ mu- > t t~ mu+ mu- WEIGHTED<=8 $ z / h @1 
INFO: Finding symmetric diagrams for subprocess group mupmum_ttxmupmum 
Generated helas calls for 1 subprocesses (48 diagrams) in 0.118 s
Wrote files for 86 helas calls in 0.205 s
ALOHA: aloha creates FFV2 routines
ALOHA: aloha creates FFV5 routines
ALOHA: aloha creates FFV4 routines
ALOHA: aloha creates FFV1 routines
save configuration file to /Users/omattelaer/Documents/workspace/2.7.2_alternate/PROC_sm-full_1/Cards/me5_configuration.txt
INFO: Use Fortran compiler gfortran 
INFO: Use c++ compiler clang 
INFO: Generate jpeg diagrams 
INFO: Generate web pages 
INFO: Generating MadAnalysis5 default cards tailored to this process 
[1;34mWARNING: MadAnalysis5 failed to start so that MA5 analysis will be skipped. [0m
[1;32mDEBUG: MadAnalysis5 error was: [0m
[1;32mDEBUG: ------------------------------------------------------------ [0m
[1;32mDEBUG: Traceback (most recent call last):
  File "/Users/omattelaer/Documents/workspace/2.7.2_alternate/madgraph/interface/common_run_interface.py", line 2453, in get_MadAnalysis5_interpreter
    from madanalysis.interpreter.ma5_interpreter import MA5Interpreter
  File "/Users/omattelaer/Documents/HEPTools/madanalysis5/madanalysis5/madanalysis/interpreter/ma5_interpreter.py", line 38, in <module>
    from madanalysis.core.main                        import Main
  File "/Users/omattelaer/Documents/HEPTools/madanalysis5/madanalysis5/madanalysis/core/main.py", line 25, in <module>
    from madanalysis.multiparticle.multiparticle_collection import MultiParticleCollection
  File "/Users/omattelaer/Documents/HEPTools/madanalysis5/madanalysis5/madanalysis/multiparticle/multiparticle_collection.py", line 166
    print "ERROR: impossible to convert '"+str(item)+"' to integer value"
          ^
SyntaxError: invalid syntax [0m
[1;32mDEBUG: ------------------------------------------------------------ [0m
Output to directory /Users/omattelaer/Documents/workspace/2.7.2_alternate/PROC_sm-full_1 done.
Type "launch" to generate events from this process, or see
/Users/omattelaer/Documents/workspace/2.7.2_alternate/PROC_sm-full_1/README
Run "open index.html" to see more information about this process.
launch
************************************************************
*                                                          *
*                      W E L C O M E to                    *
*             M A D G R A P H 5 _ a M C @ N L O            *
*                      M A D E V E N T                     *
*                                                          *
*                 *                       *                *
*                   *        * *        *                  *
*                     * * * * 5 * * * *                    *
*                   *        * *        *                  *
*                 *                       *                *
*                                                          *
*         VERSION 2.8.2                 2020-10-30         *
*                                                          *
*    The MadGraph5_aMC@NLO Development Team - Find us at   *
*    https://server06.fynu.ucl.ac.be/projects/madgraph     *
*                                                          *
*               Type 'help' for in-line help.              *
*                                                          *
************************************************************
INFO: load configuration from /Users/omattelaer/.mg5/mg5_configuration.txt  
INFO: load configuration from /Users/omattelaer/Documents/workspace/2.7.2_alternate/PROC_sm-full_1/Cards/me5_configuration.txt  
INFO: load configuration from /Users/omattelaer/Documents/workspace/2.7.2_alternate/input/mg5_configuration.txt  
INFO: load configuration from /Users/omattelaer/Documents/workspace/2.7.2_alternate/PROC_sm-full_1/Cards/me5_configuration.txt  
generate_events run_01
set no_parton_cut
[1mINFO: Going to remove all cuts from the run_card [0m
set ptl 0.01
[1mINFO: modify parameter ptl of the run_card.dat to 0.01 [0m
set mmll 200
[1mINFO: modify parameter mmll of the run_card.dat to 200.0 [0m
set me 0.105
[1mINFO: modify param_card information BLOCK mass with id (11,) set to 0.105 [0m
set lep 13k
[1mINFO: modify parameter lpp1 of the run_card.dat to 0 [0m
[1mINFO: modify parameter lpp2 of the run_card.dat to 0 [0m
[1mINFO: modify parameter ebeam1 of the run_card.dat to 6500.0 [0m
[1mINFO: modify parameter ebeam2 of the run_card.dat to 6500.0 [0m
set sde_strategy 1
[1mINFO: modify parameter sde_strategy of the run_card.dat to 1 [0m
Do you want to edit a card (press enter to bypass editing)?
/------------------------------------------------------------\
|  [31m1[0m. param               : [32mparam_card.dat[0m                   |
|  [31m2[0m. run                 : [32mrun_card.dat[0m                     |
|  [31m3[0m. madanalysis5_parton : [32mmadanalysis5_parton_card.dat[0m     |
\------------------------------------------------------------/
 you can also
   - enter the path to a valid card or banner.
   - use the 'set' command to modify a parameter directly.
     The set option works only for param_card and run_card.
     Type 'help set' for more information on this command.
   - call an external program (ASperGE/MadWidth/...).
     Type 'help' for the list of available command
 [[4m0[0m, done, 1, param, 2, run, 3, madanalysis5_parton, enter path]
[1;34mfound line : import model sm[0m
[1;34mThis answer is not valid for current question. Keep it for next question and use here default: 0[0m
[1;34mWARNING: Particle 15 with small width detected (2.27e-12): See https://answers.launchpad.net/mg5amcnlo/+faq/3053 to learn the special handling of that case [0m
[1;32mDEBUG: keep SDE to 1 [0m
INFO: Update the dependent parameter of the param_card.dat 
[1;32mDEBUG: name ufomodel already consider as a python library cann't be reassigned(/Users/omattelaer/Documents/workspace/2.7.2_alternate/PROC_sm-full_1/bin/internal/ufomodel!=/Users/omattelaer/Documents/workspace/2.7.2_alternate/PROC_sm_19/bin/internal/ufomodel) [0m
[1;34mWARNING: Failed to update dependent parameter. This might create trouble for external program (like MadSpin/shower/...) [0m
Generating 10000 events with run name run_01
survey  run_01 
INFO: compile directory 
[1;32mwrite compile file for card: /Users/omattelaer/Documents/workspace/2.7.2_alternate/PROC_sm-full_1/Cards/param_card.dat[0m
[1;32mrun_card missed argument nb_proton1. Takes default: 1[0m
[1;32mrun_card missed argument nb_proton2. Takes default: 1[0m
[1;32mrun_card missed argument nb_neutron1. Takes default: 0[0m
[1;32mrun_card missed argument nb_neutron2. Takes default: 0[0m
[1;32mrun_card missed argument mass_ion1. Takes default: -1.0[0m
[1;32mrun_card missed argument mass_ion2. Takes default: -1.0[0m
[1;32mrun_card missed argument ickkw. Takes default: 0[0m
[1;32mrun_card missed argument highestmult. Takes default: 1[0m
[1;32mrun_card missed argument ktscheme. Takes default: 1[0m
[1;32mrun_card missed argument alpsfact. Takes default: 1.0[0m
[1;32mrun_card missed argument chcluster. Takes default: False[0m
[1;32mrun_card missed argument pdfwgt. Takes default: True[0m
[1;32mrun_card missed argument asrwgtflavor. Takes default: 5[0m
[1;32mrun_card missed argument clusinfo. Takes default: True[0m
[1;32mrun_card missed argument lhe_version. Takes default: 3.0[0m
[1;32mrun_card missed argument auto_ptj_mjj. Takes default: True[0m
[1;32mrun_card missed argument r0gamma. Takes default: 0.4[0m
[1;32mrun_card missed argument xn. Takes default: 1.0[0m
[1;32mrun_card missed argument epsgamma. Takes default: 1.0[0m
[1;32mrun_card missed argument isoem. Takes default: True[0m
[1;32mrun_card missed argument pdgs_for_merging_cut. Takes default: [21, 1, 2, 3, 4, 5, 6][0m
[1;32mrun_card missed argument gridrun. Takes default: False[0m
[1;32mrun_card missed argument fixed_couplings. Takes default: True[0m
[1;32mrun_card missed argument mc_grouped_subproc. Takes default: True[0m
[1;32mrun_card missed argument xmtcentral. Takes default: 0.0[0m
[1;32mrun_card missed argument d. Takes default: 1.0[0m
[1;32mrun_card missed argument issgridfile. Takes default: [0m
[1;32mrun_card missed argument tmin_for_channel. Takes default: -1.0[0m
[1;32mrun_card missed argument small_width_treatment. Takes default: 1e-06[0m
compile Source Directory
[1;32mCompiling the bias module 'dummy'[0m
Using random number seed offset = 21
INFO: Running Survey 
Creating Jobs
Working on SubProcesses
INFO: Compiling for process 1/1. 
INFO:     P1_mupmum_ttxmupmum  
[1;32mDEBUG: nb_hel: 64 zero amp: 0 bad_amps_hel: 0/3072 [0m
INFO:     P1_mupmum_ttxmupmum  
INFO:  Idle: 6,  Running: 8,  Completed: 0 [ current time: 14h12 ] 
INFO:  Idle: 5,  Running: 8,  Completed: 1 [  1.1s  ] 
INFO:  Idle: 4,  Running: 8,  Completed: 2 [  5s  ] 
INFO:  Idle: 2,  Running: 8,  Completed: 4 [  8.2s  ] 
INFO:  Idle: 0,  Running: 6,  Completed: 8 [  11.6s  ] 
INFO:  Idle: 0,  Running: 2,  Completed: 12 [  15s  ] 
INFO:  Idle: 0,  Running: 0,  Completed: 14 [  20s  ] 
INFO:  Idle: 0,  Running: 0,  Completed: 14 [  20s  ] 
INFO: End survey 
refine 10000
Creating Jobs
INFO: Refine results to 10000 
INFO: Generating 10000.0 unweighted events. 
sum of cpu time of last step: 1m26s
INFO: Effective Luminosity 369598.6717437459 pb^-1 
[1;32mDEBUG: channel G20 need to improve by 1.39 (xsec=2.6357e-05 pb, iter=6) [0m
[1;32mDEBUG: channel G25.02 need to improve by 16.14 (xsec=0.0021369 pb, iter=3) [0m
[1;32mDEBUG: channel G21.02 need to improve by 28.00 (xsec=0.0024198 pb, iter=3) [0m
[1;32mDEBUG: channel G26.02 need to improve by 34.87 (xsec=0.0017878 pb, iter=6) [0m
[1;32mDEBUG: channel G17 need to improve by 141.61 (xsec=0.023395 pb, iter=3) [0m
[1;32mDEBUG: channel G22.02 need to improve by 324.21 (xsec=0.002629 pb, iter=7) [0m
INFO: need to improve 6 channels 
[1;32mDEBUG: G20 : need 9.74151219114991 event. Need 1 split job of 5000 points [0m
[1;32mDEBUG: G25.02 : need 789.7954016492107 event. Need 1 split job of 5000 points [0m
[1;32mDEBUG: G21.02 : need 894.3548658855165 event. Need 1 split job of 5000 points [0m
[1;32mDEBUG: G26.02 : need 660.768505343469 event. Need 1 split job of 5000 points [0m
[1;32mDEBUG: G17 : need 8646.760925444936 event. Need 9 split job of 5000 points [0m
[1;32mDEBUG: G22.02 : need 971.6749080143079 event. Need 1 split job of 5000 points [0m
- Current estimate of cross-section: 0.03246764914869599 +- 0.001320151205185818
    P1_mupmum_ttxmupmum 
INFO:  Idle: 6,  Running: 8,  Completed: 0 [ current time: 14h12 ] 
INFO:  Idle: 5,  Running: 8,  Completed: 1 [  9.5s  ] 
INFO:  Idle: 4,  Running: 8,  Completed: 2 [  14.6s  ] 
INFO:  Idle: 0,  Running: 8,  Completed: 6 [  17.7s  ] 
INFO:  Idle: 0,  Running: 7,  Completed: 7 [  34.5s  ] 
INFO:  Idle: 0,  Running: 5,  Completed: 9 [  38.5s  ] 
INFO:  Idle: 0,  Running: 4,  Completed: 10 [  53.3s  ] 
INFO:  Idle: 0,  Running: 3,  Completed: 11 [  57s  ] 
INFO:  Idle: 0,  Running: 2,  Completed: 12 [  1m 26s  ] 
INFO:  Idle: 0,  Running: 0,  Completed: 14 [  17m 42s  ] 
INFO:  Idle: 0,  Running: 0,  Completed: 14 [  17m 42s  ] 
INFO: Combining runs 
[1;32mfind 9 multijob in /Users/omattelaer/Documents/workspace/2.7.2_alternate/PROC_sm-full_1/SubProcesses/P1_mupmum_ttxmupmum/G17[0m
[1;32mCombined 9 file generating 18848 events for /Users/omattelaer/Documents/workspace/2.7.2_alternate/PROC_sm-full_1/SubProcesses/P1_mupmum_ttxmupmum/G17 [0m
sum of cpu time of last step: 5m24s
INFO: finish refine 
refine 10000 --treshold=0.9
No need for second refine due to stability of cross-section
INFO: Combining Events 
INFO: fail to reach target 10000 
[1;32mDEBUG: write 948 event (efficiency 4.2 %, truncation 0.063 %) after 2 iteration(s) [0m
  === Results Summary for run: run_01 tag: tag_1 ===

     Cross-section :   0.03306 +- 0.0001151 pb
     Nb of events :  948
 
store_events
INFO: Storing parton level results 
INFO: End Parton 
reweight -from_cards
decay_events -from_cards
INFO: Madanalysis5 parton-level analysis was skipped following user request. 
INFO: To run the analysis, remove or comment the tag '@MG5aMC skip_analysis' in
  '/Users/omattelaer/Documents/workspace/2.7.2_alternate/PROC_sm-full_1/Cards/madanalysis5_parton_card.dat'. 
INFO: storing files of previous run 
INFO: Done 
quit
INFO:  
more information in /Users/omattelaer/Documents/workspace/2.7.2_alternate/PROC_sm-full_1/index.html
import model sm
INFO: Restrict model sm with file models/sm/restrict_default.dat . 
INFO: Change particles name to pass to MG5 convention 
Kept definitions of multiparticles p / j / l+ / l- / vl / vl~ unchanged
Defined multiparticle all = g u c d s u~ c~ d~ s~ a ve vm vt e- mu- ve~ vm~ vt~ e+ mu+ t b t~ b~ z w+ h w- ta- ta+
generate  p p > w+ w+ j j QCD=0
INFO: Trying process: u u > w+ w+ d d QCD=0 @1  
INFO: Process has 86 diagrams 
INFO: Trying process: u u > w+ w+ d s QCD=0 @1  
INFO: Trying process: u u > w+ w+ s s QCD=0 @1  
INFO: Trying process: u c > w+ w+ d d QCD=0 @1  
INFO: Trying process: u c > w+ w+ d s QCD=0 @1  
INFO: Process has 43 diagrams 
INFO: Trying process: u c > w+ w+ s s QCD=0 @1  
INFO: Crossed process found for u d~ > w+ w+ d u~, reuse diagrams. 
INFO: Crossed process found for u d~ > w+ w+ s c~, reuse diagrams. 
INFO: Crossed process found for u s~ > w+ w+ d c~, reuse diagrams. 
INFO: Process c u > w+ w+ d s added to mirror process u c > w+ w+ d s 
INFO: Trying process: c c > w+ w+ d d QCD=0 @1  
INFO: Trying process: c c > w+ w+ d s QCD=0 @1  
INFO: Trying process: c c > w+ w+ s s QCD=0 @1  
INFO: Process has 86 diagrams 
INFO: Crossed process found for c d~ > w+ w+ s u~, reuse diagrams. 
INFO: Crossed process found for c s~ > w+ w+ d u~, reuse diagrams. 
INFO: Crossed process found for c s~ > w+ w+ s c~, reuse diagrams. 
INFO: Process d~ u > w+ w+ d u~ added to mirror process u d~ > w+ w+ d u~ 
INFO: Process d~ u > w+ w+ s c~ added to mirror process u d~ > w+ w+ s c~ 
INFO: Process d~ c > w+ w+ s u~ added to mirror process c d~ > w+ w+ s u~ 
INFO: Crossed process found for d~ d~ > w+ w+ u~ u~, reuse diagrams. 
INFO: Crossed process found for d~ s~ > w+ w+ u~ c~, reuse diagrams. 
INFO: Process s~ u > w+ w+ d c~ added to mirror process u s~ > w+ w+ d c~ 
INFO: Process s~ c > w+ w+ d u~ added to mirror process c s~ > w+ w+ d u~ 
INFO: Process s~ c > w+ w+ s c~ added to mirror process c s~ > w+ w+ s c~ 
INFO: Process s~ d~ > w+ w+ u~ c~ added to mirror process d~ s~ > w+ w+ u~ c~ 
INFO: Crossed process found for s~ s~ > w+ w+ c~ c~, reuse diagrams. 
12 processes with 774 diagrams generated in 0.790 s
Total: 12 processes with 774 diagrams
output
INFO: initialize a new directory: PROC_sm_21 
INFO: remove old information in PROC_sm_21 
INFO: Organizing processes into subprocess groups 
INFO: Generating Helas calls for process: u u > w+ w+ d d QCD=0 @1 
INFO: Processing color information for process: u u > w+ w+ d d QCD=0 @1 
INFO: Generating Helas calls for process: u d~ > w+ w+ d u~ QCD=0 @1 
INFO: Processing color information for process: u d~ > w+ w+ d u~ QCD=0 @1 
INFO: Combined process c c > w+ w+ s s QCD=0 @1 with process u u > w+ w+ d d QCD=0 @1 
INFO: Combined process c s~ > w+ w+ s c~ QCD=0 @1 with process u d~ > w+ w+ d u~ QCD=0 @1 
INFO: Generating Helas calls for process: d~ d~ > w+ w+ u~ u~ QCD=0 @1 
INFO: Processing color information for process: d~ d~ > w+ w+ u~ u~ QCD=0 @1 
INFO: Combined process s~ s~ > w+ w+ c~ c~ QCD=0 @1 with process d~ d~ > w+ w+ u~ u~ QCD=0 @1 
INFO: Generating Helas calls for process: u c > w+ w+ d s QCD=0 @1 
INFO: Processing color information for process: u c > w+ w+ d s QCD=0 @1 
INFO: Generating Helas calls for process: u d~ > w+ w+ s c~ QCD=0 @1 
INFO: Processing color information for process: u d~ > w+ w+ s c~ QCD=0 @1 
INFO: Generating Helas calls for process: u s~ > w+ w+ d c~ QCD=0 @1 
INFO: Processing color information for process: u s~ > w+ w+ d c~ QCD=0 @1 
INFO: Combined process c d~ > w+ w+ s u~ QCD=0 @1 with process u s~ > w+ w+ d c~ QCD=0 @1 
INFO: Combined process c s~ > w+ w+ d u~ QCD=0 @1 with process u d~ > w+ w+ s c~ QCD=0 @1 
INFO: Generating Helas calls for process: d~ s~ > w+ w+ u~ c~ QCD=0 @1 
INFO: Processing color information for process: d~ s~ > w+ w+ u~ c~ QCD=0 @1 
INFO: Creating files in directory P1_qq_wpwpqq 
INFO: Generating Feynman diagrams for Process: u u > w+ w+ d d QCD=0 @1 
INFO: Generating Feynman diagrams for Process: u d~ > w+ w+ d u~ QCD=0 @1 
INFO: Generating Feynman diagrams for Process: d~ d~ > w+ w+ u~ u~ QCD=0 @1 
INFO: Generating Feynman diagrams for Process: u c > w+ w+ d s QCD=0 @1 
INFO: Generating Feynman diagrams for Process: u d~ > w+ w+ s c~ QCD=0 @1 
INFO: Generating Feynman diagrams for Process: u s~ > w+ w+ d c~ QCD=0 @1 
INFO: Generating Feynman diagrams for Process: d~ s~ > w+ w+ u~ c~ QCD=0 @1 
INFO: Finding symmetric diagrams for subprocess group qq_wpwpqq 
Generated helas calls for 7 subprocesses (430 diagrams) in 1.113 s
Wrote files for 688 helas calls in 1.207 s
ALOHA: aloha creates FFV2 routines
ALOHA: aloha creates FFV3 routines
ALOHA: aloha creates VVV1 routines
ALOHA: aloha creates VVS1 routines
ALOHA: aloha creates FFV1 routines
ALOHA: aloha creates FFV5 routines
ALOHA: aloha creates VVVV2 routines
save configuration file to /Users/omattelaer/Documents/workspace/2.7.2_alternate/PROC_sm_21/Cards/me5_configuration.txt
INFO: Use Fortran compiler gfortran 
INFO: Use c++ compiler clang 
INFO: Generate jpeg diagrams 
INFO: Generate web pages 
INFO: Generating MadAnalysis5 default cards tailored to this process 
[1;34mWARNING: MadAnalysis5 failed to start so that MA5 analysis will be skipped. [0m
[1;32mDEBUG: MadAnalysis5 error was: [0m
[1;32mDEBUG: ------------------------------------------------------------ [0m
[1;32mDEBUG: Traceback (most recent call last):
  File "/Users/omattelaer/Documents/workspace/2.7.2_alternate/madgraph/interface/common_run_interface.py", line 2453, in get_MadAnalysis5_interpreter
    from madanalysis.interpreter.ma5_interpreter import MA5Interpreter
  File "/Users/omattelaer/Documents/HEPTools/madanalysis5/madanalysis5/madanalysis/interpreter/ma5_interpreter.py", line 38, in <module>
    from madanalysis.core.main                        import Main
  File "/Users/omattelaer/Documents/HEPTools/madanalysis5/madanalysis5/madanalysis/core/main.py", line 25, in <module>
    from madanalysis.multiparticle.multiparticle_collection import MultiParticleCollection
  File "/Users/omattelaer/Documents/HEPTools/madanalysis5/madanalysis5/madanalysis/multiparticle/multiparticle_collection.py", line 166
    print "ERROR: impossible to convert '"+str(item)+"' to integer value"
          ^
SyntaxError: invalid syntax [0m
[1;32mDEBUG: ------------------------------------------------------------ [0m
Output to directory /Users/omattelaer/Documents/workspace/2.7.2_alternate/PROC_sm_21 done.
Type "launch" to generate events from this process, or see
/Users/omattelaer/Documents/workspace/2.7.2_alternate/PROC_sm_21/README
Run "open index.html" to see more information about this process.
launch
************************************************************
*                                                          *
*                      W E L C O M E to                    *
*             M A D G R A P H 5 _ a M C @ N L O            *
*                      M A D E V E N T                     *
*                                                          *
*                 *                       *                *
*                   *        * *        *                  *
*                     * * * * 5 * * * *                    *
*                   *        * *        *                  *
*                 *                       *                *
*                                                          *
*         VERSION 2.8.2                 2020-10-30         *
*                                                          *
*    The MadGraph5_aMC@NLO Development Team - Find us at   *
*    https://server06.fynu.ucl.ac.be/projects/madgraph     *
*                                                          *
*               Type 'help' for in-line help.              *
*                                                          *
************************************************************
INFO: load configuration from /Users/omattelaer/.mg5/mg5_configuration.txt  
INFO: load configuration from /Users/omattelaer/Documents/workspace/2.7.2_alternate/PROC_sm_21/Cards/me5_configuration.txt  
INFO: load configuration from /Users/omattelaer/Documents/workspace/2.7.2_alternate/input/mg5_configuration.txt  
INFO: load configuration from /Users/omattelaer/Documents/workspace/2.7.2_alternate/PROC_sm_21/Cards/me5_configuration.txt  
generate_events run_01
set sde_strategy 1
[1mINFO: modify parameter sde_strategy of the run_card.dat to 1 [0m
Do you want to edit a card (press enter to bypass editing)?
/------------------------------------------------------------\
|  [31m1[0m. param               : [32mparam_card.dat[0m                   |
|  [31m2[0m. run                 : [32mrun_card.dat[0m                     |
|  [31m3[0m. madanalysis5_parton : [32mmadanalysis5_parton_card.dat[0m     |
\------------------------------------------------------------/
 you can also
   - enter the path to a valid card or banner.
   - use the 'set' command to modify a parameter directly.
     The set option works only for param_card and run_card.
     Type 'help set' for more information on this command.
   - call an external program (ASperGE/MadWidth/...).
     Type 'help' for the list of available command
 [[4m0[0m, done, 1, param, 2, run, 3, madanalysis5_parton, enter path]
[1;34mfound line : import model sm[0m
[1;34mThis answer is not valid for current question. Keep it for next question and use here default: 0[0m
[1;32mDEBUG: keep SDE to 1 [0m
INFO: Update the dependent parameter of the param_card.dat 
[1;32mDEBUG: name ufomodel already consider as a python library cann't be reassigned(/Users/omattelaer/Documents/workspace/2.7.2_alternate/PROC_sm_21/bin/internal/ufomodel!=/Users/omattelaer/Documents/workspace/2.7.2_alternate/PROC_sm_19/bin/internal/ufomodel) [0m
[1;34mWARNING: Failed to update dependent parameter. This might create trouble for external program (like MadSpin/shower/...) [0m
Generating 10000 events with run name run_01
survey  run_01 
INFO: compile directory 
[1;32mwrite compile file for card: /Users/omattelaer/Documents/workspace/2.7.2_alternate/PROC_sm_21/Cards/param_card.dat[0m
[1;32mrun_card missed argument polbeam1. Takes default: 0.0[0m
[1;32mrun_card missed argument polbeam2. Takes default: 0.0[0m
[1;32mrun_card missed argument nb_proton1. Takes default: 1[0m
[1;32mrun_card missed argument nb_proton2. Takes default: 1[0m
[1;32mrun_card missed argument nb_neutron1. Takes default: 0[0m
[1;32mrun_card missed argument nb_neutron2. Takes default: 0[0m
[1;32mrun_card missed argument mass_ion1. Takes default: -1.0[0m
[1;32mrun_card missed argument mass_ion2. Takes default: -1.0[0m
[1;32mrun_card missed argument ickkw. Takes default: 0[0m
[1;32mrun_card missed argument highestmult. Takes default: 1[0m
[1;32mrun_card missed argument ktscheme. Takes default: 1[0m
[1;32mrun_card missed argument alpsfact. Takes default: 1.0[0m
[1;32mrun_card missed argument chcluster. Takes default: False[0m
[1;32mrun_card missed argument pdfwgt. Takes default: True[0m
[1;32mrun_card missed argument asrwgtflavor. Takes default: 5[0m
[1;32mrun_card missed argument clusinfo. Takes default: True[0m
[1;32mrun_card missed argument lhe_version. Takes default: 3.0[0m
[1;32mrun_card missed argument auto_ptj_mjj. Takes default: True[0m
[1;32mrun_card missed argument ej. Takes default: 0.0[0m
[1;32mrun_card missed argument eb. Takes default: 0.0[0m
[1;32mrun_card missed argument ea. Takes default: 0.0[0m
[1;32mrun_card missed argument el. Takes default: 0.0[0m
[1;32mrun_card missed argument ejmax. Takes default: -1.0[0m
[1;32mrun_card missed argument ebmax. Takes default: -1.0[0m
[1;32mrun_card missed argument eamax. Takes default: -1.0[0m
[1;32mrun_card missed argument elmax. Takes default: -1.0[0m
[1;32mrun_card missed argument r0gamma. Takes default: 0.4[0m
[1;32mrun_card missed argument xn. Takes default: 1.0[0m
[1;32mrun_card missed argument epsgamma. Takes default: 1.0[0m
[1;32mrun_card missed argument isoem. Takes default: True[0m
[1;32mrun_card missed argument pdgs_for_merging_cut. Takes default: [21, 1, 2, 3, 4, 5, 6][0m
[1;32mrun_card missed argument gridrun. Takes default: False[0m
[1;32mrun_card missed argument fixed_couplings. Takes default: True[0m
[1;32mrun_card missed argument mc_grouped_subproc. Takes default: True[0m
[1;32mrun_card missed argument xmtcentral. Takes default: 0.0[0m
[1;32mrun_card missed argument d. Takes default: 1.0[0m
[1;32mrun_card missed argument issgridfile. Takes default: [0m
[1;32mrun_card missed argument tmin_for_channel. Takes default: -1.0[0m
[1;32mrun_card missed argument small_width_treatment. Takes default: 1e-06[0m
compile Source Directory
[1;32mCompiling the bias module 'dummy'[0m
Using random number seed offset = 21
INFO: Running Survey 
Creating Jobs
Working on SubProcesses
INFO: Compiling for process 1/1. 
INFO:     P1_qq_wpwpqq  
[1;32mDEBUG: nb_hel: 9 zero amp: 0 bad_amps_hel: 0/774 [0m
[1;32mDEBUG: nb_hel: 9 zero amp: 0 bad_amps_hel: 0/774 [0m
[1;32mDEBUG: nb_hel: 9 zero amp: 0 bad_amps_hel: 0/387 [0m
[1;32mDEBUG: nb_hel: 9 zero amp: 0 bad_amps_hel: 0/387 [0m
[1;32mDEBUG: nb_hel: 9 zero amp: 0 bad_amps_hel: 0/774 [0m
[1;32mDEBUG: nb_hel: 9 zero amp: 0 bad_amps_hel: 0/387 [0m
[1;32mDEBUG: nb_hel: 9 zero amp: 0 bad_amps_hel: 0/387 [0m
INFO:     P1_qq_wpwpqq  
INFO:  Idle: 9,  Running: 8,  Completed: 0 [ current time: 14h30 ] 
INFO:  Idle: 8,  Running: 8,  Completed: 1 [  2.9s  ] 
INFO:  Idle: 3,  Running: 8,  Completed: 6 [  6.6s  ] 
INFO:  Idle: 0,  Running: 6,  Completed: 11 [  9.8s  ] 
INFO:  Idle: 0,  Running: 1,  Completed: 16 [  13.2s  ] 
INFO:  Idle: 0,  Running: 0,  Completed: 17 [  13.9s  ] 
INFO: End survey 
refine 10000
Creating Jobs
INFO: Refine results to 10000 
INFO: Generating 10000.0 unweighted events. 
sum of cpu time of last step: 1m27s
INFO: Effective Luminosity 61226.28821702392 pb^-1 
[1;32mDEBUG: channel G41 need to improve by 2.56 (xsec=0.002851 pb, iter=4) [0m
[1;32mDEBUG: channel G7 need to improve by 5.19 (xsec=0.0030545 pb, iter=6) [0m
[1;32mDEBUG: channel G49 need to improve by 8.60 (xsec=0.013211 pb, iter=3) [0m
[1;32mDEBUG: channel G33 need to improve by 12.01 (xsec=0.0027443 pb, iter=3) [0m
[1;32mDEBUG: channel G48.07 need to improve by 12.29 (xsec=0.0062285 pb, iter=3) [0m
[1;32mDEBUG: channel G80.07 need to improve by 12.44 (xsec=0.0044717 pb, iter=3) [0m
[1;32mDEBUG: channel G23 need to improve by 13.82 (xsec=0.0094848 pb, iter=5) [0m
[1;32mDEBUG: channel G4 need to improve by 14.01 (xsec=0.0080147 pb, iter=3) [0m
[1;32mDEBUG: channel G67.07 need to improve by 14.79 (xsec=0.0074832 pb, iter=3) [0m
[1;32mDEBUG: channel G1 need to improve by 23.46 (xsec=0.0026832 pb, iter=3) [0m
[1;32mDEBUG: channel G18 need to improve by 28.88 (xsec=0.0094307 pb, iter=4) [0m
[1;32mDEBUG: channel G17 need to improve by 31.89 (xsec=0.0083446 pb, iter=5) [0m
[1;32mDEBUG: channel G3 need to improve by 50.19 (xsec=0.0098285 pb, iter=3) [0m
[1;32mDEBUG: channel G21 need to improve by 95.97 (xsec=0.092495 pb, iter=4) [0m
[1;32mDEBUG: channel G37 need to improve by 117.29 (xsec=0.0095804 pb, iter=3) [0m
INFO: need to improve 15 channels 
[1;32mDEBUG: G41 : need 174.55614770673517 event. Need 1 split job of 5000 points [0m
[1;32mDEBUG: G7 : need 187.01569735889956 event. Need 1 split job of 5000 points [0m
[1;32mDEBUG: G49 : need 808.860493635103 event. Need 1 split job of 5000 points [0m
[1;32mDEBUG: G33 : need 168.02330275397873 event. Need 1 split job of 5000 points [0m
[1;32mDEBUG: G48.07 : need 381.3479361597334 event. Need 1 split job of 5000 points [0m
[1;32mDEBUG: G80.07 : need 273.78559302006585 event. Need 1 split job of 5000 points [0m
[1;32mDEBUG: G23 : need 580.7190984808284 event. Need 1 split job of 5000 points [0m
[1;32mDEBUG: G4 : need 490.71033217298157 event. Need 1 split job of 5000 points [0m
[1;32mDEBUG: G67.07 : need 458.16855998563335 event. Need 1 split job of 5000 points [0m
[1;32mDEBUG: G1 : need 164.2823765439186 event. Need 1 split job of 5000 points [0m
[1;32mDEBUG: G18 : need 577.4067562882875 event. Need 1 split job of 5000 points [0m
[1;32mDEBUG: G17 : need 510.9088846557778 event. Need 1 split job of 5000 points [0m
[1;32mDEBUG: G3 : need 601.7625737410197 event. Need 1 split job of 5000 points [0m
[1;32mDEBUG: G21 : need 5663.125528633627 event. Need 6 split job of 5000 points [0m
[1;32mDEBUG: G37 : need 586.5723316343759 event. Need 1 split job of 5000 points [0m
- Current estimate of cross-section: 0.19599424282367994 +- 0.005907834143912764
    P1_qq_wpwpqq 
INFO:  Idle: 12,  Running: 8,  Completed: 0 [ current time: 14h31 ] 
INFO:  Idle: 11,  Running: 8,  Completed: 1 [  11.9s  ] 
INFO:  Idle: 10,  Running: 8,  Completed: 2 [  22.1s  ] 
INFO:  Idle: 9,  Running: 8,  Completed: 3 [  35.3s  ] 
INFO:  Idle: 8,  Running: 8,  Completed: 4 [  1m 0s  ] 
INFO:  Idle: 7,  Running: 8,  Completed: 5 [  1m 10s  ] 
INFO:  Idle: 5,  Running: 8,  Completed: 7 [  2m 26s  ] 
INFO:  Idle: 4,  Running: 8,  Completed: 8 [  3m 8s  ] 
INFO:  Idle: 3,  Running: 8,  Completed: 9 [  3m 36s  ] 
INFO:  Idle: 2,  Running: 8,  Completed: 10 [  4m 18s  ] 
INFO:  Idle: 1,  Running: 8,  Completed: 11 [  4m 51s  ] 
INFO:  Idle: 0,  Running: 8,  Completed: 12 [  5m 46s  ] 
INFO:  Idle: 0,  Running: 7,  Completed: 13 [  6m 45s  ] 
INFO:  Idle: 0,  Running: 6,  Completed: 14 [  7m 7s  ] 
INFO:  Idle: 0,  Running: 5,  Completed: 15 [  8m 35s  ] 
INFO:  Idle: 0,  Running: 4,  Completed: 16 [  8m 39s  ] 
INFO:  Idle: 0,  Running: 3,  Completed: 17 [  8m 42s  ] 
INFO:  Idle: 0,  Running: 2,  Completed: 18 [  9m 1s  ] 
INFO:  Idle: 0,  Running: 1,  Completed: 19 [  11m 42s  ] 
INFO:  Idle: 0,  Running: 0,  Completed: 20 [  17m 7s  ] 
INFO:  Idle: 0,  Running: 0,  Completed: 20 [  17m 7s  ] 
INFO: Combining runs 
[1;32mfind 6 multijob in /Users/omattelaer/Documents/workspace/2.7.2_alternate/PROC_sm_21/SubProcesses/P1_qq_wpwpqq/G21[0m
[1;32mCombined 6 file generating 14350 events for /Users/omattelaer/Documents/workspace/2.7.2_alternate/PROC_sm_21/SubProcesses/P1_qq_wpwpqq/G21 [0m
sum of cpu time of last step: 57m05s
INFO: finish refine 
refine 10000 --treshold=0.9
No need for second refine due to stability of cross-section
INFO: Combining Events 
INFO: fail to reach target 10000 
[1;32mDEBUG: write 1290 event (efficiency 4.1 %, truncation 0 %) after 1 iteration(s) [0m
  === Results Summary for run: run_01 tag: tag_1 ===

     Cross-section :   0.2021 +- 0.0004013 pb
     Nb of events :  1290
 
fail
[1;34mFailed to access python version of LHAPDF: If the python interface to LHAPDF is available on your system, try adding its location to the PYTHONPATH environment variable and theLHAPDF library location to LD_LIBRARY_PATH (linux) or DYLD_LIBRARY_PATH (mac os x).The required LD_LIBRARY_PATH is /Users/omattelaer/Documents/HEPTools/lhapdf6_py3/lib[0m
INFO: can not run systematics since can not link python to lhapdf 
store_events
INFO: Storing parton level results 
INFO: End Parton 
reweight -from_cards
decay_events -from_cards
INFO: Madanalysis5 parton-level analysis was skipped following user request. 
INFO: To run the analysis, remove or comment the tag '@MG5aMC skip_analysis' in
  '/Users/omattelaer/Documents/workspace/2.7.2_alternate/PROC_sm_21/Cards/madanalysis5_parton_card.dat'. 
INFO: storing files of previous run 
INFO: Done 
quit
INFO:  
more information in /Users/omattelaer/Documents/workspace/2.7.2_alternate/PROC_sm_21/index.html
import model sm
INFO: Restrict model sm with file models/sm/restrict_default.dat . 
INFO: Change particles name to pass to MG5 convention 
Kept definitions of multiparticles p / j / l+ / l- / vl / vl~ unchanged
Defined multiparticle all = g u c d s u~ c~ d~ s~ a ve vm vt e- mu- ve~ vm~ vt~ e+ mu+ t b t~ b~ z w+ h w- ta- ta+
generate 1 -2 > w+{T} w-{T} 1 -2 QCD=0, w+ > 2 -1, w- > 15 -16
INFO: Trying process: d u~ > w+{T} w-{T} d u~ QCD=0 @1  
INFO: Process has 86 diagrams 
INFO: Checking for minimal orders which gives processes. 
INFO: Please specify coupling orders to bypass this step. 
INFO: Trying process: w+ > u d~ WEIGHTED<=2  
INFO: Process has 1 diagrams 
INFO: Checking for minimal orders which gives processes. 
INFO: Please specify coupling orders to bypass this step. 
INFO: Trying process: w- > ta- vt~ WEIGHTED<=2  
INFO: Process has 1 diagrams 
1 processes with 88 diagrams generated in 0.157 s
Total: 1 processes with 88 diagrams
output
INFO: initialize a new directory: PROC_sm_22 
INFO: remove old information in PROC_sm_22 
INFO: Organizing processes into subprocess groups 
INFO: Organizing processes into subprocess groups 
INFO: Generating Helas calls for process: d u~ > w+{T} w-{T} d u~ QCD=0 @1 
INFO: Generating Helas calls for process: w+ > u d~ WEIGHTED<=2 
INFO: Generating Helas calls for process: w- > ta- vt~ WEIGHTED<=2 
INFO: Combine d u~ > w+{T} w-{T} d u~ QCD=0 @1 with decays w+ > u d~ WEIGHTED<=2, w- > ta- vt~ WEIGHTED<=2 
INFO: Processing color information for process: d u~ > w+{T} w-{T} d u~ QCD=0 @1
  Decay: w+ > u d~ WEIGHTED<=2
  Decay: w- > ta- vt~ WEIGHTED<=2 
INFO: Creating files in directory P1_qq_wpTwmTqq_wp_qq_wm_tamvl 
INFO: Generating Feynman diagrams for Process: d u~ > w+{T} w-{T} d u~ QCD=0 @1
  Decay: w+ > u d~ WEIGHTED<=2
  Decay: w- > ta- vt~ WEIGHTED<=2 
INFO: Finding symmetric diagrams for subprocess group qq_wpTwmTqq_wp_qq_wm_tamvl 
Generated helas calls for 1 subprocesses (86 diagrams) in 0.403 s
Wrote files for 134 helas calls in 0.396 s
ALOHA: aloha creates FFV2 routines
ALOHA: aloha creates FFV1 routines
ALOHA: aloha creates FFV3 routines
ALOHA: aloha creates FFV5 routines
ALOHA: aloha creates VVV1 routines
ALOHA: aloha creates VVS1 routines
ALOHA: aloha creates VVVV5 routines
ALOHA: aloha creates VVVV2 routines
save configuration file to /Users/omattelaer/Documents/workspace/2.7.2_alternate/PROC_sm_22/Cards/me5_configuration.txt
INFO: Use Fortran compiler gfortran 
INFO: Use c++ compiler clang 
INFO: Generate jpeg diagrams 
INFO: Generate web pages 
INFO: Generating MadAnalysis5 default cards tailored to this process 
[1;34mWARNING: MadAnalysis5 failed to start so that MA5 analysis will be skipped. [0m
[1;32mDEBUG: MadAnalysis5 error was: [0m
[1;32mDEBUG: ------------------------------------------------------------ [0m
[1;32mDEBUG: Traceback (most recent call last):
  File "/Users/omattelaer/Documents/workspace/2.7.2_alternate/madgraph/interface/common_run_interface.py", line 2453, in get_MadAnalysis5_interpreter
    from madanalysis.interpreter.ma5_interpreter import MA5Interpreter
  File "/Users/omattelaer/Documents/HEPTools/madanalysis5/madanalysis5/madanalysis/interpreter/ma5_interpreter.py", line 38, in <module>
    from madanalysis.core.main                        import Main
  File "/Users/omattelaer/Documents/HEPTools/madanalysis5/madanalysis5/madanalysis/core/main.py", line 25, in <module>
    from madanalysis.multiparticle.multiparticle_collection import MultiParticleCollection
  File "/Users/omattelaer/Documents/HEPTools/madanalysis5/madanalysis5/madanalysis/multiparticle/multiparticle_collection.py", line 166
    print "ERROR: impossible to convert '"+str(item)+"' to integer value"
          ^
SyntaxError: invalid syntax [0m
[1;32mDEBUG: ------------------------------------------------------------ [0m
Output to directory /Users/omattelaer/Documents/workspace/2.7.2_alternate/PROC_sm_22 done.
Type "launch" to generate events from this process, or see
/Users/omattelaer/Documents/workspace/2.7.2_alternate/PROC_sm_22/README
Run "open index.html" to see more information about this process.
launch
************************************************************
*                                                          *
*                      W E L C O M E to                    *
*             M A D G R A P H 5 _ a M C @ N L O            *
*                      M A D E V E N T                     *
*                                                          *
*                 *                       *                *
*                   *        * *        *                  *
*                     * * * * 5 * * * *                    *
*                   *        * *        *                  *
*                 *                       *                *
*                                                          *
*         VERSION 2.8.2                 2020-10-30         *
*                                                          *
*    The MadGraph5_aMC@NLO Development Team - Find us at   *
*    https://server06.fynu.ucl.ac.be/projects/madgraph     *
*                                                          *
*               Type 'help' for in-line help.              *
*                                                          *
************************************************************
INFO: load configuration from /Users/omattelaer/.mg5/mg5_configuration.txt  
INFO: load configuration from /Users/omattelaer/Documents/workspace/2.7.2_alternate/PROC_sm_22/Cards/me5_configuration.txt  
INFO: load configuration from /Users/omattelaer/Documents/workspace/2.7.2_alternate/input/mg5_configuration.txt  
INFO: load configuration from /Users/omattelaer/Documents/workspace/2.7.2_alternate/PROC_sm_22/Cards/me5_configuration.txt  
generate_events run_01
set mmjj 100
[1mINFO: modify parameter mmjj of the run_card.dat to 100.0 [0m
set bwcutoff  8
[1mINFO: modify parameter bwcutoff of the run_card.dat to 8.0 [0m
set etaj 6.5
[1mINFO: modify parameter etaj of the run_card.dat to 6.5 [0m
set cut_decays False
[1mINFO: modify parameter cut_decays of the run_card.dat to False [0m
set nevents 10k
[1mINFO: modify parameter nevents of the run_card.dat to 10000 [0m
set sde_strategy 1
[1mINFO: modify parameter sde_strategy of the run_card.dat to 1 [0m
Do you want to edit a card (press enter to bypass editing)?
/------------------------------------------------------------\
|  [31m1[0m. param               : [32mparam_card.dat[0m                   |
|  [31m2[0m. run                 : [32mrun_card.dat[0m                     |
|  [31m3[0m. madanalysis5_parton : [32mmadanalysis5_parton_card.dat[0m     |
\------------------------------------------------------------/
 you can also
   - enter the path to a valid card or banner.
   - use the 'set' command to modify a parameter directly.
     The set option works only for param_card and run_card.
     Type 'help set' for more information on this command.
   - call an external program (ASperGE/MadWidth/...).
     Type 'help' for the list of available command
 [[4m0[0m, done, 1, param, 2, run, 3, madanalysis5_parton, enter path]
[1;34mfound line : generate p p > t t~[0m
[1;34mThis answer is not valid for current question. Keep it for next question and use here default: 0[0m
[1;32mDEBUG: keep SDE to 1 [0m
INFO: Update the dependent parameter of the param_card.dat 
[1;32mDEBUG: name ufomodel already consider as a python library cann't be reassigned(/Users/omattelaer/Documents/workspace/2.7.2_alternate/PROC_sm_22/bin/internal/ufomodel!=/Users/omattelaer/Documents/workspace/2.7.2_alternate/PROC_sm_19/bin/internal/ufomodel) [0m
[1;34mWARNING: Failed to update dependent parameter. This might create trouble for external program (like MadSpin/shower/...) [0m
Generating 10000 events with run name run_01
survey  run_01 
INFO: compile directory 
[1;32mwrite compile file for card: /Users/omattelaer/Documents/workspace/2.7.2_alternate/PROC_sm_22/Cards/param_card.dat[0m
[1;32mrun_card missed argument polbeam1. Takes default: 0.0[0m
[1;32mrun_card missed argument polbeam2. Takes default: 0.0[0m
[1;32mrun_card missed argument nb_proton1. Takes default: 1[0m
[1;32mrun_card missed argument nb_proton2. Takes default: 1[0m
[1;32mrun_card missed argument nb_neutron1. Takes default: 0[0m
[1;32mrun_card missed argument nb_neutron2. Takes default: 0[0m
[1;32mrun_card missed argument mass_ion1. Takes default: -1.0[0m
[1;32mrun_card missed argument mass_ion2. Takes default: -1.0[0m
[1;32mrun_card missed argument ickkw. Takes default: 0[0m
[1;32mrun_card missed argument highestmult. Takes default: 1[0m
[1;32mrun_card missed argument ktscheme. Takes default: 1[0m
[1;32mrun_card missed argument alpsfact. Takes default: 1.0[0m
[1;32mrun_card missed argument chcluster. Takes default: False[0m
[1;32mrun_card missed argument pdfwgt. Takes default: True[0m
[1;32mrun_card missed argument asrwgtflavor. Takes default: 5[0m
[1;32mrun_card missed argument clusinfo. Takes default: True[0m
[1;32mrun_card missed argument lhe_version. Takes default: 3.0[0m
[1;32mrun_card missed argument auto_ptj_mjj. Takes default: True[0m
[1;32mrun_card missed argument ej. Takes default: 0.0[0m
[1;32mrun_card missed argument eb. Takes default: 0.0[0m
[1;32mrun_card missed argument ea. Takes default: 0.0[0m
[1;32mrun_card missed argument el. Takes default: 0.0[0m
[1;32mrun_card missed argument ejmax. Takes default: -1.0[0m
[1;32mrun_card missed argument ebmax. Takes default: -1.0[0m
[1;32mrun_card missed argument eamax. Takes default: -1.0[0m
[1;32mrun_card missed argument elmax. Takes default: -1.0[0m
[1;32mrun_card missed argument r0gamma. Takes default: 0.4[0m
[1;32mrun_card missed argument xn. Takes default: 1.0[0m
[1;32mrun_card missed argument epsgamma. Takes default: 1.0[0m
[1;32mrun_card missed argument isoem. Takes default: True[0m
[1;32mrun_card missed argument pdgs_for_merging_cut. Takes default: [21, 1, 2, 3, 4, 5, 6][0m
[1;32mrun_card missed argument gridrun. Takes default: False[0m
[1;32mrun_card missed argument fixed_couplings. Takes default: True[0m
[1;32mrun_card missed argument mc_grouped_subproc. Takes default: True[0m
[1;32mrun_card missed argument xmtcentral. Takes default: 0.0[0m
[1;32mrun_card missed argument d. Takes default: 1.0[0m
[1;32mrun_card missed argument issgridfile. Takes default: [0m
[1;32mrun_card missed argument tmin_for_channel. Takes default: -1.0[0m
[1;32mrun_card missed argument small_width_treatment. Takes default: 1e-06[0m
compile Source Directory
[1;32mCompiling the bias module 'dummy'[0m
Using random number seed offset = 21
INFO: Running Survey 
Creating Jobs
Working on SubProcesses
INFO: Compiling for process 1/1. 
INFO:     P1_qq_wpTwmTqq_wp_qq_wm_tamvl  
[1;32mDEBUG: nb_hel: 8 zero amp: 0 bad_amps_hel: 302/688 [0m
INFO:     P1_qq_wpTwmTqq_wp_qq_wm_tamvl  
INFO:  Idle: 66,  Running: 8,  Completed: 0 [ current time: 14h48 ] 
INFO:  Idle: 64,  Running: 8,  Completed: 2 [  0.96s  ] 
INFO:  Idle: 45,  Running: 8,  Completed: 21 [  4.3s  ] 
INFO:  Idle: 27,  Running: 8,  Completed: 39 [  7.8s  ] 
INFO:  Idle: 21,  Running: 8,  Completed: 45 [  11.1s  ] 
INFO:  Idle: 13,  Running: 8,  Completed: 53 [  14.4s  ] 
INFO:  Idle: 3,  Running: 8,  Completed: 63 [  17.9s  ] 
INFO:  Idle: 0,  Running: 2,  Completed: 72 [  21.1s  ] 
INFO:  Idle: 0,  Running: 0,  Completed: 74 [  36.6s  ] 
INFO:  Idle: 0,  Running: 0,  Completed: 74 [  36.6s  ] 
INFO: End survey 
refine 10000
Creating Jobs
INFO: Refine results to 10000 
INFO: Generating 10000.0 unweighted events. 
sum of cpu time of last step: 2m12s
INFO: Effective Luminosity 144084598.34977967 pb^-1 
[1;32mDEBUG: channel G51.022 need to improve by 1.50 (xsec=1.8794e-07 pb, iter=4) [0m
[1;32mDEBUG: channel G50.022 need to improve by 1.51 (xsec=2.0904e-07 pb, iter=3) [0m
[1;32mDEBUG: channel G37.022 need to improve by 1.51 (xsec=1.5729e-07 pb, iter=4) [0m
[1;32mDEBUG: channel G16.212 need to improve by 1.54 (xsec=6.2929e-07 pb, iter=4) [0m
[1;32mDEBUG: channel G52 need to improve by 1.55 (xsec=3.875e-07 pb, iter=3) [0m
[1;32mDEBUG: channel G41 need to improve by 1.76 (xsec=1.1012e-07 pb, iter=5) [0m
[1;32mDEBUG: channel G9.070 need to improve by 1.86 (xsec=2.1953e-07 pb, iter=5) [0m
[1;32mDEBUG: channel G46.023 need to improve by 2.79 (xsec=4.6416e-07 pb, iter=4) [0m
[1;32mDEBUG: channel G17 need to improve by 2.96 (xsec=4.9337e-07 pb, iter=4) [0m
[1;32mDEBUG: channel G38 need to improve by 3.81 (xsec=4.7583e-07 pb, iter=3) [0m
[1;32mDEBUG: channel G47 need to improve by 6.83 (xsec=7.5778e-07 pb, iter=4) [0m
[1;32mDEBUG: channel G27 need to improve by 8.53 (xsec=7.1027e-07 pb, iter=3) [0m
[1;32mDEBUG: channel G30 need to improve by 11.81 (xsec=1.5593e-06 pb, iter=5) [0m
[1;32mDEBUG: channel G29 need to improve by 15.23 (xsec=6.3395e-07 pb, iter=3) [0m
[1;32mDEBUG: channel G18 need to improve by 15.82 (xsec=7.1326e-06 pb, iter=4) [0m
[1;32mDEBUG: channel G53 need to improve by 16.85 (xsec=7.138e-06 pb, iter=3) [0m
[1;32mDEBUG: channel G24 need to improve by 32.16 (xsec=6.0282e-06 pb, iter=4) [0m
[1;32mDEBUG: channel G39 need to improve by 33.28 (xsec=5.7802e-06 pb, iter=3) [0m
[1;32mDEBUG: channel G28 need to improve by 36.94 (xsec=5.3913e-06 pb, iter=3) [0m
[1;32mDEBUG: channel G19 need to improve by 42.38 (xsec=2.9432e-06 pb, iter=5) [0m
[1;32mDEBUG: channel G42 need to improve by 50.73 (xsec=5.6429e-06 pb, iter=3) [0m
[1;32mDEBUG: channel G32 need to improve by 114.35 (xsec=1.74e-05 pb, iter=3) [0m
[1;32mDEBUG: channel G31 need to improve by 139.89 (xsec=1.7396e-05 pb, iter=3) [0m
INFO: need to improve 23 channels 
[1;32mDEBUG: G51.022 : need 27.079259413857592 event. Need 1 split job of 3225 points [0m
[1;32mDEBUG: G50.022 : need 30.11944443903794 event. Need 1 split job of 1508 points [0m
[1;32mDEBUG: G37.022 : need 22.663066474436842 event. Need 1 split job of 3239 points [0m
[1;32mDEBUG: G16.212 : need 90.67099689553284 event. Need 1 split job of 3295 points [0m
[1;32mDEBUG: G52 : need 55.83278186053962 event. Need 1 split job of 1553 points [0m
[1;32mDEBUG: G41 : need 15.866595970277736 event. Need 1 split job of 5000 points [0m
[1;32mDEBUG: G9.070 : need 31.63089187572713 event. Need 1 split job of 5000 points [0m
[1;32mDEBUG: G46.023 : need 66.87830717003374 event. Need 1 split job of 5000 points [0m
[1;32mDEBUG: G17 : need 71.0870182878308 event. Need 1 split job of 5000 points [0m
[1;32mDEBUG: G38 : need 68.55977443277565 event. Need 1 split job of 3814 points [0m
[1;32mDEBUG: G47 : need 109.18442693749604 event. Need 1 split job of 5000 points [0m
[1;32mDEBUG: G27 : need 102.33896766989801 event. Need 1 split job of 5000 points [0m
[1;32mDEBUG: G30 : need 224.67111420681144 event. Need 1 split job of 5000 points [0m
[1;32mDEBUG: G29 : need 91.34243112384281 event. Need 1 split job of 5000 points [0m
[1;32mDEBUG: G18 : need 1027.6978061896384 event. Need 2 split job of 5000 points [0m
[1;32mDEBUG: G53 : need 1028.4758630207273 event. Need 2 split job of 5000 points [0m
[1;32mDEBUG: G24 : need 868.5707757721418 event. Need 1 split job of 5000 points [0m
[1;32mDEBUG: G39 : need 832.8377953813964 event. Need 1 split job of 5000 points [0m
[1;32mDEBUG: G28 : need 776.8032950831672 event. Need 1 split job of 5000 points [0m
[1;32mDEBUG: G19 : need 424.0697898630715 event. Need 1 split job of 5000 points [0m
[1;32mDEBUG: G42 : need 813.0549800279716 event. Need 1 split job of 5000 points [0m
[1;32mDEBUG: G32 : need 2507.072011286166 event. Need 3 split job of 5000 points [0m
[1;32mDEBUG: G31 : need 2506.4956728927673 event. Need 3 split job of 5000 points [0m
- Current estimate of cross-section: 8.328440469999999e-05 +- 2.7656902117722613e-06
    P1_qq_wpTwmTqq_wp_qq_wm_tamvl 
INFO:  Idle: 21,  Running: 8,  Completed: 0 [ current time: 14h49 ] 
INFO:  Idle: 20,  Running: 8,  Completed: 1 [  8.4s  ] 
INFO:  Idle: 18,  Running: 8,  Completed: 3 [  15.4s  ] 
INFO:  Idle: 17,  Running: 8,  Completed: 4 [  23.7s  ] 
INFO:  Idle: 15,  Running: 8,  Completed: 6 [  31.9s  ] 
INFO:  Idle: 14,  Running: 8,  Completed: 7 [  44.9s  ] 
INFO:  Idle: 12,  Running: 8,  Completed: 9 [  48.8s  ] 
INFO:  Idle: 9,  Running: 8,  Completed: 12 [  52.8s  ] 
INFO:  Idle: 7,  Running: 8,  Completed: 14 [  1m 7s  ] 
INFO:  Idle: 6,  Running: 8,  Completed: 15 [  1m 15s  ] 
INFO:  Idle: 5,  Running: 8,  Completed: 16 [  1m 20s  ] 
INFO:  Idle: 3,  Running: 8,  Completed: 18 [  1m 26s  ] 
INFO:  Idle: 0,  Running: 8,  Completed: 21 [  1m 51s  ] 
INFO:  Idle: 0,  Running: 6,  Completed: 23 [  1m 57s  ] 
INFO:  Idle: 0,  Running: 5,  Completed: 24 [  2m 1s  ] 
INFO:  Idle: 0,  Running: 3,  Completed: 26 [  2m 7s  ] 
INFO:  Idle: 0,  Running: 2,  Completed: 27 [  2m 35s  ] 
INFO:  Idle: 0,  Running: 1,  Completed: 28 [  2m 50s  ] 
INFO:  Idle: 0,  Running: 0,  Completed: 29 [  2m 54s  ] 
INFO:  Idle: 0,  Running: 0,  Completed: 29 [  2m 54s  ] 
INFO: Combining runs 
[1;32mfind 2 multijob in /Users/omattelaer/Documents/workspace/2.7.2_alternate/PROC_sm_22/SubProcesses/P1_qq_wpTwmTqq_wp_qq_wm_tamvl/G18[0m
[1;32mCombined 2 file generating 1707 events for /Users/omattelaer/Documents/workspace/2.7.2_alternate/PROC_sm_22/SubProcesses/P1_qq_wpTwmTqq_wp_qq_wm_tamvl/G18 [0m
[1;32mfind 3 multijob in /Users/omattelaer/Documents/workspace/2.7.2_alternate/PROC_sm_22/SubProcesses/P1_qq_wpTwmTqq_wp_qq_wm_tamvl/G31[0m
[1;32mCombined 3 file generating 5714 events for /Users/omattelaer/Documents/workspace/2.7.2_alternate/PROC_sm_22/SubProcesses/P1_qq_wpTwmTqq_wp_qq_wm_tamvl/G31 [0m
[1;32mfind 3 multijob in /Users/omattelaer/Documents/workspace/2.7.2_alternate/PROC_sm_22/SubProcesses/P1_qq_wpTwmTqq_wp_qq_wm_tamvl/G32[0m
[1;32mCombined 3 file generating 4313 events for /Users/omattelaer/Documents/workspace/2.7.2_alternate/PROC_sm_22/SubProcesses/P1_qq_wpTwmTqq_wp_qq_wm_tamvl/G32 [0m
[1;32mfind 2 multijob in /Users/omattelaer/Documents/workspace/2.7.2_alternate/PROC_sm_22/SubProcesses/P1_qq_wpTwmTqq_wp_qq_wm_tamvl/G53[0m
[1;32mCombined 2 file generating 2402 events for /Users/omattelaer/Documents/workspace/2.7.2_alternate/PROC_sm_22/SubProcesses/P1_qq_wpTwmTqq_wp_qq_wm_tamvl/G53 [0m
sum of cpu time of last step: 18m54s
INFO: finish refine 
refine 10000 --treshold=0.9
No need for second refine due to stability of cross-section
INFO: Combining Events 
[1;32mDEBUG: write 10000 event (efficiency 40 %, truncation 0.087 %) after 2 iteration(s) [0m
  === Results Summary for run: run_01 tag: tag_1 ===

     Cross-section :   8.891e-05 +- 2.649e-07 pb
     Nb of events :  10000
 
fail
[1;34mFailed to access python version of LHAPDF: If the python interface to LHAPDF is available on your system, try adding its location to the PYTHONPATH environment variable and theLHAPDF library location to LD_LIBRARY_PATH (linux) or DYLD_LIBRARY_PATH (mac os x).The required LD_LIBRARY_PATH is /Users/omattelaer/Documents/HEPTools/lhapdf6_py3/lib[0m
INFO: can not run systematics since can not link python to lhapdf 
store_events
INFO: Storing parton level results 
INFO: End Parton 
reweight -from_cards
decay_events -from_cards
INFO: Madanalysis5 parton-level analysis was skipped following user request. 
INFO: To run the analysis, remove or comment the tag '@MG5aMC skip_analysis' in
  '/Users/omattelaer/Documents/workspace/2.7.2_alternate/PROC_sm_22/Cards/madanalysis5_parton_card.dat'. 
INFO: storing files of previous run 
INFO: Done 
quit
INFO:  
more information in /Users/omattelaer/Documents/workspace/2.7.2_alternate/PROC_sm_22/index.html
generate p p > t t~
INFO: Checking for minimal orders which gives processes. 
INFO: Please specify coupling orders to bypass this step. 
INFO: Trying coupling order WEIGHTED<=2: WEIGTHED IS QCD+2*QED 
INFO: Trying process: g g > t t~ WEIGHTED<=2 @1  
INFO: Process has 3 diagrams 
INFO: Trying process: u u~ > t t~ WEIGHTED<=2 @1  
INFO: Process has 1 diagrams 
INFO: Trying process: u c~ > t t~ WEIGHTED<=2 @1  
INFO: Trying process: c u~ > t t~ WEIGHTED<=2 @1  
INFO: Trying process: c c~ > t t~ WEIGHTED<=2 @1  
INFO: Process has 1 diagrams 
INFO: Trying process: d d~ > t t~ WEIGHTED<=2 @1  
INFO: Process has 1 diagrams 
INFO: Trying process: d s~ > t t~ WEIGHTED<=2 @1  
INFO: Trying process: s d~ > t t~ WEIGHTED<=2 @1  
INFO: Trying process: s s~ > t t~ WEIGHTED<=2 @1  
INFO: Process has 1 diagrams 
INFO: Process u~ u > t t~ added to mirror process u u~ > t t~ 
INFO: Process c~ c > t t~ added to mirror process c c~ > t t~ 
INFO: Process d~ d > t t~ added to mirror process d d~ > t t~ 
INFO: Process s~ s > t t~ added to mirror process s s~ > t t~ 
5 processes with 7 diagrams generated in 0.032 s
Total: 5 processes with 7 diagrams
add process p p > t t~ j
INFO: Checking for minimal orders which gives processes. 
INFO: Please specify coupling orders to bypass this step. 
INFO: Trying coupling order WEIGHTED<=3: WEIGTHED IS QCD+2*QED 
INFO: Trying process: g g > t t~ g WEIGHTED<=3 @2  
INFO: Process has 16 diagrams 
INFO: Trying process: g u > t t~ u WEIGHTED<=3 @2  
INFO: Process has 5 diagrams 
INFO: Trying process: g u > t t~ c WEIGHTED<=3 @2  
INFO: Trying process: g c > t t~ u WEIGHTED<=3 @2  
INFO: Trying process: g c > t t~ c WEIGHTED<=3 @2  
INFO: Process has 5 diagrams 
INFO: Trying process: g d > t t~ d WEIGHTED<=3 @2  
INFO: Process has 5 diagrams 
INFO: Trying process: g d > t t~ s WEIGHTED<=3 @2  
INFO: Trying process: g s > t t~ d WEIGHTED<=3 @2  
INFO: Trying process: g s > t t~ s WEIGHTED<=3 @2  
INFO: Process has 5 diagrams 
INFO: Crossed process found for g u~ > t t~ u~, reuse diagrams. 
INFO: Crossed process found for g c~ > t t~ c~, reuse diagrams. 
INFO: Crossed process found for g d~ > t t~ d~, reuse diagrams. 
INFO: Crossed process found for g s~ > t t~ s~, reuse diagrams. 
INFO: Process u g > t t~ u added to mirror process g u > t t~ u 
INFO: Crossed process found for u u~ > t t~ g, reuse diagrams. 
INFO: Process c g > t t~ c added to mirror process g c > t t~ c 
INFO: Crossed process found for c c~ > t t~ g, reuse diagrams. 
INFO: Process d g > t t~ d added to mirror process g d > t t~ d 
INFO: Crossed process found for d d~ > t t~ g, reuse diagrams. 
INFO: Process s g > t t~ s added to mirror process g s > t t~ s 
INFO: Crossed process found for s s~ > t t~ g, reuse diagrams. 
INFO: Process u~ g > t t~ u~ added to mirror process g u~ > t t~ u~ 
INFO: Process u~ u > t t~ g added to mirror process u u~ > t t~ g 
INFO: Process c~ g > t t~ c~ added to mirror process g c~ > t t~ c~ 
INFO: Process c~ c > t t~ g added to mirror process c c~ > t t~ g 
INFO: Process d~ g > t t~ d~ added to mirror process g d~ > t t~ d~ 
INFO: Process d~ d > t t~ g added to mirror process d d~ > t t~ g 
INFO: Process s~ g > t t~ s~ added to mirror process g s~ > t t~ s~ 
INFO: Process s~ s > t t~ g added to mirror process s s~ > t t~ g 
13 processes with 76 diagrams generated in 0.154 s
Total: 18 processes with 83 diagrams
add process p p > t t~ j j
INFO: Checking for minimal orders which gives processes. 
INFO: Please specify coupling orders to bypass this step. 
INFO: Trying coupling order WEIGHTED<=4: WEIGTHED IS QCD+2*QED 
INFO: Trying process: g g > t t~ g g WEIGHTED<=4 @3  
INFO: Process has 123 diagrams 
INFO: Trying process: g g > t t~ u u~ WEIGHTED<=4 @3  
INFO: Process has 36 diagrams 
INFO: Trying process: g g > t t~ u c~ WEIGHTED<=4 @3  
INFO: Trying process: g g > t t~ c u~ WEIGHTED<=4 @3  
INFO: Trying process: g g > t t~ c c~ WEIGHTED<=4 @3  
INFO: Process has 36 diagrams 
INFO: Trying process: g g > t t~ d d~ WEIGHTED<=4 @3  
INFO: Process has 36 diagrams 
INFO: Trying process: g g > t t~ d s~ WEIGHTED<=4 @3  
INFO: Trying process: g g > t t~ s d~ WEIGHTED<=4 @3  
INFO: Trying process: g g > t t~ s s~ WEIGHTED<=4 @3  
INFO: Process has 36 diagrams 
INFO: Crossed process found for g u > t t~ g u, reuse diagrams. 
INFO: Crossed process found for g c > t t~ g c, reuse diagrams. 
INFO: Crossed process found for g d > t t~ g d, reuse diagrams. 
INFO: Crossed process found for g s > t t~ g s, reuse diagrams. 
INFO: Crossed process found for g u~ > t t~ g u~, reuse diagrams. 
INFO: Crossed process found for g c~ > t t~ g c~, reuse diagrams. 
INFO: Crossed process found for g d~ > t t~ g d~, reuse diagrams. 
INFO: Crossed process found for g s~ > t t~ g s~, reuse diagrams. 
INFO: Process u g > t t~ g u added to mirror process g u > t t~ g u 
INFO: Trying process: u u > t t~ u u WEIGHTED<=4 @3  
INFO: Process has 14 diagrams 
INFO: Trying process: u u > t t~ u c WEIGHTED<=4 @3  
INFO: Trying process: u u > t t~ c c WEIGHTED<=4 @3  
INFO: Trying process: u c > t t~ u u WEIGHTED<=4 @3  
INFO: Trying process: u c > t t~ u c WEIGHTED<=4 @3  
INFO: Process has 7 diagrams 
INFO: Trying process: u c > t t~ c c WEIGHTED<=4 @3  
INFO: Trying process: u d > t t~ u d WEIGHTED<=4 @3  
INFO: Process has 7 diagrams 
INFO: Trying process: u d > t t~ u s WEIGHTED<=4 @3  
INFO: Trying process: u d > t t~ c d WEIGHTED<=4 @3  
INFO: Trying process: u d > t t~ c s WEIGHTED<=4 @3  
INFO: Trying process: u s > t t~ u d WEIGHTED<=4 @3  
INFO: Trying process: u s > t t~ u s WEIGHTED<=4 @3  
INFO: Process has 7 diagrams 
INFO: Trying process: u s > t t~ c d WEIGHTED<=4 @3  
INFO: Trying process: u s > t t~ c s WEIGHTED<=4 @3  
INFO: Crossed process found for u u~ > t t~ g g, reuse diagrams. 
INFO: Crossed process found for u u~ > t t~ u u~, reuse diagrams. 
INFO: Crossed process found for u u~ > t t~ c c~, reuse diagrams. 
INFO: Crossed process found for u u~ > t t~ d d~, reuse diagrams. 
INFO: Crossed process found for u u~ > t t~ s s~, reuse diagrams. 
INFO: Crossed process found for u c~ > t t~ u c~, reuse diagrams. 
INFO: Crossed process found for u d~ > t t~ u d~, reuse diagrams. 
INFO: Crossed process found for u s~ > t t~ u s~, reuse diagrams. 
INFO: Process c g > t t~ g c added to mirror process g c > t t~ g c 
INFO: Process c u > t t~ u c added to mirror process u c > t t~ u c 
INFO: Trying process: c c > t t~ u u WEIGHTED<=4 @3  
INFO: Trying process: c c > t t~ u c WEIGHTED<=4 @3  
INFO: Trying process: c c > t t~ c c WEIGHTED<=4 @3  
INFO: Process has 14 diagrams 
INFO: Trying process: c d > t t~ u d WEIGHTED<=4 @3  
INFO: Trying process: c d > t t~ u s WEIGHTED<=4 @3  
INFO: Trying process: c d > t t~ c d WEIGHTED<=4 @3  
INFO: Process has 7 diagrams 
INFO: Trying process: c d > t t~ c s WEIGHTED<=4 @3  
INFO: Trying process: c s > t t~ u d WEIGHTED<=4 @3  
INFO: Trying process: c s > t t~ u s WEIGHTED<=4 @3  
INFO: Trying process: c s > t t~ c d WEIGHTED<=4 @3  
INFO: Trying process: c s > t t~ c s WEIGHTED<=4 @3  
INFO: Process has 7 diagrams 
INFO: Crossed process found for c u~ > t t~ c u~, reuse diagrams. 
INFO: Crossed process found for c c~ > t t~ g g, reuse diagrams. 
INFO: Crossed process found for c c~ > t t~ u u~, reuse diagrams. 
INFO: Crossed process found for c c~ > t t~ c c~, reuse diagrams. 
INFO: Crossed process found for c c~ > t t~ d d~, reuse diagrams. 
INFO: Crossed process found for c c~ > t t~ s s~, reuse diagrams. 
INFO: Crossed process found for c d~ > t t~ c d~, reuse diagrams. 
INFO: Crossed process found for c s~ > t t~ c s~, reuse diagrams. 
INFO: Process d g > t t~ g d added to mirror process g d > t t~ g d 
INFO: Process d u > t t~ u d added to mirror process u d > t t~ u d 
INFO: Process d c > t t~ c d added to mirror process c d > t t~ c d 
INFO: Trying process: d d > t t~ d d WEIGHTED<=4 @3  
INFO: Process has 14 diagrams 
INFO: Trying process: d d > t t~ d s WEIGHTED<=4 @3  
INFO: Trying process: d d > t t~ s s WEIGHTED<=4 @3  
INFO: Trying process: d s > t t~ d d WEIGHTED<=4 @3  
INFO: Trying process: d s > t t~ d s WEIGHTED<=4 @3  
INFO: Process has 7 diagrams 
INFO: Trying process: d s > t t~ s s WEIGHTED<=4 @3  
INFO: Crossed process found for d u~ > t t~ d u~, reuse diagrams. 
INFO: Crossed process found for d c~ > t t~ d c~, reuse diagrams. 
INFO: Crossed process found for d d~ > t t~ g g, reuse diagrams. 
INFO: Crossed process found for d d~ > t t~ u u~, reuse diagrams. 
INFO: Crossed process found for d d~ > t t~ c c~, reuse diagrams. 
INFO: Crossed process found for d d~ > t t~ d d~, reuse diagrams. 
INFO: Crossed process found for d d~ > t t~ s s~, reuse diagrams. 
INFO: Crossed process found for d s~ > t t~ d s~, reuse diagrams. 
INFO: Process s g > t t~ g s added to mirror process g s > t t~ g s 
INFO: Process s u > t t~ u s added to mirror process u s > t t~ u s 
INFO: Process s c > t t~ c s added to mirror process c s > t t~ c s 
INFO: Process s d > t t~ d s added to mirror process d s > t t~ d s 
INFO: Trying process: s s > t t~ d d WEIGHTED<=4 @3  
INFO: Trying process: s s > t t~ d s WEIGHTED<=4 @3  
INFO: Trying process: s s > t t~ s s WEIGHTED<=4 @3  
INFO: Process has 14 diagrams 
INFO: Crossed process found for s u~ > t t~ s u~, reuse diagrams. 
INFO: Crossed process found for s c~ > t t~ s c~, reuse diagrams. 
INFO: Crossed process found for s d~ > t t~ s d~, reuse diagrams. 
INFO: Crossed process found for s s~ > t t~ g g, reuse diagrams. 
INFO: Crossed process found for s s~ > t t~ u u~, reuse diagrams. 
INFO: Crossed process found for s s~ > t t~ c c~, reuse diagrams. 
INFO: Crossed process found for s s~ > t t~ d d~, reuse diagrams. 
INFO: Crossed process found for s s~ > t t~ s s~, reuse diagrams. 
INFO: Process u~ g > t t~ g u~ added to mirror process g u~ > t t~ g u~ 
INFO: Process u~ u > t t~ g g added to mirror process u u~ > t t~ g g 
INFO: Process u~ u > t t~ u u~ added to mirror process u u~ > t t~ u u~ 
INFO: Process u~ u > t t~ c c~ added to mirror process u u~ > t t~ c c~ 
INFO: Process u~ u > t t~ d d~ added to mirror process u u~ > t t~ d d~ 
INFO: Process u~ u > t t~ s s~ added to mirror process u u~ > t t~ s s~ 
INFO: Process u~ c > t t~ c u~ added to mirror process c u~ > t t~ c u~ 
INFO: Process u~ d > t t~ d u~ added to mirror process d u~ > t t~ d u~ 
INFO: Process u~ s > t t~ s u~ added to mirror process s u~ > t t~ s u~ 
INFO: Crossed process found for u~ u~ > t t~ u~ u~, reuse diagrams. 
INFO: Crossed process found for u~ c~ > t t~ u~ c~, reuse diagrams. 
INFO: Crossed process found for u~ d~ > t t~ u~ d~, reuse diagrams. 
INFO: Crossed process found for u~ s~ > t t~ u~ s~, reuse diagrams. 
INFO: Process c~ g > t t~ g c~ added to mirror process g c~ > t t~ g c~ 
INFO: Process c~ u > t t~ u c~ added to mirror process u c~ > t t~ u c~ 
INFO: Process c~ c > t t~ g g added to mirror process c c~ > t t~ g g 
INFO: Process c~ c > t t~ u u~ added to mirror process c c~ > t t~ u u~ 
INFO: Process c~ c > t t~ c c~ added to mirror process c c~ > t t~ c c~ 
INFO: Process c~ c > t t~ d d~ added to mirror process c c~ > t t~ d d~ 
INFO: Process c~ c > t t~ s s~ added to mirror process c c~ > t t~ s s~ 
INFO: Process c~ d > t t~ d c~ added to mirror process d c~ > t t~ d c~ 
INFO: Process c~ s > t t~ s c~ added to mirror process s c~ > t t~ s c~ 
INFO: Process c~ u~ > t t~ u~ c~ added to mirror process u~ c~ > t t~ u~ c~ 
INFO: Crossed process found for c~ c~ > t t~ c~ c~, reuse diagrams. 
INFO: Crossed process found for c~ d~ > t t~ c~ d~, reuse diagrams. 
INFO: Crossed process found for c~ s~ > t t~ c~ s~, reuse diagrams. 
INFO: Process d~ g > t t~ g d~ added to mirror process g d~ > t t~ g d~ 
INFO: Process d~ u > t t~ u d~ added to mirror process u d~ > t t~ u d~ 
INFO: Process d~ c > t t~ c d~ added to mirror process c d~ > t t~ c d~ 
INFO: Process d~ d > t t~ g g added to mirror process d d~ > t t~ g g 
INFO: Process d~ d > t t~ u u~ added to mirror process d d~ > t t~ u u~ 
INFO: Process d~ d > t t~ c c~ added to mirror process d d~ > t t~ c c~ 
INFO: Process d~ d > t t~ d d~ added to mirror process d d~ > t t~ d d~ 
INFO: Process d~ d > t t~ s s~ added to mirror process d d~ > t t~ s s~ 
INFO: Process d~ s > t t~ s d~ added to mirror process s d~ > t t~ s d~ 
INFO: Process d~ u~ > t t~ u~ d~ added to mirror process u~ d~ > t t~ u~ d~ 
INFO: Process d~ c~ > t t~ c~ d~ added to mirror process c~ d~ > t t~ c~ d~ 
INFO: Crossed process found for d~ d~ > t t~ d~ d~, reuse diagrams. 
INFO: Crossed process found for d~ s~ > t t~ d~ s~, reuse diagrams. 
INFO: Process s~ g > t t~ g s~ added to mirror process g s~ > t t~ g s~ 
INFO: Process s~ u > t t~ u s~ added to mirror process u s~ > t t~ u s~ 
INFO: Process s~ c > t t~ c s~ added to mirror process c s~ > t t~ c s~ 
INFO: Process s~ d > t t~ d s~ added to mirror process d s~ > t t~ d s~ 
INFO: Process s~ s > t t~ g g added to mirror process s s~ > t t~ g g 
INFO: Process s~ s > t t~ u u~ added to mirror process s s~ > t t~ u u~ 
INFO: Process s~ s > t t~ c c~ added to mirror process s s~ > t t~ c c~ 
INFO: Process s~ s > t t~ d d~ added to mirror process s s~ > t t~ d d~ 
INFO: Process s~ s > t t~ s s~ added to mirror process s s~ > t t~ s s~ 
INFO: Process s~ u~ > t t~ u~ s~ added to mirror process u~ s~ > t t~ u~ s~ 
INFO: Process s~ c~ > t t~ c~ s~ added to mirror process c~ s~ > t t~ c~ s~ 
INFO: Process s~ d~ > t t~ d~ s~ added to mirror process d~ s~ > t t~ d~ s~ 
INFO: Crossed process found for s~ s~ > t t~ s~ s~, reuse diagrams. 
65 processes with 1119 diagrams generated in 2.105 s
Total: 83 processes with 1202 diagrams
output
INFO: initialize a new directory: PROC_sm_23 
INFO: remove old information in PROC_sm_23 
INFO: Organizing processes into subprocess groups 
INFO: Generating Helas calls for process: g g > t t~ g g WEIGHTED<=4 @3 
INFO: Processing color information for process: g g > t t~ g g @3 
INFO: Generating Helas calls for process: g g > t t~ u u~ WEIGHTED<=4 @3 
INFO: Processing color information for process: g g > t t~ u u~ @3 
INFO: Combined process g g > t t~ c c~ WEIGHTED<=4 @3 with process g g > t t~ u u~ WEIGHTED<=4 @3 
INFO: Combined process g g > t t~ d d~ WEIGHTED<=4 @3 with process g g > t t~ u u~ WEIGHTED<=4 @3 
INFO: Combined process g g > t t~ s s~ WEIGHTED<=4 @3 with process g g > t t~ u u~ WEIGHTED<=4 @3 
INFO: Generating Helas calls for process: g u > t t~ g u WEIGHTED<=4 @3 
INFO: Processing color information for process: g u > t t~ g u @3 
INFO: Combined process g c > t t~ g c WEIGHTED<=4 @3 with process g u > t t~ g u WEIGHTED<=4 @3 
INFO: Combined process g d > t t~ g d WEIGHTED<=4 @3 with process g u > t t~ g u WEIGHTED<=4 @3 
INFO: Combined process g s > t t~ g s WEIGHTED<=4 @3 with process g u > t t~ g u WEIGHTED<=4 @3 
INFO: Generating Helas calls for process: g u~ > t t~ g u~ WEIGHTED<=4 @3 
INFO: Processing color information for process: g u~ > t t~ g u~ @3 
INFO: Combined process g c~ > t t~ g c~ WEIGHTED<=4 @3 with process g u~ > t t~ g u~ WEIGHTED<=4 @3 
INFO: Combined process g d~ > t t~ g d~ WEIGHTED<=4 @3 with process g u~ > t t~ g u~ WEIGHTED<=4 @3 
INFO: Combined process g s~ > t t~ g s~ WEIGHTED<=4 @3 with process g u~ > t t~ g u~ WEIGHTED<=4 @3 
INFO: Generating Helas calls for process: u u~ > t t~ g g WEIGHTED<=4 @3 
INFO: Processing color information for process: u u~ > t t~ g g @3 
INFO: Combined process c c~ > t t~ g g WEIGHTED<=4 @3 with process u u~ > t t~ g g WEIGHTED<=4 @3 
INFO: Combined process d d~ > t t~ g g WEIGHTED<=4 @3 with process u u~ > t t~ g g WEIGHTED<=4 @3 
INFO: Combined process s s~ > t t~ g g WEIGHTED<=4 @3 with process u u~ > t t~ g g WEIGHTED<=4 @3 
INFO: Generating Helas calls for process: g g > t t~ g WEIGHTED<=3 @2 
INFO: Processing color information for process: g g > t t~ g @2 
INFO: Generating Helas calls for process: u u > t t~ u u WEIGHTED<=4 @3 
INFO: Processing color information for process: u u > t t~ u u @3 
INFO: Generating Helas calls for process: u u~ > t t~ u u~ WEIGHTED<=4 @3 
INFO: Processing color information for process: u u~ > t t~ u u~ @3 
INFO: Combined process c c > t t~ c c WEIGHTED<=4 @3 with process u u > t t~ u u WEIGHTED<=4 @3 
INFO: Combined process c c~ > t t~ c c~ WEIGHTED<=4 @3 with process u u~ > t t~ u u~ WEIGHTED<=4 @3 
INFO: Combined process d d > t t~ d d WEIGHTED<=4 @3 with process u u > t t~ u u WEIGHTED<=4 @3 
INFO: Combined process d d~ > t t~ d d~ WEIGHTED<=4 @3 with process u u~ > t t~ u u~ WEIGHTED<=4 @3 
INFO: Combined process s s > t t~ s s WEIGHTED<=4 @3 with process u u > t t~ u u WEIGHTED<=4 @3 
INFO: Combined process s s~ > t t~ s s~ WEIGHTED<=4 @3 with process u u~ > t t~ u u~ WEIGHTED<=4 @3 
INFO: Generating Helas calls for process: u~ u~ > t t~ u~ u~ WEIGHTED<=4 @3 
INFO: Processing color information for process: u~ u~ > t t~ u~ u~ @3 
INFO: Combined process c~ c~ > t t~ c~ c~ WEIGHTED<=4 @3 with process u~ u~ > t t~ u~ u~ WEIGHTED<=4 @3 
INFO: Combined process d~ d~ > t t~ d~ d~ WEIGHTED<=4 @3 with process u~ u~ > t t~ u~ u~ WEIGHTED<=4 @3 
INFO: Combined process s~ s~ > t t~ s~ s~ WEIGHTED<=4 @3 with process u~ u~ > t t~ u~ u~ WEIGHTED<=4 @3 
INFO: Generating Helas calls for process: u c > t t~ u c WEIGHTED<=4 @3 
INFO: Processing color information for process: u c > t t~ u c @3 
INFO: Combined process u d > t t~ u d WEIGHTED<=4 @3 with process u c > t t~ u c WEIGHTED<=4 @3 
INFO: Combined process u s > t t~ u s WEIGHTED<=4 @3 with process u c > t t~ u c WEIGHTED<=4 @3 
INFO: Generating Helas calls for process: u u~ > t t~ c c~ WEIGHTED<=4 @3 
INFO: Processing color information for process: u u~ > t t~ c c~ @3 
INFO: Combined process u u~ > t t~ d d~ WEIGHTED<=4 @3 with process u u~ > t t~ c c~ WEIGHTED<=4 @3 
INFO: Combined process u u~ > t t~ s s~ WEIGHTED<=4 @3 with process u u~ > t t~ c c~ WEIGHTED<=4 @3 
INFO: Generating Helas calls for process: u c~ > t t~ u c~ WEIGHTED<=4 @3 
INFO: Processing color information for process: u c~ > t t~ u c~ @3 
INFO: Combined process u d~ > t t~ u d~ WEIGHTED<=4 @3 with process u c~ > t t~ u c~ WEIGHTED<=4 @3 
INFO: Combined process u s~ > t t~ u s~ WEIGHTED<=4 @3 with process u c~ > t t~ u c~ WEIGHTED<=4 @3 
INFO: Combined process c d > t t~ c d WEIGHTED<=4 @3 with process u c > t t~ u c WEIGHTED<=4 @3 
INFO: Combined process c s > t t~ c s WEIGHTED<=4 @3 with process u c > t t~ u c WEIGHTED<=4 @3 
INFO: Combined process c u~ > t t~ c u~ WEIGHTED<=4 @3 with process u c~ > t t~ u c~ WEIGHTED<=4 @3 
INFO: Combined process c c~ > t t~ u u~ WEIGHTED<=4 @3 with process u u~ > t t~ c c~ WEIGHTED<=4 @3 
INFO: Combined process c c~ > t t~ d d~ WEIGHTED<=4 @3 with process u u~ > t t~ c c~ WEIGHTED<=4 @3 
INFO: Combined process c c~ > t t~ s s~ WEIGHTED<=4 @3 with process u u~ > t t~ c c~ WEIGHTED<=4 @3 
INFO: Combined process c d~ > t t~ c d~ WEIGHTED<=4 @3 with process u c~ > t t~ u c~ WEIGHTED<=4 @3 
INFO: Combined process c s~ > t t~ c s~ WEIGHTED<=4 @3 with process u c~ > t t~ u c~ WEIGHTED<=4 @3 
INFO: Combined process d s > t t~ d s WEIGHTED<=4 @3 with process u c > t t~ u c WEIGHTED<=4 @3 
INFO: Combined process d u~ > t t~ d u~ WEIGHTED<=4 @3 with process u c~ > t t~ u c~ WEIGHTED<=4 @3 
INFO: Combined process d c~ > t t~ d c~ WEIGHTED<=4 @3 with process u c~ > t t~ u c~ WEIGHTED<=4 @3 
INFO: Combined process d d~ > t t~ u u~ WEIGHTED<=4 @3 with process u u~ > t t~ c c~ WEIGHTED<=4 @3 
INFO: Combined process d d~ > t t~ c c~ WEIGHTED<=4 @3 with process u u~ > t t~ c c~ WEIGHTED<=4 @3 
INFO: Combined process d d~ > t t~ s s~ WEIGHTED<=4 @3 with process u u~ > t t~ c c~ WEIGHTED<=4 @3 
INFO: Combined process d s~ > t t~ d s~ WEIGHTED<=4 @3 with process u c~ > t t~ u c~ WEIGHTED<=4 @3 
INFO: Combined process s u~ > t t~ s u~ WEIGHTED<=4 @3 with process u c~ > t t~ u c~ WEIGHTED<=4 @3 
INFO: Combined process s c~ > t t~ s c~ WEIGHTED<=4 @3 with process u c~ > t t~ u c~ WEIGHTED<=4 @3 
INFO: Combined process s d~ > t t~ s d~ WEIGHTED<=4 @3 with process u c~ > t t~ u c~ WEIGHTED<=4 @3 
INFO: Combined process s s~ > t t~ u u~ WEIGHTED<=4 @3 with process u u~ > t t~ c c~ WEIGHTED<=4 @3 
INFO: Combined process s s~ > t t~ c c~ WEIGHTED<=4 @3 with process u u~ > t t~ c c~ WEIGHTED<=4 @3 
INFO: Combined process s s~ > t t~ d d~ WEIGHTED<=4 @3 with process u u~ > t t~ c c~ WEIGHTED<=4 @3 
INFO: Generating Helas calls for process: u~ c~ > t t~ u~ c~ WEIGHTED<=4 @3 
INFO: Processing color information for process: u~ c~ > t t~ u~ c~ @3 
INFO: Combined process u~ d~ > t t~ u~ d~ WEIGHTED<=4 @3 with process u~ c~ > t t~ u~ c~ WEIGHTED<=4 @3 
INFO: Combined process u~ s~ > t t~ u~ s~ WEIGHTED<=4 @3 with process u~ c~ > t t~ u~ c~ WEIGHTED<=4 @3 
INFO: Combined process c~ d~ > t t~ c~ d~ WEIGHTED<=4 @3 with process u~ c~ > t t~ u~ c~ WEIGHTED<=4 @3 
INFO: Combined process c~ s~ > t t~ c~ s~ WEIGHTED<=4 @3 with process u~ c~ > t t~ u~ c~ WEIGHTED<=4 @3 
INFO: Combined process d~ s~ > t t~ d~ s~ WEIGHTED<=4 @3 with process u~ c~ > t t~ u~ c~ WEIGHTED<=4 @3 
INFO: Generating Helas calls for process: g u > t t~ u WEIGHTED<=3 @2 
INFO: Processing color information for process: g u > t t~ u @2 
INFO: Combined process g c > t t~ c WEIGHTED<=3 @2 with process g u > t t~ u WEIGHTED<=3 @2 
INFO: Combined process g d > t t~ d WEIGHTED<=3 @2 with process g u > t t~ u WEIGHTED<=3 @2 
INFO: Combined process g s > t t~ s WEIGHTED<=3 @2 with process g u > t t~ u WEIGHTED<=3 @2 
INFO: Generating Helas calls for process: g u~ > t t~ u~ WEIGHTED<=3 @2 
INFO: Processing color information for process: g u~ > t t~ u~ @2 
INFO: Combined process g c~ > t t~ c~ WEIGHTED<=3 @2 with process g u~ > t t~ u~ WEIGHTED<=3 @2 
INFO: Combined process g d~ > t t~ d~ WEIGHTED<=3 @2 with process g u~ > t t~ u~ WEIGHTED<=3 @2 
INFO: Combined process g s~ > t t~ s~ WEIGHTED<=3 @2 with process g u~ > t t~ u~ WEIGHTED<=3 @2 
INFO: Generating Helas calls for process: u u~ > t t~ g WEIGHTED<=3 @2 
INFO: Processing color information for process: u u~ > t t~ g @2 
INFO: Combined process c c~ > t t~ g WEIGHTED<=3 @2 with process u u~ > t t~ g WEIGHTED<=3 @2 
INFO: Combined process d d~ > t t~ g WEIGHTED<=3 @2 with process u u~ > t t~ g WEIGHTED<=3 @2 
INFO: Combined process s s~ > t t~ g WEIGHTED<=3 @2 with process u u~ > t t~ g WEIGHTED<=3 @2 
INFO: Generating Helas calls for process: g g > t t~ WEIGHTED<=2 @1 
INFO: Processing color information for process: g g > t t~ @1 
INFO: Generating Helas calls for process: u u~ > t t~ WEIGHTED<=2 @1 
INFO: Processing color information for process: u u~ > t t~ @1 
INFO: Combined process c c~ > t t~ WEIGHTED<=2 @1 with process u u~ > t t~ WEIGHTED<=2 @1 
INFO: Combined process d d~ > t t~ WEIGHTED<=2 @1 with process u u~ > t t~ WEIGHTED<=2 @1 
INFO: Combined process s s~ > t t~ WEIGHTED<=2 @1 with process u u~ > t t~ WEIGHTED<=2 @1 
INFO: Creating files in directory P3_gg_ttxgg 
INFO: Generating Feynman diagrams for Process: g g > t t~ g g WEIGHTED<=4 @3 
INFO: Finding symmetric diagrams for subprocess group gg_ttxgg 
INFO: Creating files in directory P3_gg_ttxqq 
INFO: Generating Feynman diagrams for Process: g g > t t~ u u~ WEIGHTED<=4 @3 
INFO: Finding symmetric diagrams for subprocess group gg_ttxqq 
INFO: Creating files in directory P3_gq_ttxgq 
INFO: Generating Feynman diagrams for Process: g u > t t~ g u WEIGHTED<=4 @3 
INFO: Generating Feynman diagrams for Process: g u~ > t t~ g u~ WEIGHTED<=4 @3 
INFO: Finding symmetric diagrams for subprocess group gq_ttxgq 
INFO: Creating files in directory P3_qq_ttxgg 
INFO: Generating Feynman diagrams for Process: u u~ > t t~ g g WEIGHTED<=4 @3 
INFO: Finding symmetric diagrams for subprocess group qq_ttxgg 
INFO: Creating files in directory P2_gg_ttxg 
INFO: Generating Feynman diagrams for Process: g g > t t~ g WEIGHTED<=3 @2 
INFO: Finding symmetric diagrams for subprocess group gg_ttxg 
INFO: Creating files in directory P3_qq_ttxqq 
INFO: Generating Feynman diagrams for Process: u u > t t~ u u WEIGHTED<=4 @3 
INFO: Generating Feynman diagrams for Process: u u~ > t t~ u u~ WEIGHTED<=4 @3 
INFO: Generating Feynman diagrams for Process: u~ u~ > t t~ u~ u~ WEIGHTED<=4 @3 
INFO: Generating Feynman diagrams for Process: u c > t t~ u c WEIGHTED<=4 @3 
INFO: Generating Feynman diagrams for Process: u u~ > t t~ c c~ WEIGHTED<=4 @3 
INFO: Generating Feynman diagrams for Process: u c~ > t t~ u c~ WEIGHTED<=4 @3 
INFO: Generating Feynman diagrams for Process: u~ c~ > t t~ u~ c~ WEIGHTED<=4 @3 
INFO: Finding symmetric diagrams for subprocess group qq_ttxqq 
INFO: Creating files in directory P2_gq_ttxq 
INFO: Generating Feynman diagrams for Process: g u > t t~ u WEIGHTED<=3 @2 
INFO: Generating Feynman diagrams for Process: g u~ > t t~ u~ WEIGHTED<=3 @2 
INFO: Finding symmetric diagrams for subprocess group gq_ttxq 
INFO: Creating files in directory P2_qq_ttxg 
INFO: Generating Feynman diagrams for Process: u u~ > t t~ g WEIGHTED<=3 @2 
INFO: Finding symmetric diagrams for subprocess group qq_ttxg 
INFO: Creating files in directory P1_gg_ttx 
INFO: Generating Feynman diagrams for Process: g g > t t~ WEIGHTED<=2 @1 
INFO: Finding symmetric diagrams for subprocess group gg_ttx 
INFO: Creating files in directory P1_qq_ttx 
INFO: Generating Feynman diagrams for Process: u u~ > t t~ WEIGHTED<=2 @1 
INFO: Finding symmetric diagrams for subprocess group qq_ttx 
Generated helas calls for 18 subprocesses (372 diagrams) in 1.538 s
Wrote files for 810 helas calls in 2.773 s
ALOHA: aloha creates VVVV4 routines
ALOHA: aloha creates VVV1 routines
ALOHA: aloha creates FFV1 routines
ALOHA: aloha creates VVVV1 routines
ALOHA: aloha creates VVVV3 routines
save configuration file to /Users/omattelaer/Documents/workspace/2.7.2_alternate/PROC_sm_23/Cards/me5_configuration.txt
INFO: Use Fortran compiler gfortran 
INFO: Use c++ compiler clang 
INFO: Generate jpeg diagrams 
INFO: Generate web pages 
INFO: Generating MadAnalysis5 default cards tailored to this process 
[1;34mWARNING: MadAnalysis5 failed to start so that MA5 analysis will be skipped. [0m
[1;32mDEBUG: MadAnalysis5 error was: [0m
[1;32mDEBUG: ------------------------------------------------------------ [0m
[1;32mDEBUG: Traceback (most recent call last):
  File "/Users/omattelaer/Documents/workspace/2.7.2_alternate/madgraph/interface/common_run_interface.py", line 2453, in get_MadAnalysis5_interpreter
    from madanalysis.interpreter.ma5_interpreter import MA5Interpreter
  File "/Users/omattelaer/Documents/HEPTools/madanalysis5/madanalysis5/madanalysis/interpreter/ma5_interpreter.py", line 38, in <module>
    from madanalysis.core.main                        import Main
  File "/Users/omattelaer/Documents/HEPTools/madanalysis5/madanalysis5/madanalysis/core/main.py", line 25, in <module>
    from madanalysis.multiparticle.multiparticle_collection import MultiParticleCollection
  File "/Users/omattelaer/Documents/HEPTools/madanalysis5/madanalysis5/madanalysis/multiparticle/multiparticle_collection.py", line 166
    print "ERROR: impossible to convert '"+str(item)+"' to integer value"
          ^
SyntaxError: invalid syntax [0m
[1;32mDEBUG: ------------------------------------------------------------ [0m
Output to directory /Users/omattelaer/Documents/workspace/2.7.2_alternate/PROC_sm_23 done.
Type "launch" to generate events from this process, or see
/Users/omattelaer/Documents/workspace/2.7.2_alternate/PROC_sm_23/README
Run "open index.html" to see more information about this process.
launch
************************************************************
*                                                          *
*                      W E L C O M E to                    *
*             M A D G R A P H 5 _ a M C @ N L O            *
*                      M A D E V E N T                     *
*                                                          *
*                 *                       *                *
*                   *        * *        *                  *
*                     * * * * 5 * * * *                    *
*                   *        * *        *                  *
*                 *                       *                *
*                                                          *
*         VERSION 2.8.2                 2020-10-30         *
*                                                          *
*    The MadGraph5_aMC@NLO Development Team - Find us at   *
*    https://server06.fynu.ucl.ac.be/projects/madgraph     *
*                                                          *
*               Type 'help' for in-line help.              *
*                                                          *
************************************************************
INFO: load configuration from /Users/omattelaer/.mg5/mg5_configuration.txt  
INFO: load configuration from /Users/omattelaer/Documents/workspace/2.7.2_alternate/PROC_sm_23/Cards/me5_configuration.txt  
INFO: load configuration from /Users/omattelaer/Documents/workspace/2.7.2_alternate/input/mg5_configuration.txt  
INFO: load configuration from /Users/omattelaer/Documents/workspace/2.7.2_alternate/PROC_sm_23/Cards/me5_configuration.txt  
generate_events run_01
set sde_strategy 1
[1mINFO: modify parameter sde_strategy of the run_card.dat to 1 [0m
Do you want to edit a card (press enter to bypass editing)?
/------------------------------------------------------------\
|  [31m1[0m. param               : [32mparam_card.dat[0m                   |
|  [31m2[0m. run                 : [32mrun_card.dat[0m                     |
|  [31m3[0m. madanalysis5_parton : [32mmadanalysis5_parton_card.dat[0m     |
\------------------------------------------------------------/
 you can also
   - enter the path to a valid card or banner.
   - use the 'set' command to modify a parameter directly.
     The set option works only for param_card and run_card.
     Type 'help set' for more information on this command.
   - call an external program (ASperGE/MadWidth/...).
     Type 'help' for the list of available command
 [[4m0[0m, done, 1, param, 2, run, 3, madanalysis5_parton, enter path]
[1;34mfound line : generate p p > w+ w- j j $ z h QCD=0, w+ > l+ vl, w- > l- vl~[0m
[1;34mThis answer is not valid for current question. Keep it for next question and use here default: 0[0m
[1;32mDEBUG: keep SDE to 1 [0m
INFO: Update the dependent parameter of the param_card.dat 
[1;32mDEBUG: name ufomodel already consider as a python library cann't be reassigned(/Users/omattelaer/Documents/workspace/2.7.2_alternate/PROC_sm_23/bin/internal/ufomodel!=/Users/omattelaer/Documents/workspace/2.7.2_alternate/PROC_sm_19/bin/internal/ufomodel) [0m
[1;34mWARNING: Failed to update dependent parameter. This might create trouble for external program (like MadSpin/shower/...) [0m
Generating 10000 events with run name run_01
survey  run_01 
INFO: compile directory 
[1;32mwrite compile file for card: /Users/omattelaer/Documents/workspace/2.7.2_alternate/PROC_sm_23/Cards/param_card.dat[0m
[1;32mrun_card missed argument polbeam1. Takes default: 0.0[0m
[1;32mrun_card missed argument polbeam2. Takes default: 0.0[0m
[1;32mrun_card missed argument nb_proton1. Takes default: 1[0m
[1;32mrun_card missed argument nb_proton2. Takes default: 1[0m
[1;32mrun_card missed argument nb_neutron1. Takes default: 0[0m
[1;32mrun_card missed argument nb_neutron2. Takes default: 0[0m
[1;32mrun_card missed argument mass_ion1. Takes default: -1.0[0m
[1;32mrun_card missed argument mass_ion2. Takes default: -1.0[0m
[1;32mrun_card missed argument highestmult. Takes default: 1[0m
[1;32mrun_card missed argument ktscheme. Takes default: 1[0m
[1;32mrun_card missed argument pdfwgt. Takes default: True[0m
[1;32mrun_card missed argument clusinfo. Takes default: True[0m
[1;32mrun_card missed argument lhe_version. Takes default: 3.0[0m
[1;32mrun_card missed argument ej. Takes default: 0.0[0m
[1;32mrun_card missed argument eb. Takes default: 0.0[0m
[1;32mrun_card missed argument ea. Takes default: 0.0[0m
[1;32mrun_card missed argument el. Takes default: 0.0[0m
[1;32mrun_card missed argument ejmax. Takes default: -1.0[0m
[1;32mrun_card missed argument ebmax. Takes default: -1.0[0m
[1;32mrun_card missed argument eamax. Takes default: -1.0[0m
[1;32mrun_card missed argument elmax. Takes default: -1.0[0m
[1;32mrun_card missed argument r0gamma. Takes default: 0.4[0m
[1;32mrun_card missed argument xn. Takes default: 1.0[0m
[1;32mrun_card missed argument epsgamma. Takes default: 1.0[0m
[1;32mrun_card missed argument isoem. Takes default: True[0m
[1;32mrun_card missed argument gridrun. Takes default: False[0m
[1;32mrun_card missed argument fixed_couplings. Takes default: True[0m
[1;32mrun_card missed argument mc_grouped_subproc. Takes default: True[0m
[1;32mrun_card missed argument xmtcentral. Takes default: 0.0[0m
[1;32mrun_card missed argument d. Takes default: 1.0[0m
[1;32mrun_card missed argument issgridfile. Takes default: [0m
[1;32mrun_card missed argument tmin_for_channel. Takes default: -1.0[0m
[1;32mrun_card missed argument small_width_treatment. Takes default: 1e-06[0m
compile Source Directory
[1;32mCompiling the bias module 'dummy'[0m
Using random number seed offset = 21
INFO: Running Survey 
Creating Jobs
Working on SubProcesses
INFO: Compiling for process 1/10. 
INFO:     P3_gg_ttxgg  
[1;32mDEBUG: nb_hel: 64 zero amp: 0 bad_amps_hel: 800/10176 [0m
INFO: Compiling for process 2/10. 
INFO:     P3_gg_ttxqq  
[1;32mDEBUG: nb_hel: 32 zero amp: 0 bad_amps_hel: 96/1216 [0m
INFO: Compiling for process 3/10. 
INFO:     P3_gq_ttxgq  
[1;32mDEBUG: nb_hel: 32 zero amp: 0 bad_amps_hel: 80/1216 [0m
[1;32mDEBUG: nb_hel: 32 zero amp: 0 bad_amps_hel: 80/1216 [0m
INFO: Compiling for process 4/10. 
INFO:     P3_qq_ttxgg  
[1;32mDEBUG: nb_hel: 32 zero amp: 0 bad_amps_hel: 0/1216 [0m
INFO: Compiling for process 5/10. 
INFO:     P2_gg_ttxg  
[1;32mDEBUG: nb_hel: 32 zero amp: 0 bad_amps_hel: 64/576 [0m
INFO: Compiling for process 6/10. 
INFO:     P3_qq_ttxqq  
[1;32mDEBUG: nb_hel: 24 zero amp: 0 bad_amps_hel: 112/336 [0m
[1;32mDEBUG: nb_hel: 24 zero amp: 0 bad_amps_hel: 112/336 [0m
[1;32mDEBUG: nb_hel: 16 zero amp: 0 bad_amps_hel: 0/112 [0m
[1;32mDEBUG: nb_hel: 16 zero amp: 0 bad_amps_hel: 0/112 [0m
[1;32mDEBUG: nb_hel: 24 zero amp: 0 bad_amps_hel: 112/336 [0m
[1;32mDEBUG: nb_hel: 16 zero amp: 0 bad_amps_hel: 0/112 [0m
[1;32mDEBUG: nb_hel: 16 zero amp: 0 bad_amps_hel: 0/112 [0m
INFO: Compiling for process 7/10. 
INFO:     P2_gq_ttxq  
[1;32mDEBUG: nb_hel: 16 zero amp: 0 bad_amps_hel: 8/80 [0m
[1;32mDEBUG: nb_hel: 16 zero amp: 0 bad_amps_hel: 8/80 [0m
INFO: Compiling for process 8/10. 
INFO:     P2_qq_ttxg  
[1;32mDEBUG: nb_hel: 16 zero amp: 0 bad_amps_hel: 0/80 [0m
INFO: Compiling for process 9/10. 
INFO:     P1_gg_ttx  
[1;32mDEBUG: nb_hel: 12 zero amp: 0 bad_amps_hel: 8/36 [0m
INFO: Compiling for process 10/10. 
INFO:     P1_qq_ttx  
[1;32mDEBUG: nb_hel: 8 zero amp: 0 bad_amps_hel: 0/8 [0m
INFO:     P3_gg_ttxgg  
INFO:     P3_gg_ttxqq  
INFO:     P3_gq_ttxgq  
INFO:     P3_qq_ttxgg  
INFO:     P2_gg_ttxg  
INFO:     P3_qq_ttxqq  
INFO:     P2_gq_ttxq  
INFO:     P2_qq_ttxg  
INFO:     P1_gg_ttx  
INFO:     P1_qq_ttx  
INFO:  Idle: 52,  Running: 8,  Completed: 8 [ current time: 14h54 ] 
INFO:  Idle: 51,  Running: 8,  Completed: 9 [  5s  ] 
INFO:  Idle: 43,  Running: 8,  Completed: 17 [  10.5s  ] 
INFO:  Idle: 36,  Running: 8,  Completed: 24 [  13.8s  ] 
INFO:  Idle: 33,  Running: 8,  Completed: 27 [  17.5s  ] 
INFO:  Idle: 27,  Running: 8,  Completed: 33 [  22.3s  ] 
INFO:  Idle: 20,  Running: 8,  Completed: 40 [  25.5s  ] 
INFO:  Idle: 16,  Running: 8,  Completed: 44 [  28.7s  ] 
INFO:  Idle: 11,  Running: 8,  Completed: 49 [  31.8s  ] 
INFO:  Idle: 3,  Running: 8,  Completed: 57 [  35.6s  ] 
INFO:  Idle: 0,  Running: 2,  Completed: 66 [  38.7s  ] 
INFO:  Idle: 0,  Running: 0,  Completed: 68 [  38.8s  ] 
INFO: End survey 
refine 10000
Creating Jobs
INFO: Refine results to 10000 
INFO: Generating 10000.0 unweighted events. 
sum of cpu time of last step: 7m40s
INFO: Effective Luminosity 8.262248913076158 pb^-1 
[1;32mDEBUG: channel G21 need to improve by 1.20 (xsec=10.31 pb, iter=3) [0m
[1;32mDEBUG: channel G56 need to improve by 1.23 (xsec=7.4539 pb, iter=3) [0m
[1;32mDEBUG: channel G1 need to improve by 1.29 (xsec=64.774 pb, iter=3) [0m
[1;32mDEBUG: channel G4 need to improve by 1.36 (xsec=38.746 pb, iter=3) [0m
[1;32mDEBUG: channel G6 need to improve by 1.42 (xsec=9.0912 pb, iter=3) [0m
[1;32mDEBUG: channel G52 need to improve by 1.73 (xsec=54.364 pb, iter=3) [0m
[1;32mDEBUG: channel G81 need to improve by 1.76 (xsec=10.883 pb, iter=3) [0m
[1;32mDEBUG: channel G10 need to improve by 1.87 (xsec=128.66 pb, iter=3) [0m
[1;32mDEBUG: channel G5 need to improve by 2.09 (xsec=128.79 pb, iter=3) [0m
[1;32mDEBUG: channel G7 need to improve by 2.67 (xsec=11.962 pb, iter=3) [0m
[1;32mDEBUG: channel G8 need to improve by 2.90 (xsec=9.8245 pb, iter=3) [0m
[1;32mDEBUG: channel G2 need to improve by 3.79 (xsec=87.77 pb, iter=3) [0m
[1;32mDEBUG: channel G33 need to improve by 4.09 (xsec=5.4573 pb, iter=3) [0m
[1;32mDEBUG: channel G2 need to improve by 9.64 (xsec=422.25 pb, iter=3) [0m
INFO: need to improve 14 channels 
[1;32mDEBUG: G21 : need 85.1837862938152 event. Need 1 split job of 1201 points [0m
[1;32mDEBUG: G56 : need 61.58597717317838 event. Need 1 split job of 1233 points [0m
[1;32mDEBUG: G1 : need 535.1789110955951 event. Need 1 split job of 1294 points [0m
[1;32mDEBUG: G4 : need 320.12909638604884 event. Need 1 split job of 1358 points [0m
[1;32mDEBUG: G6 : need 75.11375731855797 event. Need 1 split job of 1419 points [0m
[1;32mDEBUG: G52 : need 449.16889991047225 event. Need 1 split job of 1730 points [0m
[1;32mDEBUG: G81 : need 89.91805492100782 event. Need 1 split job of 1765 points [0m
[1;32mDEBUG: G10 : need 1063.0209451563785 event. Need 2 split job of 1000 points [0m
[1;32mDEBUG: G5 : need 1064.0950375150783 event. Need 2 split job of 1044 points [0m
[1;32mDEBUG: G7 : need 98.83302149821701 event. Need 1 split job of 2674 points [0m
[1;32mDEBUG: G8 : need 81.17246444651673 event. Need 1 split job of 2903 points [0m
[1;32mDEBUG: G2 : need 725.1775871006944 event. Need 1 split job of 3802 points [0m
[1;32mDEBUG: G33 : need 45.08957099333052 event. Need 1 split job of 4104 points [0m
[1;32mDEBUG: G2 : need 3488.734603546408 event. Need 4 split job of 2412 points [0m
- Current estimate of cross-section: 1452.3890681880002 +- 7.053263747811952
    P3_gg_ttxgg 
    P3_gg_ttxqq 
    P3_gq_ttxgq 
    P3_qq_ttxgg 
    P2_gg_ttxg 
    P3_qq_ttxqq 
    P2_gq_ttxq 
    P2_qq_ttxg 
    P1_gg_ttx 
    P1_qq_ttx 
INFO:  Idle: 11,  Running: 8,  Completed: 0 [ current time: 14h54 ] 
INFO:  Idle: 10,  Running: 8,  Completed: 1 [  3.2s  ] 
INFO:  Idle: 8,  Running: 8,  Completed: 3 [  7.5s  ] 
INFO:  Idle: 3,  Running: 8,  Completed: 8 [  11.7s  ] 
INFO:  Idle: 0,  Running: 4,  Completed: 15 [  14.8s  ] 
INFO:  Idle: 0,  Running: 0,  Completed: 19 [  32.6s  ] 
INFO:  Idle: 0,  Running: 0,  Completed: 19 [  32.6s  ] 
INFO: Combining runs 
[1;32mfind 2 multijob in /Users/omattelaer/Documents/workspace/2.7.2_alternate/PROC_sm_23/SubProcesses/P2_gg_ttxg/G5[0m
[1;32mCombined 2 file generating 3348 events for /Users/omattelaer/Documents/workspace/2.7.2_alternate/PROC_sm_23/SubProcesses/P2_gg_ttxg/G5 [0m
[1;32mfind 2 multijob in /Users/omattelaer/Documents/workspace/2.7.2_alternate/PROC_sm_23/SubProcesses/P2_gg_ttxg/G10[0m
[1;32mCombined 2 file generating 2557 events for /Users/omattelaer/Documents/workspace/2.7.2_alternate/PROC_sm_23/SubProcesses/P2_gg_ttxg/G10 [0m
[1;32mfind 4 multijob in /Users/omattelaer/Documents/workspace/2.7.2_alternate/PROC_sm_23/SubProcesses/P1_gg_ttx/G2[0m
[1;32mCombined 4 file generating 3838 events for /Users/omattelaer/Documents/workspace/2.7.2_alternate/PROC_sm_23/SubProcesses/P1_gg_ttx/G2 [0m
sum of cpu time of last step: 9m11s
INFO: finish refine 
refine 10000 --treshold=0.9
No need for second refine due to stability of cross-section
INFO: Combining Events 
[1;32mDEBUG: write 10000 event (efficiency 51 %, truncation 0.023 %) after 4 iteration(s) [0m
  === Results Summary for run: run_01 tag: tag_1 ===

     Cross-section :   1458 +- 3.374 pb
     Nb of events :  10000
 
fail
[1;34mFailed to access python version of LHAPDF: If the python interface to LHAPDF is available on your system, try adding its location to the PYTHONPATH environment variable and theLHAPDF library location to LD_LIBRARY_PATH (linux) or DYLD_LIBRARY_PATH (mac os x).The required LD_LIBRARY_PATH is /Users/omattelaer/Documents/HEPTools/lhapdf6_py3/lib[0m
INFO: can not run systematics since can not link python to lhapdf 
store_events
INFO: Storing parton level results 
INFO: End Parton 
reweight -from_cards
decay_events -from_cards
INFO: Madanalysis5 parton-level analysis was skipped following user request. 
INFO: To run the analysis, remove or comment the tag '@MG5aMC skip_analysis' in
  '/Users/omattelaer/Documents/workspace/2.7.2_alternate/PROC_sm_23/Cards/madanalysis5_parton_card.dat'. 
INFO: storing files of previous run 
INFO: Done 
quit
INFO:  
more information in /Users/omattelaer/Documents/workspace/2.7.2_alternate/PROC_sm_23/index.html
generate p p > w+ w- j j $ z h QCD=0, w+ > l+ vl, w- > l- vl~
INFO: Trying process: g g > w+ w- g g QCD=0 $ z h @1  
INFO: Trying process: g g > w+ w- u u~ QCD=0 $ z h @1  
INFO: Trying process: g g > w+ w- u c~ QCD=0 $ z h @1  
INFO: Trying process: g g > w+ w- c u~ QCD=0 $ z h @1  
INFO: Trying process: g g > w+ w- c c~ QCD=0 $ z h @1  
INFO: Trying process: g g > w+ w- d d~ QCD=0 $ z h @1  
INFO: Trying process: g g > w+ w- d s~ QCD=0 $ z h @1  
INFO: Trying process: g g > w+ w- s d~ QCD=0 $ z h @1  
INFO: Trying process: g g > w+ w- s s~ QCD=0 $ z h @1  
INFO: Trying process: u u > w+ w- u u QCD=0 $ z h @1  
INFO: Process has 102 diagrams 
INFO: Trying process: u u > w+ w- u c QCD=0 $ z h @1  
INFO: Trying process: u u > w+ w- c c QCD=0 $ z h @1  
INFO: Trying process: u c > w+ w- u u QCD=0 $ z h @1  
INFO: Trying process: u c > w+ w- u c QCD=0 $ z h @1  
INFO: Process has 51 diagrams 
INFO: Trying process: u c > w+ w- c c QCD=0 $ z h @1  
INFO: Trying process: u d > w+ w- u d QCD=0 $ z h @1  
INFO: Process has 86 diagrams 
INFO: Trying process: u d > w+ w- u s QCD=0 $ z h @1  
INFO: Trying process: u d > w+ w- c d QCD=0 $ z h @1  
INFO: Trying process: u d > w+ w- c s QCD=0 $ z h @1  
INFO: Trying process: u s > w+ w- u d QCD=0 $ z h @1  
INFO: Trying process: u s > w+ w- u s QCD=0 $ z h @1  
INFO: Process has 51 diagrams 
INFO: Trying process: u s > w+ w- c d QCD=0 $ z h @1  
INFO: Process has 35 diagrams 
INFO: Trying process: u s > w+ w- c s QCD=0 $ z h @1  
INFO: Trying process: u u~ > w+ w- u u~ QCD=0 $ z h @1  
INFO: Process has 102 diagrams 
INFO: Trying process: u u~ > w+ w- c c~ QCD=0 $ z h @1  
INFO: Process has 51 diagrams 
INFO: Trying process: u u~ > w+ w- d d~ QCD=0 $ z h @1  
INFO: Process has 86 diagrams 
INFO: Trying process: u u~ > w+ w- s s~ QCD=0 $ z h @1  
INFO: Process has 51 diagrams 
INFO: Trying process: u c~ > w+ w- u c~ QCD=0 $ z h @1  
INFO: Process has 51 diagrams 
INFO: Trying process: u c~ > w+ w- d s~ QCD=0 $ z h @1  
INFO: Process has 35 diagrams 
INFO: Trying process: u d~ > w+ w- u d~ QCD=0 $ z h @1  
INFO: Process has 86 diagrams 
INFO: Trying process: u d~ > w+ w- c s~ QCD=0 $ z h @1  
INFO: Process has 35 diagrams 
INFO: Trying process: u s~ > w+ w- u s~ QCD=0 $ z h @1  
INFO: Process has 51 diagrams 
INFO: Process c u > w+ w- u c added to mirror process u c > w+ w- u c 
INFO: Trying process: c c > w+ w- u u QCD=0 $ z h @1  
INFO: Trying process: c c > w+ w- u c QCD=0 $ z h @1  
INFO: Trying process: c c > w+ w- c c QCD=0 $ z h @1  
INFO: Process has 102 diagrams 
INFO: Trying process: c d > w+ w- u d QCD=0 $ z h @1  
INFO: Trying process: c d > w+ w- u s QCD=0 $ z h @1  
INFO: Process has 35 diagrams 
INFO: Trying process: c d > w+ w- c d QCD=0 $ z h @1  
INFO: Process has 51 diagrams 
INFO: Trying process: c d > w+ w- c s QCD=0 $ z h @1  
INFO: Trying process: c s > w+ w- u d QCD=0 $ z h @1  
INFO: Trying process: c s > w+ w- u s QCD=0 $ z h @1  
INFO: Trying process: c s > w+ w- c d QCD=0 $ z h @1  
INFO: Trying process: c s > w+ w- c s QCD=0 $ z h @1  
INFO: Process has 86 diagrams 
INFO: Trying process: c u~ > w+ w- c u~ QCD=0 $ z h @1  
INFO: Process has 51 diagrams 
INFO: Trying process: c u~ > w+ w- s d~ QCD=0 $ z h @1  
INFO: Process has 35 diagrams 
INFO: Trying process: c c~ > w+ w- u u~ QCD=0 $ z h @1  
INFO: Process has 51 diagrams 
INFO: Trying process: c c~ > w+ w- c c~ QCD=0 $ z h @1  
INFO: Process has 102 diagrams 
INFO: Trying process: c c~ > w+ w- d d~ QCD=0 $ z h @1  
INFO: Process has 51 diagrams 
INFO: Trying process: c c~ > w+ w- s s~ QCD=0 $ z h @1  
INFO: Process has 86 diagrams 
INFO: Trying process: c d~ > w+ w- c d~ QCD=0 $ z h @1  
INFO: Process has 51 diagrams 
INFO: Trying process: c s~ > w+ w- u d~ QCD=0 $ z h @1  
INFO: Process has 35 diagrams 
INFO: Trying process: c s~ > w+ w- c s~ QCD=0 $ z h @1  
INFO: Process has 86 diagrams 
INFO: Process d u > w+ w- u d added to mirror process u d > w+ w- u d 
INFO: Process d c > w+ w- u s added to mirror process c d > w+ w- u s 
INFO: Process d c > w+ w- c d added to mirror process c d > w+ w- c d 
INFO: Trying process: d d > w+ w- d d QCD=0 $ z h @1  
INFO: Process has 102 diagrams 
INFO: Trying process: d d > w+ w- d s QCD=0 $ z h @1  
INFO: Trying process: d d > w+ w- s s QCD=0 $ z h @1  
INFO: Trying process: d s > w+ w- d d QCD=0 $ z h @1  
INFO: Trying process: d s > w+ w- d s QCD=0 $ z h @1  
INFO: Process has 51 diagrams 
INFO: Trying process: d s > w+ w- s s QCD=0 $ z h @1  
INFO: Trying process: d u~ > w+ w- d u~ QCD=0 $ z h @1  
INFO: Process has 86 diagrams 
INFO: Trying process: d u~ > w+ w- s c~ QCD=0 $ z h @1  
INFO: Process has 35 diagrams 
INFO: Trying process: d c~ > w+ w- d c~ QCD=0 $ z h @1  
INFO: Process has 51 diagrams 
INFO: Trying process: d d~ > w+ w- u u~ QCD=0 $ z h @1  
INFO: Process has 86 diagrams 
INFO: Trying process: d d~ > w+ w- c c~ QCD=0 $ z h @1  
INFO: Process has 51 diagrams 
INFO: Trying process: d d~ > w+ w- d d~ QCD=0 $ z h @1  
INFO: Process has 102 diagrams 
INFO: Trying process: d d~ > w+ w- s s~ QCD=0 $ z h @1  
INFO: Process has 51 diagrams 
INFO: Trying process: d s~ > w+ w- u c~ QCD=0 $ z h @1  
INFO: Process has 35 diagrams 
INFO: Trying process: d s~ > w+ w- d s~ QCD=0 $ z h @1  
INFO: Process has 51 diagrams 
INFO: Process s u > w+ w- u s added to mirror process u s > w+ w- u s 
INFO: Process s u > w+ w- c d added to mirror process u s > w+ w- c d 
INFO: Process s c > w+ w- c s added to mirror process c s > w+ w- c s 
INFO: Process s d > w+ w- d s added to mirror process d s > w+ w- d s 
INFO: Trying process: s s > w+ w- d d QCD=0 $ z h @1  
INFO: Trying process: s s > w+ w- d s QCD=0 $ z h @1  
INFO: Trying process: s s > w+ w- s s QCD=0 $ z h @1  
INFO: Process has 102 diagrams 
INFO: Trying process: s u~ > w+ w- s u~ QCD=0 $ z h @1  
INFO: Process has 51 diagrams 
INFO: Trying process: s c~ > w+ w- d u~ QCD=0 $ z h @1  
INFO: Process has 35 diagrams 
INFO: Trying process: s c~ > w+ w- s c~ QCD=0 $ z h @1  
INFO: Process has 86 diagrams 
INFO: Trying process: s d~ > w+ w- c u~ QCD=0 $ z h @1  
INFO: Process has 35 diagrams 
INFO: Trying process: s d~ > w+ w- s d~ QCD=0 $ z h @1  
INFO: Process has 51 diagrams 
INFO: Trying process: s s~ > w+ w- u u~ QCD=0 $ z h @1  
INFO: Process has 51 diagrams 
INFO: Trying process: s s~ > w+ w- c c~ QCD=0 $ z h @1  
INFO: Process has 86 diagrams 
INFO: Trying process: s s~ > w+ w- d d~ QCD=0 $ z h @1  
INFO: Process has 51 diagrams 
INFO: Trying process: s s~ > w+ w- s s~ QCD=0 $ z h @1  
INFO: Process has 102 diagrams 
INFO: Process u~ u > w+ w- u u~ added to mirror process u u~ > w+ w- u u~ 
INFO: Process u~ u > w+ w- c c~ added to mirror process u u~ > w+ w- c c~ 
INFO: Process u~ u > w+ w- d d~ added to mirror process u u~ > w+ w- d d~ 
INFO: Process u~ u > w+ w- s s~ added to mirror process u u~ > w+ w- s s~ 
INFO: Process u~ c > w+ w- c u~ added to mirror process c u~ > w+ w- c u~ 
INFO: Process u~ c > w+ w- s d~ added to mirror process c u~ > w+ w- s d~ 
INFO: Process u~ d > w+ w- d u~ added to mirror process d u~ > w+ w- d u~ 
INFO: Process u~ d > w+ w- s c~ added to mirror process d u~ > w+ w- s c~ 
INFO: Process u~ s > w+ w- s u~ added to mirror process s u~ > w+ w- s u~ 
INFO: Trying process: u~ u~ > w+ w- u~ u~ QCD=0 $ z h @1  
INFO: Process has 102 diagrams 
INFO: Trying process: u~ c~ > w+ w- u~ c~ QCD=0 $ z h @1  
INFO: Process has 51 diagrams 
INFO: Trying process: u~ d~ > w+ w- u~ d~ QCD=0 $ z h @1  
INFO: Process has 86 diagrams 
INFO: Trying process: u~ s~ > w+ w- u~ s~ QCD=0 $ z h @1  
INFO: Process has 51 diagrams 
INFO: Trying process: u~ s~ > w+ w- c~ d~ QCD=0 $ z h @1  
INFO: Process has 35 diagrams 
INFO: Process c~ u > w+ w- u c~ added to mirror process u c~ > w+ w- u c~ 
INFO: Process c~ u > w+ w- d s~ added to mirror process u c~ > w+ w- d s~ 
INFO: Process c~ c > w+ w- u u~ added to mirror process c c~ > w+ w- u u~ 
INFO: Process c~ c > w+ w- c c~ added to mirror process c c~ > w+ w- c c~ 
INFO: Process c~ c > w+ w- d d~ added to mirror process c c~ > w+ w- d d~ 
INFO: Process c~ c > w+ w- s s~ added to mirror process c c~ > w+ w- s s~ 
INFO: Process c~ d > w+ w- d c~ added to mirror process d c~ > w+ w- d c~ 
INFO: Process c~ s > w+ w- d u~ added to mirror process s c~ > w+ w- d u~ 
INFO: Process c~ s > w+ w- s c~ added to mirror process s c~ > w+ w- s c~ 
INFO: Process c~ u~ > w+ w- u~ c~ added to mirror process u~ c~ > w+ w- u~ c~ 
INFO: Trying process: c~ c~ > w+ w- c~ c~ QCD=0 $ z h @1  
INFO: Process has 102 diagrams 
INFO: Trying process: c~ d~ > w+ w- u~ s~ QCD=0 $ z h @1  
INFO: Process has 35 diagrams 
INFO: Trying process: c~ d~ > w+ w- c~ d~ QCD=0 $ z h @1  
INFO: Process has 51 diagrams 
INFO: Trying process: c~ s~ > w+ w- c~ s~ QCD=0 $ z h @1  
INFO: Process has 86 diagrams 
INFO: Process d~ u > w+ w- u d~ added to mirror process u d~ > w+ w- u d~ 
INFO: Process d~ u > w+ w- c s~ added to mirror process u d~ > w+ w- c s~ 
INFO: Process d~ c > w+ w- c d~ added to mirror process c d~ > w+ w- c d~ 
INFO: Process d~ d > w+ w- u u~ added to mirror process d d~ > w+ w- u u~ 
INFO: Process d~ d > w+ w- c c~ added to mirror process d d~ > w+ w- c c~ 
INFO: Process d~ d > w+ w- d d~ added to mirror process d d~ > w+ w- d d~ 
INFO: Process d~ d > w+ w- s s~ added to mirror process d d~ > w+ w- s s~ 
INFO: Process d~ s > w+ w- c u~ added to mirror process s d~ > w+ w- c u~ 
INFO: Process d~ s > w+ w- s d~ added to mirror process s d~ > w+ w- s d~ 
INFO: Process d~ u~ > w+ w- u~ d~ added to mirror process u~ d~ > w+ w- u~ d~ 
INFO: Process d~ c~ > w+ w- u~ s~ added to mirror process c~ d~ > w+ w- u~ s~ 
INFO: Process d~ c~ > w+ w- c~ d~ added to mirror process c~ d~ > w+ w- c~ d~ 
INFO: Trying process: d~ d~ > w+ w- d~ d~ QCD=0 $ z h @1  
INFO: Process has 102 diagrams 
INFO: Trying process: d~ s~ > w+ w- d~ s~ QCD=0 $ z h @1  
INFO: Process has 51 diagrams 
INFO: Process s~ u > w+ w- u s~ added to mirror process u s~ > w+ w- u s~ 
INFO: Process s~ c > w+ w- u d~ added to mirror process c s~ > w+ w- u d~ 
INFO: Process s~ c > w+ w- c s~ added to mirror process c s~ > w+ w- c s~ 
INFO: Process s~ d > w+ w- u c~ added to mirror process d s~ > w+ w- u c~ 
INFO: Process s~ d > w+ w- d s~ added to mirror process d s~ > w+ w- d s~ 
INFO: Process s~ s > w+ w- u u~ added to mirror process s s~ > w+ w- u u~ 
INFO: Process s~ s > w+ w- c c~ added to mirror process s s~ > w+ w- c c~ 
INFO: Process s~ s > w+ w- d d~ added to mirror process s s~ > w+ w- d d~ 
INFO: Process s~ s > w+ w- s s~ added to mirror process s s~ > w+ w- s s~ 
INFO: Process s~ u~ > w+ w- u~ s~ added to mirror process u~ s~ > w+ w- u~ s~ 
INFO: Process s~ u~ > w+ w- c~ d~ added to mirror process u~ s~ > w+ w- c~ d~ 
INFO: Process s~ c~ > w+ w- c~ s~ added to mirror process c~ s~ > w+ w- c~ s~ 
INFO: Process s~ d~ > w+ w- d~ s~ added to mirror process d~ s~ > w+ w- d~ s~ 
INFO: Trying process: s~ s~ > w+ w- s~ s~ QCD=0 $ z h @1  
INFO: Process has 102 diagrams 
INFO: Checking for minimal orders which gives processes. 
INFO: Please specify coupling orders to bypass this step. 
INFO: Trying process: w+ > e+ ve WEIGHTED<=2  
INFO: Process has 1 diagrams 
INFO: Trying process: w+ > e+ vm WEIGHTED<=2  
INFO: Trying process: w+ > e+ vt WEIGHTED<=2  
INFO: Trying process: w+ > mu+ ve WEIGHTED<=2  
INFO: Trying process: w+ > mu+ vm WEIGHTED<=2  
INFO: Process has 1 diagrams 
INFO: Trying process: w+ > mu+ vt WEIGHTED<=2  
INFO: Checking for minimal orders which gives processes. 
INFO: Please specify coupling orders to bypass this step. 
INFO: Trying process: w- > e- ve~ WEIGHTED<=2  
INFO: Process has 1 diagrams 
INFO: Trying process: w- > e- vm~ WEIGHTED<=2  
INFO: Trying process: w- > e- vt~ WEIGHTED<=2  
INFO: Trying process: w- > mu- ve~ WEIGHTED<=2  
INFO: Trying process: w- > mu- vm~ WEIGHTED<=2  
INFO: Process has 1 diagrams 
INFO: Trying process: w- > mu- vt~ WEIGHTED<=2  
1 processes with 3904 diagrams generated in 6.349 s
Total: 1 processes with 3904 diagrams
output
INFO: initialize a new directory: PROC_sm_24 
INFO: remove old information in PROC_sm_24 
INFO: Organizing processes into subprocess groups 
INFO: Organizing processes into subprocess groups 
INFO: Generating Helas calls for process: u u > w+ w- u u QCD=0 $ z h @1 
INFO: Generating Helas calls for process: u c > w+ w- u c QCD=0 $ z h @1 
INFO: Generating Helas calls for process: u d > w+ w- u d QCD=0 $ z h @1 
INFO: Generating Helas calls for process: u s > w+ w- u s QCD=0 $ z h @1 
INFO: Generating Helas calls for process: u s > w+ w- c d QCD=0 $ z h @1 
INFO: Generating Helas calls for process: u u~ > w+ w- u u~ QCD=0 $ z h @1 
INFO: Generating Helas calls for process: u u~ > w+ w- c c~ QCD=0 $ z h @1 
INFO: Generating Helas calls for process: u u~ > w+ w- d d~ QCD=0 $ z h @1 
INFO: Generating Helas calls for process: u u~ > w+ w- s s~ QCD=0 $ z h @1 
INFO: Generating Helas calls for process: u c~ > w+ w- u c~ QCD=0 $ z h @1 
INFO: Generating Helas calls for process: u c~ > w+ w- d s~ QCD=0 $ z h @1 
INFO: Generating Helas calls for process: u d~ > w+ w- u d~ QCD=0 $ z h @1 
INFO: Generating Helas calls for process: u d~ > w+ w- c s~ QCD=0 $ z h @1 
INFO: Generating Helas calls for process: u s~ > w+ w- u s~ QCD=0 $ z h @1 
INFO: Combined process c c > w+ w- c c QCD=0 $ z h @1 with process u u > w+ w- u u QCD=0 $ z h @1 
INFO: Combined process c d > w+ w- u s QCD=0 $ z h @1 with process u s > w+ w- c d QCD=0 $ z h @1 
INFO: Combined process c d > w+ w- c d QCD=0 $ z h @1 with process u s > w+ w- u s QCD=0 $ z h @1 
INFO: Combined process c s > w+ w- c s QCD=0 $ z h @1 with process u d > w+ w- u d QCD=0 $ z h @1 
INFO: Combined process c u~ > w+ w- c u~ QCD=0 $ z h @1 with process u c~ > w+ w- u c~ QCD=0 $ z h @1 
INFO: Combined process c u~ > w+ w- s d~ QCD=0 $ z h @1 with process u c~ > w+ w- d s~ QCD=0 $ z h @1 
INFO: Combined process c c~ > w+ w- u u~ QCD=0 $ z h @1 with process u u~ > w+ w- c c~ QCD=0 $ z h @1 
INFO: Combined process c c~ > w+ w- c c~ QCD=0 $ z h @1 with process u u~ > w+ w- u u~ QCD=0 $ z h @1 
INFO: Combined process c c~ > w+ w- d d~ QCD=0 $ z h @1 with process u u~ > w+ w- s s~ QCD=0 $ z h @1 
INFO: Combined process c c~ > w+ w- s s~ QCD=0 $ z h @1 with process u u~ > w+ w- d d~ QCD=0 $ z h @1 
INFO: Combined process c d~ > w+ w- c d~ QCD=0 $ z h @1 with process u s~ > w+ w- u s~ QCD=0 $ z h @1 
INFO: Combined process c s~ > w+ w- u d~ QCD=0 $ z h @1 with process u d~ > w+ w- c s~ QCD=0 $ z h @1 
INFO: Combined process c s~ > w+ w- c s~ QCD=0 $ z h @1 with process u d~ > w+ w- u d~ QCD=0 $ z h @1 
INFO: Generating Helas calls for process: d d > w+ w- d d QCD=0 $ z h @1 
INFO: Generating Helas calls for process: d s > w+ w- d s QCD=0 $ z h @1 
INFO: Generating Helas calls for process: d u~ > w+ w- d u~ QCD=0 $ z h @1 
INFO: Generating Helas calls for process: d u~ > w+ w- s c~ QCD=0 $ z h @1 
INFO: Generating Helas calls for process: d c~ > w+ w- d c~ QCD=0 $ z h @1 
INFO: Generating Helas calls for process: d d~ > w+ w- u u~ QCD=0 $ z h @1 
INFO: Generating Helas calls for process: d d~ > w+ w- c c~ QCD=0 $ z h @1 
INFO: Generating Helas calls for process: d d~ > w+ w- d d~ QCD=0 $ z h @1 
INFO: Generating Helas calls for process: d d~ > w+ w- s s~ QCD=0 $ z h @1 
INFO: Generating Helas calls for process: d s~ > w+ w- u c~ QCD=0 $ z h @1 
INFO: Generating Helas calls for process: d s~ > w+ w- d s~ QCD=0 $ z h @1 
INFO: Combined process s s > w+ w- s s QCD=0 $ z h @1 with process d d > w+ w- d d QCD=0 $ z h @1 
INFO: Combined process s u~ > w+ w- s u~ QCD=0 $ z h @1 with process d c~ > w+ w- d c~ QCD=0 $ z h @1 
INFO: Combined process s c~ > w+ w- d u~ QCD=0 $ z h @1 with process d u~ > w+ w- s c~ QCD=0 $ z h @1 
INFO: Combined process s c~ > w+ w- s c~ QCD=0 $ z h @1 with process d u~ > w+ w- d u~ QCD=0 $ z h @1 
INFO: Combined process s d~ > w+ w- c u~ QCD=0 $ z h @1 with process d s~ > w+ w- u c~ QCD=0 $ z h @1 
INFO: Combined process s d~ > w+ w- s d~ QCD=0 $ z h @1 with process d s~ > w+ w- d s~ QCD=0 $ z h @1 
INFO: Combined process s s~ > w+ w- u u~ QCD=0 $ z h @1 with process d d~ > w+ w- c c~ QCD=0 $ z h @1 
INFO: Combined process s s~ > w+ w- c c~ QCD=0 $ z h @1 with process d d~ > w+ w- u u~ QCD=0 $ z h @1 
INFO: Combined process s s~ > w+ w- d d~ QCD=0 $ z h @1 with process d d~ > w+ w- s s~ QCD=0 $ z h @1 
INFO: Combined process s s~ > w+ w- s s~ QCD=0 $ z h @1 with process d d~ > w+ w- d d~ QCD=0 $ z h @1 
INFO: Generating Helas calls for process: u~ u~ > w+ w- u~ u~ QCD=0 $ z h @1 
INFO: Generating Helas calls for process: u~ c~ > w+ w- u~ c~ QCD=0 $ z h @1 
INFO: Generating Helas calls for process: u~ d~ > w+ w- u~ d~ QCD=0 $ z h @1 
INFO: Generating Helas calls for process: u~ s~ > w+ w- u~ s~ QCD=0 $ z h @1 
INFO: Generating Helas calls for process: u~ s~ > w+ w- c~ d~ QCD=0 $ z h @1 
INFO: Combined process c~ c~ > w+ w- c~ c~ QCD=0 $ z h @1 with process u~ u~ > w+ w- u~ u~ QCD=0 $ z h @1 
INFO: Combined process c~ d~ > w+ w- u~ s~ QCD=0 $ z h @1 with process u~ s~ > w+ w- c~ d~ QCD=0 $ z h @1 
INFO: Combined process c~ d~ > w+ w- c~ d~ QCD=0 $ z h @1 with process u~ s~ > w+ w- u~ s~ QCD=0 $ z h @1 
INFO: Combined process c~ s~ > w+ w- c~ s~ QCD=0 $ z h @1 with process u~ d~ > w+ w- u~ d~ QCD=0 $ z h @1 
INFO: Generating Helas calls for process: d~ d~ > w+ w- d~ d~ QCD=0 $ z h @1 
INFO: Generating Helas calls for process: d~ s~ > w+ w- d~ s~ QCD=0 $ z h @1 
INFO: Combined process s~ s~ > w+ w- s~ s~ QCD=0 $ z h @1 with process d~ d~ > w+ w- d~ d~ QCD=0 $ z h @1 
INFO: Generating Helas calls for process: w+ > e+ ve WEIGHTED<=2 
INFO: Generating Helas calls for process: w+ > mu+ vm WEIGHTED<=2 
INFO: Generating Helas calls for process: w- > e- ve~ WEIGHTED<=2 
INFO: Generating Helas calls for process: w- > mu- vm~ WEIGHTED<=2 
INFO: Combine u u > w+ w- u u QCD=0 $ z h @1 with decays w+ > e+ ve WEIGHTED<=2, w- > e- ve~ WEIGHTED<=2 
INFO: Combine u u > w+ w- u u QCD=0 $ z h @1 with decays w+ > e+ ve WEIGHTED<=2, w- > mu- vm~ WEIGHTED<=2 
INFO: Combining process with u u > w+ w- u u QCD=0 $ z h @1
  Decay: w+ > e+ ve WEIGHTED<=2
  Decay: w- > e- ve~ WEIGHTED<=2 
INFO: Combine u u > w+ w- u u QCD=0 $ z h @1 with decays w+ > mu+ vm WEIGHTED<=2, w- > e- ve~ WEIGHTED<=2 
INFO: Combining process with u u > w+ w- u u QCD=0 $ z h @1
  Decay: w+ > e+ ve WEIGHTED<=2
  Decay: w- > e- ve~ WEIGHTED<=2 
INFO: Combine u u > w+ w- u u QCD=0 $ z h @1 with decays w+ > mu+ vm WEIGHTED<=2, w- > mu- vm~ WEIGHTED<=2 
INFO: Combining process with u u > w+ w- u u QCD=0 $ z h @1
  Decay: w+ > e+ ve WEIGHTED<=2
  Decay: w- > e- ve~ WEIGHTED<=2 
INFO: Combine u c > w+ w- u c QCD=0 $ z h @1 with decays w+ > e+ ve WEIGHTED<=2, w- > e- ve~ WEIGHTED<=2 
INFO: Combine u c > w+ w- u c QCD=0 $ z h @1 with decays w+ > e+ ve WEIGHTED<=2, w- > mu- vm~ WEIGHTED<=2 
INFO: Combining process with u c > w+ w- u c QCD=0 $ z h @1
  Decay: w+ > e+ ve WEIGHTED<=2
  Decay: w- > e- ve~ WEIGHTED<=2 
INFO: Combine u c > w+ w- u c QCD=0 $ z h @1 with decays w+ > mu+ vm WEIGHTED<=2, w- > e- ve~ WEIGHTED<=2 
INFO: Combining process with u c > w+ w- u c QCD=0 $ z h @1
  Decay: w+ > e+ ve WEIGHTED<=2
  Decay: w- > e- ve~ WEIGHTED<=2 
INFO: Combine u c > w+ w- u c QCD=0 $ z h @1 with decays w+ > mu+ vm WEIGHTED<=2, w- > mu- vm~ WEIGHTED<=2 
INFO: Combining process with u c > w+ w- u c QCD=0 $ z h @1
  Decay: w+ > e+ ve WEIGHTED<=2
  Decay: w- > e- ve~ WEIGHTED<=2 
INFO: Combine u d > w+ w- u d QCD=0 $ z h @1 with decays w+ > e+ ve WEIGHTED<=2, w- > e- ve~ WEIGHTED<=2 
INFO: Combine u d > w+ w- u d QCD=0 $ z h @1 with decays w+ > e+ ve WEIGHTED<=2, w- > mu- vm~ WEIGHTED<=2 
INFO: Combining process with u d > w+ w- u d QCD=0 $ z h @1
  Decay: w+ > e+ ve WEIGHTED<=2
  Decay: w- > e- ve~ WEIGHTED<=2 
INFO: Combine u d > w+ w- u d QCD=0 $ z h @1 with decays w+ > mu+ vm WEIGHTED<=2, w- > e- ve~ WEIGHTED<=2 
INFO: Combining process with u d > w+ w- u d QCD=0 $ z h @1
  Decay: w+ > e+ ve WEIGHTED<=2
  Decay: w- > e- ve~ WEIGHTED<=2 
INFO: Combine u d > w+ w- u d QCD=0 $ z h @1 with decays w+ > mu+ vm WEIGHTED<=2, w- > mu- vm~ WEIGHTED<=2 
INFO: Combining process with u d > w+ w- u d QCD=0 $ z h @1
  Decay: w+ > e+ ve WEIGHTED<=2
  Decay: w- > e- ve~ WEIGHTED<=2 
INFO: Combine u s > w+ w- u s QCD=0 $ z h @1 with decays w+ > e+ ve WEIGHTED<=2, w- > e- ve~ WEIGHTED<=2 
INFO: Combine u s > w+ w- u s QCD=0 $ z h @1 with decays w+ > e+ ve WEIGHTED<=2, w- > mu- vm~ WEIGHTED<=2 
INFO: Combining process with u s > w+ w- u s QCD=0 $ z h @1
  Decay: w+ > e+ ve WEIGHTED<=2
  Decay: w- > e- ve~ WEIGHTED<=2 
INFO: Combine u s > w+ w- u s QCD=0 $ z h @1 with decays w+ > mu+ vm WEIGHTED<=2, w- > e- ve~ WEIGHTED<=2 
INFO: Combining process with u s > w+ w- u s QCD=0 $ z h @1
  Decay: w+ > e+ ve WEIGHTED<=2
  Decay: w- > e- ve~ WEIGHTED<=2 
INFO: Combine u s > w+ w- u s QCD=0 $ z h @1 with decays w+ > mu+ vm WEIGHTED<=2, w- > mu- vm~ WEIGHTED<=2 
INFO: Combining process with u s > w+ w- u s QCD=0 $ z h @1
  Decay: w+ > e+ ve WEIGHTED<=2
  Decay: w- > e- ve~ WEIGHTED<=2 
INFO: Combine u s > w+ w- c d QCD=0 $ z h @1 with decays w+ > e+ ve WEIGHTED<=2, w- > e- ve~ WEIGHTED<=2 
INFO: Combine u s > w+ w- c d QCD=0 $ z h @1 with decays w+ > e+ ve WEIGHTED<=2, w- > mu- vm~ WEIGHTED<=2 
INFO: Combining process with u s > w+ w- c d QCD=0 $ z h @1
  Decay: w+ > e+ ve WEIGHTED<=2
  Decay: w- > e- ve~ WEIGHTED<=2 
INFO: Combine u s > w+ w- c d QCD=0 $ z h @1 with decays w+ > mu+ vm WEIGHTED<=2, w- > e- ve~ WEIGHTED<=2 
INFO: Combining process with u s > w+ w- c d QCD=0 $ z h @1
  Decay: w+ > e+ ve WEIGHTED<=2
  Decay: w- > e- ve~ WEIGHTED<=2 
INFO: Combine u s > w+ w- c d QCD=0 $ z h @1 with decays w+ > mu+ vm WEIGHTED<=2, w- > mu- vm~ WEIGHTED<=2 
INFO: Combining process with u s > w+ w- c d QCD=0 $ z h @1
  Decay: w+ > e+ ve WEIGHTED<=2
  Decay: w- > e- ve~ WEIGHTED<=2 
INFO: Combine u u~ > w+ w- u u~ QCD=0 $ z h @1 with decays w+ > e+ ve WEIGHTED<=2, w- > e- ve~ WEIGHTED<=2 
INFO: Combine u u~ > w+ w- u u~ QCD=0 $ z h @1 with decays w+ > e+ ve WEIGHTED<=2, w- > mu- vm~ WEIGHTED<=2 
INFO: Combining process with u u~ > w+ w- u u~ QCD=0 $ z h @1
  Decay: w+ > e+ ve WEIGHTED<=2
  Decay: w- > e- ve~ WEIGHTED<=2 
INFO: Combine u u~ > w+ w- u u~ QCD=0 $ z h @1 with decays w+ > mu+ vm WEIGHTED<=2, w- > e- ve~ WEIGHTED<=2 
INFO: Combining process with u u~ > w+ w- u u~ QCD=0 $ z h @1
  Decay: w+ > e+ ve WEIGHTED<=2
  Decay: w- > e- ve~ WEIGHTED<=2 
INFO: Combine u u~ > w+ w- u u~ QCD=0 $ z h @1 with decays w+ > mu+ vm WEIGHTED<=2, w- > mu- vm~ WEIGHTED<=2 
INFO: Combining process with u u~ > w+ w- u u~ QCD=0 $ z h @1
  Decay: w+ > e+ ve WEIGHTED<=2
  Decay: w- > e- ve~ WEIGHTED<=2 
INFO: Combine u u~ > w+ w- c c~ QCD=0 $ z h @1 with decays w+ > e+ ve WEIGHTED<=2, w- > e- ve~ WEIGHTED<=2 
INFO: Combine u u~ > w+ w- c c~ QCD=0 $ z h @1 with decays w+ > e+ ve WEIGHTED<=2, w- > mu- vm~ WEIGHTED<=2 
INFO: Combining process with u u~ > w+ w- c c~ QCD=0 $ z h @1
  Decay: w+ > e+ ve WEIGHTED<=2
  Decay: w- > e- ve~ WEIGHTED<=2 
INFO: Combine u u~ > w+ w- c c~ QCD=0 $ z h @1 with decays w+ > mu+ vm WEIGHTED<=2, w- > e- ve~ WEIGHTED<=2 
INFO: Combining process with u u~ > w+ w- c c~ QCD=0 $ z h @1
  Decay: w+ > e+ ve WEIGHTED<=2
  Decay: w- > e- ve~ WEIGHTED<=2 
INFO: Combine u u~ > w+ w- c c~ QCD=0 $ z h @1 with decays w+ > mu+ vm WEIGHTED<=2, w- > mu- vm~ WEIGHTED<=2 
INFO: Combining process with u u~ > w+ w- c c~ QCD=0 $ z h @1
  Decay: w+ > e+ ve WEIGHTED<=2
  Decay: w- > e- ve~ WEIGHTED<=2 
INFO: Combine u u~ > w+ w- d d~ QCD=0 $ z h @1 with decays w+ > e+ ve WEIGHTED<=2, w- > e- ve~ WEIGHTED<=2 
INFO: Combine u u~ > w+ w- d d~ QCD=0 $ z h @1 with decays w+ > e+ ve WEIGHTED<=2, w- > mu- vm~ WEIGHTED<=2 
INFO: Combining process with u u~ > w+ w- d d~ QCD=0 $ z h @1
  Decay: w+ > e+ ve WEIGHTED<=2
  Decay: w- > e- ve~ WEIGHTED<=2 
INFO: Combine u u~ > w+ w- d d~ QCD=0 $ z h @1 with decays w+ > mu+ vm WEIGHTED<=2, w- > e- ve~ WEIGHTED<=2 
INFO: Combining process with u u~ > w+ w- d d~ QCD=0 $ z h @1
  Decay: w+ > e+ ve WEIGHTED<=2
  Decay: w- > e- ve~ WEIGHTED<=2 
INFO: Combine u u~ > w+ w- d d~ QCD=0 $ z h @1 with decays w+ > mu+ vm WEIGHTED<=2, w- > mu- vm~ WEIGHTED<=2 
INFO: Combining process with u u~ > w+ w- d d~ QCD=0 $ z h @1
  Decay: w+ > e+ ve WEIGHTED<=2
  Decay: w- > e- ve~ WEIGHTED<=2 
INFO: Combine u u~ > w+ w- s s~ QCD=0 $ z h @1 with decays w+ > e+ ve WEIGHTED<=2, w- > e- ve~ WEIGHTED<=2 
INFO: Combine u u~ > w+ w- s s~ QCD=0 $ z h @1 with decays w+ > e+ ve WEIGHTED<=2, w- > mu- vm~ WEIGHTED<=2 
INFO: Combining process with u u~ > w+ w- s s~ QCD=0 $ z h @1
  Decay: w+ > e+ ve WEIGHTED<=2
  Decay: w- > e- ve~ WEIGHTED<=2 
INFO: Combine u u~ > w+ w- s s~ QCD=0 $ z h @1 with decays w+ > mu+ vm WEIGHTED<=2, w- > e- ve~ WEIGHTED<=2 
INFO: Combining process with u u~ > w+ w- s s~ QCD=0 $ z h @1
  Decay: w+ > e+ ve WEIGHTED<=2
  Decay: w- > e- ve~ WEIGHTED<=2 
INFO: Combine u u~ > w+ w- s s~ QCD=0 $ z h @1 with decays w+ > mu+ vm WEIGHTED<=2, w- > mu- vm~ WEIGHTED<=2 
INFO: Combining process with u u~ > w+ w- s s~ QCD=0 $ z h @1
  Decay: w+ > e+ ve WEIGHTED<=2
  Decay: w- > e- ve~ WEIGHTED<=2 
INFO: Combine u c~ > w+ w- u c~ QCD=0 $ z h @1 with decays w+ > e+ ve WEIGHTED<=2, w- > e- ve~ WEIGHTED<=2 
INFO: Combine u c~ > w+ w- u c~ QCD=0 $ z h @1 with decays w+ > e+ ve WEIGHTED<=2, w- > mu- vm~ WEIGHTED<=2 
INFO: Combining process with u c~ > w+ w- u c~ QCD=0 $ z h @1
  Decay: w+ > e+ ve WEIGHTED<=2
  Decay: w- > e- ve~ WEIGHTED<=2 
INFO: Combine u c~ > w+ w- u c~ QCD=0 $ z h @1 with decays w+ > mu+ vm WEIGHTED<=2, w- > e- ve~ WEIGHTED<=2 
INFO: Combining process with u c~ > w+ w- u c~ QCD=0 $ z h @1
  Decay: w+ > e+ ve WEIGHTED<=2
  Decay: w- > e- ve~ WEIGHTED<=2 
INFO: Combine u c~ > w+ w- u c~ QCD=0 $ z h @1 with decays w+ > mu+ vm WEIGHTED<=2, w- > mu- vm~ WEIGHTED<=2 
INFO: Combining process with u c~ > w+ w- u c~ QCD=0 $ z h @1
  Decay: w+ > e+ ve WEIGHTED<=2
  Decay: w- > e- ve~ WEIGHTED<=2 
INFO: Combine u c~ > w+ w- d s~ QCD=0 $ z h @1 with decays w+ > e+ ve WEIGHTED<=2, w- > e- ve~ WEIGHTED<=2 
INFO: Combine u c~ > w+ w- d s~ QCD=0 $ z h @1 with decays w+ > e+ ve WEIGHTED<=2, w- > mu- vm~ WEIGHTED<=2 
INFO: Combining process with u c~ > w+ w- d s~ QCD=0 $ z h @1
  Decay: w+ > e+ ve WEIGHTED<=2
  Decay: w- > e- ve~ WEIGHTED<=2 
INFO: Combine u c~ > w+ w- d s~ QCD=0 $ z h @1 with decays w+ > mu+ vm WEIGHTED<=2, w- > e- ve~ WEIGHTED<=2 
INFO: Combining process with u c~ > w+ w- d s~ QCD=0 $ z h @1
  Decay: w+ > e+ ve WEIGHTED<=2
  Decay: w- > e- ve~ WEIGHTED<=2 
INFO: Combine u c~ > w+ w- d s~ QCD=0 $ z h @1 with decays w+ > mu+ vm WEIGHTED<=2, w- > mu- vm~ WEIGHTED<=2 
INFO: Combining process with u c~ > w+ w- d s~ QCD=0 $ z h @1
  Decay: w+ > e+ ve WEIGHTED<=2
  Decay: w- > e- ve~ WEIGHTED<=2 
INFO: Combine u d~ > w+ w- u d~ QCD=0 $ z h @1 with decays w+ > e+ ve WEIGHTED<=2, w- > e- ve~ WEIGHTED<=2 
INFO: Combine u d~ > w+ w- u d~ QCD=0 $ z h @1 with decays w+ > e+ ve WEIGHTED<=2, w- > mu- vm~ WEIGHTED<=2 
INFO: Combining process with u d~ > w+ w- u d~ QCD=0 $ z h @1
  Decay: w+ > e+ ve WEIGHTED<=2
  Decay: w- > e- ve~ WEIGHTED<=2 
INFO: Combine u d~ > w+ w- u d~ QCD=0 $ z h @1 with decays w+ > mu+ vm WEIGHTED<=2, w- > e- ve~ WEIGHTED<=2 
INFO: Combining process with u d~ > w+ w- u d~ QCD=0 $ z h @1
  Decay: w+ > e+ ve WEIGHTED<=2
  Decay: w- > e- ve~ WEIGHTED<=2 
INFO: Combine u d~ > w+ w- u d~ QCD=0 $ z h @1 with decays w+ > mu+ vm WEIGHTED<=2, w- > mu- vm~ WEIGHTED<=2 
INFO: Combining process with u d~ > w+ w- u d~ QCD=0 $ z h @1
  Decay: w+ > e+ ve WEIGHTED<=2
  Decay: w- > e- ve~ WEIGHTED<=2 
INFO: Combine u d~ > w+ w- c s~ QCD=0 $ z h @1 with decays w+ > e+ ve WEIGHTED<=2, w- > e- ve~ WEIGHTED<=2 
INFO: Combine u d~ > w+ w- c s~ QCD=0 $ z h @1 with decays w+ > e+ ve WEIGHTED<=2, w- > mu- vm~ WEIGHTED<=2 
INFO: Combining process with u d~ > w+ w- c s~ QCD=0 $ z h @1
  Decay: w+ > e+ ve WEIGHTED<=2
  Decay: w- > e- ve~ WEIGHTED<=2 
INFO: Combine u d~ > w+ w- c s~ QCD=0 $ z h @1 with decays w+ > mu+ vm WEIGHTED<=2, w- > e- ve~ WEIGHTED<=2 
INFO: Combining process with u d~ > w+ w- c s~ QCD=0 $ z h @1
  Decay: w+ > e+ ve WEIGHTED<=2
  Decay: w- > e- ve~ WEIGHTED<=2 
INFO: Combine u d~ > w+ w- c s~ QCD=0 $ z h @1 with decays w+ > mu+ vm WEIGHTED<=2, w- > mu- vm~ WEIGHTED<=2 
INFO: Combining process with u d~ > w+ w- c s~ QCD=0 $ z h @1
  Decay: w+ > e+ ve WEIGHTED<=2
  Decay: w- > e- ve~ WEIGHTED<=2 
INFO: Combine u s~ > w+ w- u s~ QCD=0 $ z h @1 with decays w+ > e+ ve WEIGHTED<=2, w- > e- ve~ WEIGHTED<=2 
INFO: Combine u s~ > w+ w- u s~ QCD=0 $ z h @1 with decays w+ > e+ ve WEIGHTED<=2, w- > mu- vm~ WEIGHTED<=2 
INFO: Combining process with u s~ > w+ w- u s~ QCD=0 $ z h @1
  Decay: w+ > e+ ve WEIGHTED<=2
  Decay: w- > e- ve~ WEIGHTED<=2 
INFO: Combine u s~ > w+ w- u s~ QCD=0 $ z h @1 with decays w+ > mu+ vm WEIGHTED<=2, w- > e- ve~ WEIGHTED<=2 
INFO: Combining process with u s~ > w+ w- u s~ QCD=0 $ z h @1
  Decay: w+ > e+ ve WEIGHTED<=2
  Decay: w- > e- ve~ WEIGHTED<=2 
INFO: Combine u s~ > w+ w- u s~ QCD=0 $ z h @1 with decays w+ > mu+ vm WEIGHTED<=2, w- > mu- vm~ WEIGHTED<=2 
INFO: Combining process with u s~ > w+ w- u s~ QCD=0 $ z h @1
  Decay: w+ > e+ ve WEIGHTED<=2
  Decay: w- > e- ve~ WEIGHTED<=2 
INFO: Combine d d > w+ w- d d QCD=0 $ z h @1 with decays w+ > e+ ve WEIGHTED<=2, w- > e- ve~ WEIGHTED<=2 
INFO: Combine d d > w+ w- d d QCD=0 $ z h @1 with decays w+ > e+ ve WEIGHTED<=2, w- > mu- vm~ WEIGHTED<=2 
INFO: Combining process with d d > w+ w- d d QCD=0 $ z h @1
  Decay: w+ > e+ ve WEIGHTED<=2
  Decay: w- > e- ve~ WEIGHTED<=2 
INFO: Combine d d > w+ w- d d QCD=0 $ z h @1 with decays w+ > mu+ vm WEIGHTED<=2, w- > e- ve~ WEIGHTED<=2 
INFO: Combining process with d d > w+ w- d d QCD=0 $ z h @1
  Decay: w+ > e+ ve WEIGHTED<=2
  Decay: w- > e- ve~ WEIGHTED<=2 
INFO: Combine d d > w+ w- d d QCD=0 $ z h @1 with decays w+ > mu+ vm WEIGHTED<=2, w- > mu- vm~ WEIGHTED<=2 
INFO: Combining process with d d > w+ w- d d QCD=0 $ z h @1
  Decay: w+ > e+ ve WEIGHTED<=2
  Decay: w- > e- ve~ WEIGHTED<=2 
INFO: Combine d s > w+ w- d s QCD=0 $ z h @1 with decays w+ > e+ ve WEIGHTED<=2, w- > e- ve~ WEIGHTED<=2 
INFO: Combine d s > w+ w- d s QCD=0 $ z h @1 with decays w+ > e+ ve WEIGHTED<=2, w- > mu- vm~ WEIGHTED<=2 
INFO: Combining process with d s > w+ w- d s QCD=0 $ z h @1
  Decay: w+ > e+ ve WEIGHTED<=2
  Decay: w- > e- ve~ WEIGHTED<=2 
INFO: Combine d s > w+ w- d s QCD=0 $ z h @1 with decays w+ > mu+ vm WEIGHTED<=2, w- > e- ve~ WEIGHTED<=2 
INFO: Combining process with d s > w+ w- d s QCD=0 $ z h @1
  Decay: w+ > e+ ve WEIGHTED<=2
  Decay: w- > e- ve~ WEIGHTED<=2 
INFO: Combine d s > w+ w- d s QCD=0 $ z h @1 with decays w+ > mu+ vm WEIGHTED<=2, w- > mu- vm~ WEIGHTED<=2 
INFO: Combining process with d s > w+ w- d s QCD=0 $ z h @1
  Decay: w+ > e+ ve WEIGHTED<=2
  Decay: w- > e- ve~ WEIGHTED<=2 
INFO: Combine d u~ > w+ w- d u~ QCD=0 $ z h @1 with decays w+ > e+ ve WEIGHTED<=2, w- > e- ve~ WEIGHTED<=2 
INFO: Combine d u~ > w+ w- d u~ QCD=0 $ z h @1 with decays w+ > e+ ve WEIGHTED<=2, w- > mu- vm~ WEIGHTED<=2 
INFO: Combining process with d u~ > w+ w- d u~ QCD=0 $ z h @1
  Decay: w+ > e+ ve WEIGHTED<=2
  Decay: w- > e- ve~ WEIGHTED<=2 
INFO: Combine d u~ > w+ w- d u~ QCD=0 $ z h @1 with decays w+ > mu+ vm WEIGHTED<=2, w- > e- ve~ WEIGHTED<=2 
INFO: Combining process with d u~ > w+ w- d u~ QCD=0 $ z h @1
  Decay: w+ > e+ ve WEIGHTED<=2
  Decay: w- > e- ve~ WEIGHTED<=2 
INFO: Combine d u~ > w+ w- d u~ QCD=0 $ z h @1 with decays w+ > mu+ vm WEIGHTED<=2, w- > mu- vm~ WEIGHTED<=2 
INFO: Combining process with d u~ > w+ w- d u~ QCD=0 $ z h @1
  Decay: w+ > e+ ve WEIGHTED<=2
  Decay: w- > e- ve~ WEIGHTED<=2 
INFO: Combine d u~ > w+ w- s c~ QCD=0 $ z h @1 with decays w+ > e+ ve WEIGHTED<=2, w- > e- ve~ WEIGHTED<=2 
INFO: Combine d u~ > w+ w- s c~ QCD=0 $ z h @1 with decays w+ > e+ ve WEIGHTED<=2, w- > mu- vm~ WEIGHTED<=2 
INFO: Combining process with d u~ > w+ w- s c~ QCD=0 $ z h @1
  Decay: w+ > e+ ve WEIGHTED<=2
  Decay: w- > e- ve~ WEIGHTED<=2 
INFO: Combine d u~ > w+ w- s c~ QCD=0 $ z h @1 with decays w+ > mu+ vm WEIGHTED<=2, w- > e- ve~ WEIGHTED<=2 
INFO: Combining process with d u~ > w+ w- s c~ QCD=0 $ z h @1
  Decay: w+ > e+ ve WEIGHTED<=2
  Decay: w- > e- ve~ WEIGHTED<=2 
INFO: Combine d u~ > w+ w- s c~ QCD=0 $ z h @1 with decays w+ > mu+ vm WEIGHTED<=2, w- > mu- vm~ WEIGHTED<=2 
INFO: Combining process with d u~ > w+ w- s c~ QCD=0 $ z h @1
  Decay: w+ > e+ ve WEIGHTED<=2
  Decay: w- > e- ve~ WEIGHTED<=2 
INFO: Combine d c~ > w+ w- d c~ QCD=0 $ z h @1 with decays w+ > e+ ve WEIGHTED<=2, w- > e- ve~ WEIGHTED<=2 
INFO: Combine d c~ > w+ w- d c~ QCD=0 $ z h @1 with decays w+ > e+ ve WEIGHTED<=2, w- > mu- vm~ WEIGHTED<=2 
INFO: Combining process with d c~ > w+ w- d c~ QCD=0 $ z h @1
  Decay: w+ > e+ ve WEIGHTED<=2
  Decay: w- > e- ve~ WEIGHTED<=2 
INFO: Combine d c~ > w+ w- d c~ QCD=0 $ z h @1 with decays w+ > mu+ vm WEIGHTED<=2, w- > e- ve~ WEIGHTED<=2 
INFO: Combining process with d c~ > w+ w- d c~ QCD=0 $ z h @1
  Decay: w+ > e+ ve WEIGHTED<=2
  Decay: w- > e- ve~ WEIGHTED<=2 
INFO: Combine d c~ > w+ w- d c~ QCD=0 $ z h @1 with decays w+ > mu+ vm WEIGHTED<=2, w- > mu- vm~ WEIGHTED<=2 
INFO: Combining process with d c~ > w+ w- d c~ QCD=0 $ z h @1
  Decay: w+ > e+ ve WEIGHTED<=2
  Decay: w- > e- ve~ WEIGHTED<=2 
INFO: Combine d d~ > w+ w- u u~ QCD=0 $ z h @1 with decays w+ > e+ ve WEIGHTED<=2, w- > e- ve~ WEIGHTED<=2 
INFO: Combine d d~ > w+ w- u u~ QCD=0 $ z h @1 with decays w+ > e+ ve WEIGHTED<=2, w- > mu- vm~ WEIGHTED<=2 
INFO: Combining process with d d~ > w+ w- u u~ QCD=0 $ z h @1
  Decay: w+ > e+ ve WEIGHTED<=2
  Decay: w- > e- ve~ WEIGHTED<=2 
INFO: Combine d d~ > w+ w- u u~ QCD=0 $ z h @1 with decays w+ > mu+ vm WEIGHTED<=2, w- > e- ve~ WEIGHTED<=2 
INFO: Combining process with d d~ > w+ w- u u~ QCD=0 $ z h @1
  Decay: w+ > e+ ve WEIGHTED<=2
  Decay: w- > e- ve~ WEIGHTED<=2 
INFO: Combine d d~ > w+ w- u u~ QCD=0 $ z h @1 with decays w+ > mu+ vm WEIGHTED<=2, w- > mu- vm~ WEIGHTED<=2 
INFO: Combining process with d d~ > w+ w- u u~ QCD=0 $ z h @1
  Decay: w+ > e+ ve WEIGHTED<=2
  Decay: w- > e- ve~ WEIGHTED<=2 
INFO: Combine d d~ > w+ w- c c~ QCD=0 $ z h @1 with decays w+ > e+ ve WEIGHTED<=2, w- > e- ve~ WEIGHTED<=2 
INFO: Combine d d~ > w+ w- c c~ QCD=0 $ z h @1 with decays w+ > e+ ve WEIGHTED<=2, w- > mu- vm~ WEIGHTED<=2 
INFO: Combining process with d d~ > w+ w- c c~ QCD=0 $ z h @1
  Decay: w+ > e+ ve WEIGHTED<=2
  Decay: w- > e- ve~ WEIGHTED<=2 
INFO: Combine d d~ > w+ w- c c~ QCD=0 $ z h @1 with decays w+ > mu+ vm WEIGHTED<=2, w- > e- ve~ WEIGHTED<=2 
INFO: Combining process with d d~ > w+ w- c c~ QCD=0 $ z h @1
  Decay: w+ > e+ ve WEIGHTED<=2
  Decay: w- > e- ve~ WEIGHTED<=2 
INFO: Combine d d~ > w+ w- c c~ QCD=0 $ z h @1 with decays w+ > mu+ vm WEIGHTED<=2, w- > mu- vm~ WEIGHTED<=2 
INFO: Combining process with d d~ > w+ w- c c~ QCD=0 $ z h @1
  Decay: w+ > e+ ve WEIGHTED<=2
  Decay: w- > e- ve~ WEIGHTED<=2 
INFO: Combine d d~ > w+ w- d d~ QCD=0 $ z h @1 with decays w+ > e+ ve WEIGHTED<=2, w- > e- ve~ WEIGHTED<=2 
INFO: Combine d d~ > w+ w- d d~ QCD=0 $ z h @1 with decays w+ > e+ ve WEIGHTED<=2, w- > mu- vm~ WEIGHTED<=2 
INFO: Combining process with d d~ > w+ w- d d~ QCD=0 $ z h @1
  Decay: w+ > e+ ve WEIGHTED<=2
  Decay: w- > e- ve~ WEIGHTED<=2 
INFO: Combine d d~ > w+ w- d d~ QCD=0 $ z h @1 with decays w+ > mu+ vm WEIGHTED<=2, w- > e- ve~ WEIGHTED<=2 
INFO: Combining process with d d~ > w+ w- d d~ QCD=0 $ z h @1
  Decay: w+ > e+ ve WEIGHTED<=2
  Decay: w- > e- ve~ WEIGHTED<=2 
INFO: Combine d d~ > w+ w- d d~ QCD=0 $ z h @1 with decays w+ > mu+ vm WEIGHTED<=2, w- > mu- vm~ WEIGHTED<=2 
INFO: Combining process with d d~ > w+ w- d d~ QCD=0 $ z h @1
  Decay: w+ > e+ ve WEIGHTED<=2
  Decay: w- > e- ve~ WEIGHTED<=2 
INFO: Combine d d~ > w+ w- s s~ QCD=0 $ z h @1 with decays w+ > e+ ve WEIGHTED<=2, w- > e- ve~ WEIGHTED<=2 
INFO: Combine d d~ > w+ w- s s~ QCD=0 $ z h @1 with decays w+ > e+ ve WEIGHTED<=2, w- > mu- vm~ WEIGHTED<=2 
INFO: Combining process with d d~ > w+ w- s s~ QCD=0 $ z h @1
  Decay: w+ > e+ ve WEIGHTED<=2
  Decay: w- > e- ve~ WEIGHTED<=2 
INFO: Combine d d~ > w+ w- s s~ QCD=0 $ z h @1 with decays w+ > mu+ vm WEIGHTED<=2, w- > e- ve~ WEIGHTED<=2 
INFO: Combining process with d d~ > w+ w- s s~ QCD=0 $ z h @1
  Decay: w+ > e+ ve WEIGHTED<=2
  Decay: w- > e- ve~ WEIGHTED<=2 
INFO: Combine d d~ > w+ w- s s~ QCD=0 $ z h @1 with decays w+ > mu+ vm WEIGHTED<=2, w- > mu- vm~ WEIGHTED<=2 
INFO: Combining process with d d~ > w+ w- s s~ QCD=0 $ z h @1
  Decay: w+ > e+ ve WEIGHTED<=2
  Decay: w- > e- ve~ WEIGHTED<=2 
INFO: Combine d s~ > w+ w- u c~ QCD=0 $ z h @1 with decays w+ > e+ ve WEIGHTED<=2, w- > e- ve~ WEIGHTED<=2 
INFO: Combine d s~ > w+ w- u c~ QCD=0 $ z h @1 with decays w+ > e+ ve WEIGHTED<=2, w- > mu- vm~ WEIGHTED<=2 
INFO: Combining process with d s~ > w+ w- u c~ QCD=0 $ z h @1
  Decay: w+ > e+ ve WEIGHTED<=2
  Decay: w- > e- ve~ WEIGHTED<=2 
INFO: Combine d s~ > w+ w- u c~ QCD=0 $ z h @1 with decays w+ > mu+ vm WEIGHTED<=2, w- > e- ve~ WEIGHTED<=2 
INFO: Combining process with d s~ > w+ w- u c~ QCD=0 $ z h @1
  Decay: w+ > e+ ve WEIGHTED<=2
  Decay: w- > e- ve~ WEIGHTED<=2 
INFO: Combine d s~ > w+ w- u c~ QCD=0 $ z h @1 with decays w+ > mu+ vm WEIGHTED<=2, w- > mu- vm~ WEIGHTED<=2 
INFO: Combining process with d s~ > w+ w- u c~ QCD=0 $ z h @1
  Decay: w+ > e+ ve WEIGHTED<=2
  Decay: w- > e- ve~ WEIGHTED<=2 
INFO: Combine d s~ > w+ w- d s~ QCD=0 $ z h @1 with decays w+ > e+ ve WEIGHTED<=2, w- > e- ve~ WEIGHTED<=2 
INFO: Combine d s~ > w+ w- d s~ QCD=0 $ z h @1 with decays w+ > e+ ve WEIGHTED<=2, w- > mu- vm~ WEIGHTED<=2 
INFO: Combining process with d s~ > w+ w- d s~ QCD=0 $ z h @1
  Decay: w+ > e+ ve WEIGHTED<=2
  Decay: w- > e- ve~ WEIGHTED<=2 
INFO: Combine d s~ > w+ w- d s~ QCD=0 $ z h @1 with decays w+ > mu+ vm WEIGHTED<=2, w- > e- ve~ WEIGHTED<=2 
INFO: Combining process with d s~ > w+ w- d s~ QCD=0 $ z h @1
  Decay: w+ > e+ ve WEIGHTED<=2
  Decay: w- > e- ve~ WEIGHTED<=2 
INFO: Combine d s~ > w+ w- d s~ QCD=0 $ z h @1 with decays w+ > mu+ vm WEIGHTED<=2, w- > mu- vm~ WEIGHTED<=2 
INFO: Combining process with d s~ > w+ w- d s~ QCD=0 $ z h @1
  Decay: w+ > e+ ve WEIGHTED<=2
  Decay: w- > e- ve~ WEIGHTED<=2 
INFO: Combine u~ u~ > w+ w- u~ u~ QCD=0 $ z h @1 with decays w+ > e+ ve WEIGHTED<=2, w- > e- ve~ WEIGHTED<=2 
INFO: Combine u~ u~ > w+ w- u~ u~ QCD=0 $ z h @1 with decays w+ > e+ ve WEIGHTED<=2, w- > mu- vm~ WEIGHTED<=2 
INFO: Combining process with u~ u~ > w+ w- u~ u~ QCD=0 $ z h @1
  Decay: w+ > e+ ve WEIGHTED<=2
  Decay: w- > e- ve~ WEIGHTED<=2 
INFO: Combine u~ u~ > w+ w- u~ u~ QCD=0 $ z h @1 with decays w+ > mu+ vm WEIGHTED<=2, w- > e- ve~ WEIGHTED<=2 
INFO: Combining process with u~ u~ > w+ w- u~ u~ QCD=0 $ z h @1
  Decay: w+ > e+ ve WEIGHTED<=2
  Decay: w- > e- ve~ WEIGHTED<=2 
INFO: Combine u~ u~ > w+ w- u~ u~ QCD=0 $ z h @1 with decays w+ > mu+ vm WEIGHTED<=2, w- > mu- vm~ WEIGHTED<=2 
INFO: Combining process with u~ u~ > w+ w- u~ u~ QCD=0 $ z h @1
  Decay: w+ > e+ ve WEIGHTED<=2
  Decay: w- > e- ve~ WEIGHTED<=2 
INFO: Combine u~ c~ > w+ w- u~ c~ QCD=0 $ z h @1 with decays w+ > e+ ve WEIGHTED<=2, w- > e- ve~ WEIGHTED<=2 
INFO: Combine u~ c~ > w+ w- u~ c~ QCD=0 $ z h @1 with decays w+ > e+ ve WEIGHTED<=2, w- > mu- vm~ WEIGHTED<=2 
INFO: Combining process with u~ c~ > w+ w- u~ c~ QCD=0 $ z h @1
  Decay: w+ > e+ ve WEIGHTED<=2
  Decay: w- > e- ve~ WEIGHTED<=2 
INFO: Combine u~ c~ > w+ w- u~ c~ QCD=0 $ z h @1 with decays w+ > mu+ vm WEIGHTED<=2, w- > e- ve~ WEIGHTED<=2 
INFO: Combining process with u~ c~ > w+ w- u~ c~ QCD=0 $ z h @1
  Decay: w+ > e+ ve WEIGHTED<=2
  Decay: w- > e- ve~ WEIGHTED<=2 
INFO: Combine u~ c~ > w+ w- u~ c~ QCD=0 $ z h @1 with decays w+ > mu+ vm WEIGHTED<=2, w- > mu- vm~ WEIGHTED<=2 
INFO: Combining process with u~ c~ > w+ w- u~ c~ QCD=0 $ z h @1
  Decay: w+ > e+ ve WEIGHTED<=2
  Decay: w- > e- ve~ WEIGHTED<=2 
INFO: Combine u~ d~ > w+ w- u~ d~ QCD=0 $ z h @1 with decays w+ > e+ ve WEIGHTED<=2, w- > e- ve~ WEIGHTED<=2 
INFO: Combine u~ d~ > w+ w- u~ d~ QCD=0 $ z h @1 with decays w+ > e+ ve WEIGHTED<=2, w- > mu- vm~ WEIGHTED<=2 
INFO: Combining process with u~ d~ > w+ w- u~ d~ QCD=0 $ z h @1
  Decay: w+ > e+ ve WEIGHTED<=2
  Decay: w- > e- ve~ WEIGHTED<=2 
INFO: Combine u~ d~ > w+ w- u~ d~ QCD=0 $ z h @1 with decays w+ > mu+ vm WEIGHTED<=2, w- > e- ve~ WEIGHTED<=2 
INFO: Combining process with u~ d~ > w+ w- u~ d~ QCD=0 $ z h @1
  Decay: w+ > e+ ve WEIGHTED<=2
  Decay: w- > e- ve~ WEIGHTED<=2 
INFO: Combine u~ d~ > w+ w- u~ d~ QCD=0 $ z h @1 with decays w+ > mu+ vm WEIGHTED<=2, w- > mu- vm~ WEIGHTED<=2 
INFO: Combining process with u~ d~ > w+ w- u~ d~ QCD=0 $ z h @1
  Decay: w+ > e+ ve WEIGHTED<=2
  Decay: w- > e- ve~ WEIGHTED<=2 
INFO: Combine u~ s~ > w+ w- u~ s~ QCD=0 $ z h @1 with decays w+ > e+ ve WEIGHTED<=2, w- > e- ve~ WEIGHTED<=2 
INFO: Combine u~ s~ > w+ w- u~ s~ QCD=0 $ z h @1 with decays w+ > e+ ve WEIGHTED<=2, w- > mu- vm~ WEIGHTED<=2 
INFO: Combining process with u~ s~ > w+ w- u~ s~ QCD=0 $ z h @1
  Decay: w+ > e+ ve WEIGHTED<=2
  Decay: w- > e- ve~ WEIGHTED<=2 
INFO: Combine u~ s~ > w+ w- u~ s~ QCD=0 $ z h @1 with decays w+ > mu+ vm WEIGHTED<=2, w- > e- ve~ WEIGHTED<=2 
INFO: Combining process with u~ s~ > w+ w- u~ s~ QCD=0 $ z h @1
  Decay: w+ > e+ ve WEIGHTED<=2
  Decay: w- > e- ve~ WEIGHTED<=2 
INFO: Combine u~ s~ > w+ w- u~ s~ QCD=0 $ z h @1 with decays w+ > mu+ vm WEIGHTED<=2, w- > mu- vm~ WEIGHTED<=2 
INFO: Combining process with u~ s~ > w+ w- u~ s~ QCD=0 $ z h @1
  Decay: w+ > e+ ve WEIGHTED<=2
  Decay: w- > e- ve~ WEIGHTED<=2 
INFO: Combine u~ s~ > w+ w- c~ d~ QCD=0 $ z h @1 with decays w+ > e+ ve WEIGHTED<=2, w- > e- ve~ WEIGHTED<=2 
INFO: Combine u~ s~ > w+ w- c~ d~ QCD=0 $ z h @1 with decays w+ > e+ ve WEIGHTED<=2, w- > mu- vm~ WEIGHTED<=2 
INFO: Combining process with u~ s~ > w+ w- c~ d~ QCD=0 $ z h @1
  Decay: w+ > e+ ve WEIGHTED<=2
  Decay: w- > e- ve~ WEIGHTED<=2 
INFO: Combine u~ s~ > w+ w- c~ d~ QCD=0 $ z h @1 with decays w+ > mu+ vm WEIGHTED<=2, w- > e- ve~ WEIGHTED<=2 
INFO: Combining process with u~ s~ > w+ w- c~ d~ QCD=0 $ z h @1
  Decay: w+ > e+ ve WEIGHTED<=2
  Decay: w- > e- ve~ WEIGHTED<=2 
INFO: Combine u~ s~ > w+ w- c~ d~ QCD=0 $ z h @1 with decays w+ > mu+ vm WEIGHTED<=2, w- > mu- vm~ WEIGHTED<=2 
INFO: Combining process with u~ s~ > w+ w- c~ d~ QCD=0 $ z h @1
  Decay: w+ > e+ ve WEIGHTED<=2
  Decay: w- > e- ve~ WEIGHTED<=2 
INFO: Combine d~ d~ > w+ w- d~ d~ QCD=0 $ z h @1 with decays w+ > e+ ve WEIGHTED<=2, w- > e- ve~ WEIGHTED<=2 
INFO: Combine d~ d~ > w+ w- d~ d~ QCD=0 $ z h @1 with decays w+ > e+ ve WEIGHTED<=2, w- > mu- vm~ WEIGHTED<=2 
INFO: Combining process with d~ d~ > w+ w- d~ d~ QCD=0 $ z h @1
  Decay: w+ > e+ ve WEIGHTED<=2
  Decay: w- > e- ve~ WEIGHTED<=2 
INFO: Combine d~ d~ > w+ w- d~ d~ QCD=0 $ z h @1 with decays w+ > mu+ vm WEIGHTED<=2, w- > e- ve~ WEIGHTED<=2 
INFO: Combining process with d~ d~ > w+ w- d~ d~ QCD=0 $ z h @1
  Decay: w+ > e+ ve WEIGHTED<=2
  Decay: w- > e- ve~ WEIGHTED<=2 
INFO: Combine d~ d~ > w+ w- d~ d~ QCD=0 $ z h @1 with decays w+ > mu+ vm WEIGHTED<=2, w- > mu- vm~ WEIGHTED<=2 
INFO: Combining process with d~ d~ > w+ w- d~ d~ QCD=0 $ z h @1
  Decay: w+ > e+ ve WEIGHTED<=2
  Decay: w- > e- ve~ WEIGHTED<=2 
INFO: Combine d~ s~ > w+ w- d~ s~ QCD=0 $ z h @1 with decays w+ > e+ ve WEIGHTED<=2, w- > e- ve~ WEIGHTED<=2 
INFO: Combine d~ s~ > w+ w- d~ s~ QCD=0 $ z h @1 with decays w+ > e+ ve WEIGHTED<=2, w- > mu- vm~ WEIGHTED<=2 
INFO: Combining process with d~ s~ > w+ w- d~ s~ QCD=0 $ z h @1
  Decay: w+ > e+ ve WEIGHTED<=2
  Decay: w- > e- ve~ WEIGHTED<=2 
INFO: Combine d~ s~ > w+ w- d~ s~ QCD=0 $ z h @1 with decays w+ > mu+ vm WEIGHTED<=2, w- > e- ve~ WEIGHTED<=2 
INFO: Combining process with d~ s~ > w+ w- d~ s~ QCD=0 $ z h @1
  Decay: w+ > e+ ve WEIGHTED<=2
  Decay: w- > e- ve~ WEIGHTED<=2 
INFO: Combine d~ s~ > w+ w- d~ s~ QCD=0 $ z h @1 with decays w+ > mu+ vm WEIGHTED<=2, w- > mu- vm~ WEIGHTED<=2 
INFO: Combining process with d~ s~ > w+ w- d~ s~ QCD=0 $ z h @1
  Decay: w+ > e+ ve WEIGHTED<=2
  Decay: w- > e- ve~ WEIGHTED<=2 
INFO: Processing color information for process: u u > w+ w- u u QCD=0 $ z h @1
  Decay: w+ > e+ ve WEIGHTED<=2
  Decay: w- > e- ve~ WEIGHTED<=2 
INFO: Processing color information for process: u c > w+ w- u c QCD=0 $ z h @1
  Decay: w+ > e+ ve WEIGHTED<=2
  Decay: w- > e- ve~ WEIGHTED<=2 
INFO: Processing color information for process: u d > w+ w- u d QCD=0 $ z h @1
  Decay: w+ > e+ ve WEIGHTED<=2
  Decay: w- > e- ve~ WEIGHTED<=2 
INFO: Processing color information for process: u s > w+ w- u s QCD=0 $ z h @1
  Decay: w+ > e+ ve WEIGHTED<=2
  Decay: w- > e- ve~ WEIGHTED<=2 
INFO: Processing color information for process: u s > w+ w- c d QCD=0 $ z h @1
  Decay: w+ > e+ ve WEIGHTED<=2
  Decay: w- > e- ve~ WEIGHTED<=2 
INFO: Processing color information for process: u u~ > w+ w- u u~ QCD=0 $ z h @1
  Decay: w+ > e+ ve WEIGHTED<=2
  Decay: w- > e- ve~ WEIGHTED<=2 
INFO: Processing color information for process: u u~ > w+ w- c c~ QCD=0 $ z h @1
  Decay: w+ > e+ ve WEIGHTED<=2
  Decay: w- > e- ve~ WEIGHTED<=2 
INFO: Processing color information for process: u u~ > w+ w- d d~ QCD=0 $ z h @1
  Decay: w+ > e+ ve WEIGHTED<=2
  Decay: w- > e- ve~ WEIGHTED<=2 
INFO: Reusing existing color information for process: u u~ > w+ w- s s~ QCD=0 $ z h @1
  Decay: w+ > e+ ve WEIGHTED<=2
  Decay: w- > e- ve~ WEIGHTED<=2 
INFO: Processing color information for process: u c~ > w+ w- u c~ QCD=0 $ z h @1
  Decay: w+ > e+ ve WEIGHTED<=2
  Decay: w- > e- ve~ WEIGHTED<=2 
INFO: Processing color information for process: u c~ > w+ w- d s~ QCD=0 $ z h @1
  Decay: w+ > e+ ve WEIGHTED<=2
  Decay: w- > e- ve~ WEIGHTED<=2 
INFO: Processing color information for process: u d~ > w+ w- u d~ QCD=0 $ z h @1
  Decay: w+ > e+ ve WEIGHTED<=2
  Decay: w- > e- ve~ WEIGHTED<=2 
INFO: Processing color information for process: u d~ > w+ w- c s~ QCD=0 $ z h @1
  Decay: w+ > e+ ve WEIGHTED<=2
  Decay: w- > e- ve~ WEIGHTED<=2 
INFO: Processing color information for process: u s~ > w+ w- u s~ QCD=0 $ z h @1
  Decay: w+ > e+ ve WEIGHTED<=2
  Decay: w- > e- ve~ WEIGHTED<=2 
INFO: Processing color information for process: d d > w+ w- d d QCD=0 $ z h @1
  Decay: w+ > e+ ve WEIGHTED<=2
  Decay: w- > e- ve~ WEIGHTED<=2 
INFO: Processing color information for process: d s > w+ w- d s QCD=0 $ z h @1
  Decay: w+ > e+ ve WEIGHTED<=2
  Decay: w- > e- ve~ WEIGHTED<=2 
INFO: Processing color information for process: d u~ > w+ w- d u~ QCD=0 $ z h @1
  Decay: w+ > e+ ve WEIGHTED<=2
  Decay: w- > e- ve~ WEIGHTED<=2 
INFO: Reusing existing color information for process: d u~ > w+ w- s c~ QCD=0 $ z h @1
  Decay: w+ > e+ ve WEIGHTED<=2
  Decay: w- > e- ve~ WEIGHTED<=2 
INFO: Processing color information for process: d c~ > w+ w- d c~ QCD=0 $ z h @1
  Decay: w+ > e+ ve WEIGHTED<=2
  Decay: w- > e- ve~ WEIGHTED<=2 
INFO: Processing color information for process: d d~ > w+ w- u u~ QCD=0 $ z h @1
  Decay: w+ > e+ ve WEIGHTED<=2
  Decay: w- > e- ve~ WEIGHTED<=2 
INFO: Processing color information for process: d d~ > w+ w- c c~ QCD=0 $ z h @1
  Decay: w+ > e+ ve WEIGHTED<=2
  Decay: w- > e- ve~ WEIGHTED<=2 
INFO: Processing color information for process: d d~ > w+ w- d d~ QCD=0 $ z h @1
  Decay: w+ > e+ ve WEIGHTED<=2
  Decay: w- > e- ve~ WEIGHTED<=2 
INFO: Reusing existing color information for process: d d~ > w+ w- s s~ QCD=0 $ z h @1
  Decay: w+ > e+ ve WEIGHTED<=2
  Decay: w- > e- ve~ WEIGHTED<=2 
INFO: Reusing existing color information for process: d s~ > w+ w- u c~ QCD=0 $ z h @1
  Decay: w+ > e+ ve WEIGHTED<=2
  Decay: w- > e- ve~ WEIGHTED<=2 
INFO: Processing color information for process: d s~ > w+ w- d s~ QCD=0 $ z h @1
  Decay: w+ > e+ ve WEIGHTED<=2
  Decay: w- > e- ve~ WEIGHTED<=2 
INFO: Processing color information for process: u~ u~ > w+ w- u~ u~ QCD=0 $ z h @1
  Decay: w+ > e+ ve WEIGHTED<=2
  Decay: w- > e- ve~ WEIGHTED<=2 
INFO: Processing color information for process: u~ c~ > w+ w- u~ c~ QCD=0 $ z h @1
  Decay: w+ > e+ ve WEIGHTED<=2
  Decay: w- > e- ve~ WEIGHTED<=2 
INFO: Processing color information for process: u~ d~ > w+ w- u~ d~ QCD=0 $ z h @1
  Decay: w+ > e+ ve WEIGHTED<=2
  Decay: w- > e- ve~ WEIGHTED<=2 
INFO: Processing color information for process: u~ s~ > w+ w- u~ s~ QCD=0 $ z h @1
  Decay: w+ > e+ ve WEIGHTED<=2
  Decay: w- > e- ve~ WEIGHTED<=2 
INFO: Processing color information for process: u~ s~ > w+ w- c~ d~ QCD=0 $ z h @1
  Decay: w+ > e+ ve WEIGHTED<=2
  Decay: w- > e- ve~ WEIGHTED<=2 
INFO: Processing color information for process: d~ d~ > w+ w- d~ d~ QCD=0 $ z h @1
  Decay: w+ > e+ ve WEIGHTED<=2
  Decay: w- > e- ve~ WEIGHTED<=2 
INFO: Processing color information for process: d~ s~ > w+ w- d~ s~ QCD=0 $ z h @1
  Decay: w+ > e+ ve WEIGHTED<=2
  Decay: w- > e- ve~ WEIGHTED<=2 
INFO: Creating files in directory P1_qq_wpwmqq_wp_lvl_wm_lvl 
INFO: Generating Feynman diagrams for Process: u u > w+ w- u u QCD=0 $ z h @1
  Decay: w+ > e+ ve WEIGHTED<=2
  Decay: w- > e- ve~ WEIGHTED<=2 
INFO: Generating Feynman diagrams for Process: u c > w+ w- u c QCD=0 $ z h @1
  Decay: w+ > e+ ve WEIGHTED<=2
  Decay: w- > e- ve~ WEIGHTED<=2 
INFO: Generating Feynman diagrams for Process: u d > w+ w- u d QCD=0 $ z h @1
  Decay: w+ > e+ ve WEIGHTED<=2
  Decay: w- > e- ve~ WEIGHTED<=2 
INFO: Generating Feynman diagrams for Process: u s > w+ w- u s QCD=0 $ z h @1
  Decay: w+ > e+ ve WEIGHTED<=2
  Decay: w- > e- ve~ WEIGHTED<=2 
INFO: Generating Feynman diagrams for Process: u s > w+ w- c d QCD=0 $ z h @1
  Decay: w+ > e+ ve WEIGHTED<=2
  Decay: w- > e- ve~ WEIGHTED<=2 
INFO: Generating Feynman diagrams for Process: u u~ > w+ w- u u~ QCD=0 $ z h @1
  Decay: w+ > e+ ve WEIGHTED<=2
  Decay: w- > e- ve~ WEIGHTED<=2 
INFO: Generating Feynman diagrams for Process: u u~ > w+ w- c c~ QCD=0 $ z h @1
  Decay: w+ > e+ ve WEIGHTED<=2
  Decay: w- > e- ve~ WEIGHTED<=2 
INFO: Generating Feynman diagrams for Process: u u~ > w+ w- d d~ QCD=0 $ z h @1
  Decay: w+ > e+ ve WEIGHTED<=2
  Decay: w- > e- ve~ WEIGHTED<=2 
INFO: Generating Feynman diagrams for Process: u u~ > w+ w- s s~ QCD=0 $ z h @1
  Decay: w+ > e+ ve WEIGHTED<=2
  Decay: w- > e- ve~ WEIGHTED<=2 
INFO: Generating Feynman diagrams for Process: u c~ > w+ w- u c~ QCD=0 $ z h @1
  Decay: w+ > e+ ve WEIGHTED<=2
  Decay: w- > e- ve~ WEIGHTED<=2 
INFO: Generating Feynman diagrams for Process: u c~ > w+ w- d s~ QCD=0 $ z h @1
  Decay: w+ > e+ ve WEIGHTED<=2
  Decay: w- > e- ve~ WEIGHTED<=2 
INFO: Generating Feynman diagrams for Process: u d~ > w+ w- u d~ QCD=0 $ z h @1
  Decay: w+ > e+ ve WEIGHTED<=2
  Decay: w- > e- ve~ WEIGHTED<=2 
INFO: Generating Feynman diagrams for Process: u d~ > w+ w- c s~ QCD=0 $ z h @1
  Decay: w+ > e+ ve WEIGHTED<=2
  Decay: w- > e- ve~ WEIGHTED<=2 
INFO: Generating Feynman diagrams for Process: u s~ > w+ w- u s~ QCD=0 $ z h @1
  Decay: w+ > e+ ve WEIGHTED<=2
  Decay: w- > e- ve~ WEIGHTED<=2 
INFO: Generating Feynman diagrams for Process: d d > w+ w- d d QCD=0 $ z h @1
  Decay: w+ > e+ ve WEIGHTED<=2
  Decay: w- > e- ve~ WEIGHTED<=2 
INFO: Generating Feynman diagrams for Process: d s > w+ w- d s QCD=0 $ z h @1
  Decay: w+ > e+ ve WEIGHTED<=2
  Decay: w- > e- ve~ WEIGHTED<=2 
INFO: Generating Feynman diagrams for Process: d u~ > w+ w- d u~ QCD=0 $ z h @1
  Decay: w+ > e+ ve WEIGHTED<=2
  Decay: w- > e- ve~ WEIGHTED<=2 
INFO: Generating Feynman diagrams for Process: d u~ > w+ w- s c~ QCD=0 $ z h @1
  Decay: w+ > e+ ve WEIGHTED<=2
  Decay: w- > e- ve~ WEIGHTED<=2 
INFO: Generating Feynman diagrams for Process: d c~ > w+ w- d c~ QCD=0 $ z h @1
  Decay: w+ > e+ ve WEIGHTED<=2
  Decay: w- > e- ve~ WEIGHTED<=2 
INFO: Generating Feynman diagrams for Process: d d~ > w+ w- u u~ QCD=0 $ z h @1
  Decay: w+ > e+ ve WEIGHTED<=2
  Decay: w- > e- ve~ WEIGHTED<=2 
INFO: Generating Feynman diagrams for Process: d d~ > w+ w- c c~ QCD=0 $ z h @1
  Decay: w+ > e+ ve WEIGHTED<=2
  Decay: w- > e- ve~ WEIGHTED<=2 
INFO: Generating Feynman diagrams for Process: d d~ > w+ w- d d~ QCD=0 $ z h @1
  Decay: w+ > e+ ve WEIGHTED<=2
  Decay: w- > e- ve~ WEIGHTED<=2 
INFO: Generating Feynman diagrams for Process: d d~ > w+ w- s s~ QCD=0 $ z h @1
  Decay: w+ > e+ ve WEIGHTED<=2
  Decay: w- > e- ve~ WEIGHTED<=2 
INFO: Generating Feynman diagrams for Process: d s~ > w+ w- u c~ QCD=0 $ z h @1
  Decay: w+ > e+ ve WEIGHTED<=2
  Decay: w- > e- ve~ WEIGHTED<=2 
INFO: Generating Feynman diagrams for Process: d s~ > w+ w- d s~ QCD=0 $ z h @1
  Decay: w+ > e+ ve WEIGHTED<=2
  Decay: w- > e- ve~ WEIGHTED<=2 
INFO: Generating Feynman diagrams for Process: u~ u~ > w+ w- u~ u~ QCD=0 $ z h @1
  Decay: w+ > e+ ve WEIGHTED<=2
  Decay: w- > e- ve~ WEIGHTED<=2 
INFO: Generating Feynman diagrams for Process: u~ c~ > w+ w- u~ c~ QCD=0 $ z h @1
  Decay: w+ > e+ ve WEIGHTED<=2
  Decay: w- > e- ve~ WEIGHTED<=2 
INFO: Generating Feynman diagrams for Process: u~ d~ > w+ w- u~ d~ QCD=0 $ z h @1
  Decay: w+ > e+ ve WEIGHTED<=2
  Decay: w- > e- ve~ WEIGHTED<=2 
INFO: Generating Feynman diagrams for Process: u~ s~ > w+ w- u~ s~ QCD=0 $ z h @1
  Decay: w+ > e+ ve WEIGHTED<=2
  Decay: w- > e- ve~ WEIGHTED<=2 
INFO: Generating Feynman diagrams for Process: u~ s~ > w+ w- c~ d~ QCD=0 $ z h @1
  Decay: w+ > e+ ve WEIGHTED<=2
  Decay: w- > e- ve~ WEIGHTED<=2 
INFO: Generating Feynman diagrams for Process: d~ d~ > w+ w- d~ d~ QCD=0 $ z h @1
  Decay: w+ > e+ ve WEIGHTED<=2
  Decay: w- > e- ve~ WEIGHTED<=2 
INFO: Generating Feynman diagrams for Process: d~ s~ > w+ w- d~ s~ QCD=0 $ z h @1
  Decay: w+ > e+ ve WEIGHTED<=2
  Decay: w- > e- ve~ WEIGHTED<=2 
INFO: Finding symmetric diagrams for subprocess group qq_wpwmqq_wp_lvl_wm_lvl 
Generated helas calls for 32 subprocesses (2052 diagrams) in 18.475 s
Wrote files for 3348 helas calls in 7.067 s
ALOHA: aloha creates FFV2 routines
ALOHA: aloha creates FFV1 routines
ALOHA: aloha creates FFV3 routines
ALOHA: aloha creates FFV5 routines
ALOHA: aloha creates VVV1 routines
ALOHA: aloha creates VVS1 routines
ALOHA: aloha creates VVVV5 routines
ALOHA: aloha creates VVVV2 routines
save configuration file to /Users/omattelaer/Documents/workspace/2.7.2_alternate/PROC_sm_24/Cards/me5_configuration.txt
INFO: Use Fortran compiler gfortran 
INFO: Use c++ compiler clang 
INFO: Generate jpeg diagrams 
INFO: Generate web pages 
INFO: Generating MadAnalysis5 default cards tailored to this process 
[1;34mWARNING: MadAnalysis5 failed to start so that MA5 analysis will be skipped. [0m
[1;32mDEBUG: MadAnalysis5 error was: [0m
[1;32mDEBUG: ------------------------------------------------------------ [0m
[1;32mDEBUG: Traceback (most recent call last):
  File "/Users/omattelaer/Documents/workspace/2.7.2_alternate/madgraph/interface/common_run_interface.py", line 2453, in get_MadAnalysis5_interpreter
    from madanalysis.interpreter.ma5_interpreter import MA5Interpreter
  File "/Users/omattelaer/Documents/HEPTools/madanalysis5/madanalysis5/madanalysis/interpreter/ma5_interpreter.py", line 38, in <module>
    from madanalysis.core.main                        import Main
  File "/Users/omattelaer/Documents/HEPTools/madanalysis5/madanalysis5/madanalysis/core/main.py", line 25, in <module>
    from madanalysis.multiparticle.multiparticle_collection import MultiParticleCollection
  File "/Users/omattelaer/Documents/HEPTools/madanalysis5/madanalysis5/madanalysis/multiparticle/multiparticle_collection.py", line 166
    print "ERROR: impossible to convert '"+str(item)+"' to integer value"
          ^
SyntaxError: invalid syntax [0m
[1;32mDEBUG: ------------------------------------------------------------ [0m
Output to directory /Users/omattelaer/Documents/workspace/2.7.2_alternate/PROC_sm_24 done.
Type "launch" to generate events from this process, or see
/Users/omattelaer/Documents/workspace/2.7.2_alternate/PROC_sm_24/README
Run "open index.html" to see more information about this process.
launch
************************************************************
*                                                          *
*                      W E L C O M E to                    *
*             M A D G R A P H 5 _ a M C @ N L O            *
*                      M A D E V E N T                     *
*                                                          *
*                 *                       *                *
*                   *        * *        *                  *
*                     * * * * 5 * * * *                    *
*                   *        * *        *                  *
*                 *                       *                *
*                                                          *
*         VERSION 2.8.2                 2020-10-30         *
*                                                          *
*    The MadGraph5_aMC@NLO Development Team - Find us at   *
*    https://server06.fynu.ucl.ac.be/projects/madgraph     *
*                                                          *
*               Type 'help' for in-line help.              *
*                                                          *
************************************************************
INFO: load configuration from /Users/omattelaer/.mg5/mg5_configuration.txt  
INFO: load configuration from /Users/omattelaer/Documents/workspace/2.7.2_alternate/PROC_sm_24/Cards/me5_configuration.txt  
INFO: load configuration from /Users/omattelaer/Documents/workspace/2.7.2_alternate/input/mg5_configuration.txt  
INFO: load configuration from /Users/omattelaer/Documents/workspace/2.7.2_alternate/PROC_sm_24/Cards/me5_configuration.txt  
generate_events run_01
set mmjj 500
[1mINFO: modify parameter mmjj of the run_card.dat to 500.0 [0m
set sde_strategy 1
[1mINFO: modify parameter sde_strategy of the run_card.dat to 1 [0m
Do you want to edit a card (press enter to bypass editing)?
/------------------------------------------------------------\
|  [31m1[0m. param               : [32mparam_card.dat[0m                   |
|  [31m2[0m. run                 : [32mrun_card.dat[0m                     |
|  [31m3[0m. madanalysis5_parton : [32mmadanalysis5_parton_card.dat[0m     |
\------------------------------------------------------------/
 you can also
   - enter the path to a valid card or banner.
   - use the 'set' command to modify a parameter directly.
     The set option works only for param_card and run_card.
     Type 'help set' for more information on this command.
   - call an external program (ASperGE/MadWidth/...).
     Type 'help' for the list of available command
 [[4m0[0m, done, 1, param, 2, run, 3, madanalysis5_parton, enter path]
[1;34mfound line : generate p p > w+ w- j j $ z h QCD=0, w+ > l+ vl, w- > l- vl~[0m
[1;34mThis answer is not valid for current question. Keep it for next question and use here default: 0[0m
[1;32mDEBUG: keep SDE to 1 [0m
INFO: Update the dependent parameter of the param_card.dat 
[1;32mDEBUG: name ufomodel already consider as a python library cann't be reassigned(/Users/omattelaer/Documents/workspace/2.7.2_alternate/PROC_sm_24/bin/internal/ufomodel!=/Users/omattelaer/Documents/workspace/2.7.2_alternate/PROC_sm_19/bin/internal/ufomodel) [0m
[1;34mWARNING: Failed to update dependent parameter. This might create trouble for external program (like MadSpin/shower/...) [0m
Generating 10000 events with run name run_01
survey  run_01 
INFO: compile directory 
[1;32mwrite compile file for card: /Users/omattelaer/Documents/workspace/2.7.2_alternate/PROC_sm_24/Cards/param_card.dat[0m
[1;32mrun_card missed argument polbeam1. Takes default: 0.0[0m
[1;32mrun_card missed argument polbeam2. Takes default: 0.0[0m
[1;32mrun_card missed argument nb_proton1. Takes default: 1[0m
[1;32mrun_card missed argument nb_proton2. Takes default: 1[0m
[1;32mrun_card missed argument nb_neutron1. Takes default: 0[0m
[1;32mrun_card missed argument nb_neutron2. Takes default: 0[0m
[1;32mrun_card missed argument mass_ion1. Takes default: -1.0[0m
[1;32mrun_card missed argument mass_ion2. Takes default: -1.0[0m
[1;32mrun_card missed argument ickkw. Takes default: 0[0m
[1;32mrun_card missed argument highestmult. Takes default: 1[0m
[1;32mrun_card missed argument ktscheme. Takes default: 1[0m
[1;32mrun_card missed argument alpsfact. Takes default: 1.0[0m
[1;32mrun_card missed argument chcluster. Takes default: False[0m
[1;32mrun_card missed argument pdfwgt. Takes default: True[0m
[1;32mrun_card missed argument asrwgtflavor. Takes default: 5[0m
[1;32mrun_card missed argument clusinfo. Takes default: True[0m
[1;32mrun_card missed argument lhe_version. Takes default: 3.0[0m
[1;32mrun_card missed argument auto_ptj_mjj. Takes default: True[0m
[1;32mrun_card missed argument ej. Takes default: 0.0[0m
[1;32mrun_card missed argument eb. Takes default: 0.0[0m
[1;32mrun_card missed argument ea. Takes default: 0.0[0m
[1;32mrun_card missed argument el. Takes default: 0.0[0m
[1;32mrun_card missed argument ejmax. Takes default: -1.0[0m
[1;32mrun_card missed argument ebmax. Takes default: -1.0[0m
[1;32mrun_card missed argument eamax. Takes default: -1.0[0m
[1;32mrun_card missed argument elmax. Takes default: -1.0[0m
[1;32mrun_card missed argument r0gamma. Takes default: 0.4[0m
[1;32mrun_card missed argument xn. Takes default: 1.0[0m
[1;32mrun_card missed argument epsgamma. Takes default: 1.0[0m
[1;32mrun_card missed argument isoem. Takes default: True[0m
[1;32mrun_card missed argument pdgs_for_merging_cut. Takes default: [21, 1, 2, 3, 4, 5, 6][0m
[1;32mrun_card missed argument gridrun. Takes default: False[0m
[1;32mrun_card missed argument fixed_couplings. Takes default: True[0m
[1;32mrun_card missed argument mc_grouped_subproc. Takes default: True[0m
[1;32mrun_card missed argument xmtcentral. Takes default: 0.0[0m
[1;32mrun_card missed argument d. Takes default: 1.0[0m
[1;32mrun_card missed argument issgridfile. Takes default: [0m
[1;32mrun_card missed argument tmin_for_channel. Takes default: -1.0[0m
[1;32mrun_card missed argument small_width_treatment. Takes default: 1e-06[0m
compile Source Directory
[1;32mCompiling the bias module 'dummy'[0m
Using random number seed offset = 21
INFO: Running Survey 
Creating Jobs
Working on SubProcesses
INFO: Compiling for process 1/1. 
INFO:     P1_qq_wpwmqq_wp_lvl_wm_lvl  
[1;32mDEBUG: nb_hel: 4 zero amp: 0 bad_amps_hel: 46/204 [0m
[1;32mDEBUG: nb_hel: 4 zero amp: 0 bad_amps_hel: 151/344 [0m
[1;32mDEBUG: nb_hel: 4 zero amp: 0 bad_amps_hel: 46/204 [0m
[1;32mDEBUG: nb_hel: 4 zero amp: 0 bad_amps_hel: 151/344 [0m
[1;32mDEBUG: nb_hel: 6 zero amp: 0 bad_amps_hel: 296/612 [0m
[1;32mDEBUG: nb_hel: 4 zero amp: 0 bad_amps_hel: 46/204 [0m
[1;32mDEBUG: nb_hel: 1 zero amp: 0 bad_amps_hel: 0/35 [0m
[1;32mDEBUG: nb_hel: 1 zero amp: 0 bad_amps_hel: 0/35 [0m
[1;32mDEBUG: nb_hel: 6 zero amp: 0 bad_amps_hel: 296/612 [0m
[1;32mDEBUG: nb_hel: 1 zero amp: 0 bad_amps_hel: 0/35 [0m
[1;32mDEBUG: nb_hel: 4 zero amp: 0 bad_amps_hel: 46/204 [0m
[1;32mDEBUG: nb_hel: 6 zero amp: 0 bad_amps_hel: 296/612 [0m
[1;32mDEBUG: nb_hel: 4 zero amp: 0 bad_amps_hel: 46/204 [0m
[1;32mDEBUG: nb_hel: 4 zero amp: 0 bad_amps_hel: 151/344 [0m
[1;32mDEBUG: nb_hel: 1 zero amp: 0 bad_amps_hel: 0/35 [0m
[1;32mDEBUG: nb_hel: 4 zero amp: 0 bad_amps_hel: 151/344 [0m
[1;32mDEBUG: nb_hel: 4 zero amp: 0 bad_amps_hel: 46/204 [0m
[1;32mDEBUG: nb_hel: 4 zero amp: 0 bad_amps_hel: 46/204 [0m
[1;32mDEBUG: nb_hel: 4 zero amp: 0 bad_amps_hel: 46/204 [0m
[1;32mDEBUG: nb_hel: 4 zero amp: 0 bad_amps_hel: 151/344 [0m
[1;32mDEBUG: nb_hel: 6 zero amp: 0 bad_amps_hel: 296/612 [0m
[1;32mDEBUG: nb_hel: 4 zero amp: 0 bad_amps_hel: 46/204 [0m
[1;32mDEBUG: nb_hel: 6 zero amp: 0 bad_amps_hel: 296/612 [0m
[1;32mDEBUG: nb_hel: 4 zero amp: 0 bad_amps_hel: 46/204 [0m
[1;32mDEBUG: nb_hel: 1 zero amp: 0 bad_amps_hel: 0/35 [0m
[1;32mDEBUG: nb_hel: 4 zero amp: 0 bad_amps_hel: 46/204 [0m
[1;32mDEBUG: nb_hel: 4 zero amp: 0 bad_amps_hel: 46/204 [0m
[1;32mDEBUG: nb_hel: 4 zero amp: 0 bad_amps_hel: 151/344 [0m
[1;32mDEBUG: nb_hel: 6 zero amp: 0 bad_amps_hel: 296/612 [0m
[1;32mDEBUG: nb_hel: 1 zero amp: 0 bad_amps_hel: 0/35 [0m
[1;32mDEBUG: nb_hel: 4 zero amp: 0 bad_amps_hel: 46/204 [0m
[1;32mDEBUG: nb_hel: 4 zero amp: 0 bad_amps_hel: 46/204 [0m
INFO:     P1_qq_wpwmqq_wp_lvl_wm_lvl  
INFO:  Idle: 223,  Running: 8,  Completed: 0 [ current time: 14h57 ] 
INFO:  Idle: 222,  Running: 8,  Completed: 1 [  1.2s  ] 
INFO:  Idle: 220,  Running: 8,  Completed: 3 [  14.4s  ] 
INFO:  Idle: 218,  Running: 8,  Completed: 5 [  42.4s  ] 
INFO:  Idle: 216,  Running: 8,  Completed: 7 [  1m 12s  ] 
INFO:  Idle: 214,  Running: 8,  Completed: 9 [  2m 18s  ] 
INFO:  Idle: 210,  Running: 8,  Completed: 13 [  2m 57s  ] 
INFO:  Idle: 207,  Running: 8,  Completed: 16 [  3m 0s  ] 
INFO:  Idle: 206,  Running: 8,  Completed: 17 [  3m 5s  ] 
INFO:  Idle: 201,  Running: 8,  Completed: 22 [  3m 24s  ] 
INFO:  Idle: 200,  Running: 8,  Completed: 23 [  3m 36s  ] 
INFO:  Idle: 199,  Running: 8,  Completed: 24 [  4m 2s  ] 
INFO:  Idle: 197,  Running: 8,  Completed: 26 [  4m 12s  ] 
INFO:  Idle: 196,  Running: 8,  Completed: 27 [  4m 32s  ] 
INFO:  Idle: 192,  Running: 8,  Completed: 31 [  4m 48s  ] 
INFO:  Idle: 190,  Running: 8,  Completed: 33 [  4m 53s  ] 
INFO:  Idle: 188,  Running: 8,  Completed: 35 [  5m 0s  ] 
INFO:  Idle: 187,  Running: 8,  Completed: 36 [  5m 23s  ] 
INFO:  Idle: 185,  Running: 8,  Completed: 38 [  5m 32s  ] 
INFO:  Idle: 183,  Running: 8,  Completed: 40 [  5m 44s  ] 
INFO:  Idle: 180,  Running: 8,  Completed: 43 [  5m 47s  ] 
INFO:  Idle: 179,  Running: 8,  Completed: 44 [  5m 57s  ] 
INFO:  Idle: 178,  Running: 8,  Completed: 45 [  6m 3s  ] 
INFO:  Idle: 177,  Running: 8,  Completed: 46 [  6m 9s  ] 
INFO:  Idle: 175,  Running: 8,  Completed: 48 [  6m 25s  ] 
INFO:  Idle: 173,  Running: 8,  Completed: 50 [  6m 35s  ] 
INFO:  Idle: 171,  Running: 8,  Completed: 52 [  6m 40s  ] 
INFO:  Idle: 168,  Running: 8,  Completed: 55 [  7m 1s  ] 
INFO:  Idle: 167,  Running: 8,  Completed: 56 [  7m 5s  ] 
INFO:  Idle: 166,  Running: 8,  Completed: 57 [  7m 12s  ] 
INFO:  Idle: 164,  Running: 8,  Completed: 59 [  7m 17s  ] 
INFO:  Idle: 162,  Running: 8,  Completed: 61 [  7m 52s  ] 
INFO:  Idle: 160,  Running: 8,  Completed: 63 [  8m 3s  ] 
INFO:  Idle: 158,  Running: 8,  Completed: 65 [  8m 10s  ] 
INFO:  Idle: 156,  Running: 8,  Completed: 67 [  8m 57s  ] 
INFO:  Idle: 154,  Running: 8,  Completed: 69 [  9m 12s  ] 
INFO:  Idle: 149,  Running: 8,  Completed: 74 [  9m 16s  ] 
INFO:  Idle: 142,  Running: 8,  Completed: 81 [  9m 19s  ] 
INFO:  Idle: 140,  Running: 8,  Completed: 83 [  9m 50s  ] 
INFO:  Idle: 139,  Running: 8,  Completed: 84 [  10m 12s  ] 
INFO:  Idle: 137,  Running: 8,  Completed: 86 [  10m 15s  ] 
INFO:  Idle: 136,  Running: 8,  Completed: 87 [  10m 36s  ] 
INFO:  Idle: 135,  Running: 8,  Completed: 88 [  10m 47s  ] 
INFO:  Idle: 132,  Running: 8,  Completed: 91 [  10m 58s  ] 
INFO:  Idle: 130,  Running: 8,  Completed: 93 [  11m 18s  ] 
INFO:  Idle: 128,  Running: 8,  Completed: 95 [  11m 38s  ] 
INFO:  Idle: 127,  Running: 8,  Completed: 96 [  11m 43s  ] 
INFO:  Idle: 125,  Running: 8,  Completed: 98 [  11m 58s  ] 
INFO:  Idle: 122,  Running: 8,  Completed: 101 [  12m 22s  ] 
INFO:  Idle: 120,  Running: 8,  Completed: 103 [  12m 33s  ] 
INFO:  Idle: 111,  Running: 8,  Completed: 112 [  12m 36s  ] 
INFO:  Idle: 106,  Running: 8,  Completed: 117 [  12m 40s  ] 
INFO:  Idle: 102,  Running: 8,  Completed: 121 [  12m 54s  ] 
INFO:  Idle: 99,  Running: 8,  Completed: 124 [  12m 59s  ] 
INFO:  Idle: 96,  Running: 8,  Completed: 127 [  13m 6s  ] 
INFO:  Idle: 95,  Running: 8,  Completed: 128 [  13m 9s  ] 
INFO:  Idle: 94,  Running: 8,  Completed: 129 [  13m 14s  ] 
INFO:  Idle: 92,  Running: 8,  Completed: 131 [  13m 20s  ] 
INFO:  Idle: 89,  Running: 8,  Completed: 134 [  13m 35s  ] 
INFO:  Idle: 87,  Running: 8,  Completed: 136 [  13m 38s  ] 
INFO:  Idle: 83,  Running: 8,  Completed: 140 [  14m 1s  ] 
INFO:  Idle: 81,  Running: 8,  Completed: 142 [  14m 13s  ] 
INFO:  Idle: 79,  Running: 8,  Completed: 144 [  14m 18s  ] 
INFO:  Idle: 73,  Running: 8,  Completed: 150 [  14m 25s  ] 
INFO:  Idle: 71,  Running: 8,  Completed: 152 [  14m 31s  ] 
INFO:  Idle: 69,  Running: 8,  Completed: 154 [  14m 37s  ] 
INFO:  Idle: 67,  Running: 8,  Completed: 156 [  14m 46s  ] 
INFO:  Idle: 63,  Running: 8,  Completed: 160 [  14m 50s  ] 
INFO:  Idle: 61,  Running: 8,  Completed: 162 [  15m 17s  ] 
INFO:  Idle: 54,  Running: 8,  Completed: 169 [  15m 21s  ] 
INFO:  Idle: 53,  Running: 8,  Completed: 170 [  15m 29s  ] 
INFO:  Idle: 47,  Running: 8,  Completed: 176 [  15m 32s  ] 
INFO:  Idle: 45,  Running: 8,  Completed: 178 [  15m 41s  ] 
INFO:  Idle: 43,  Running: 8,  Completed: 180 [  15m 58s  ] 
INFO:  Idle: 41,  Running: 8,  Completed: 182 [  16m 1s  ] 
INFO:  Idle: 38,  Running: 8,  Completed: 185 [  16m 5s  ] 
INFO:  Idle: 37,  Running: 8,  Completed: 186 [  16m 8s  ] 
INFO:  Idle: 35,  Running: 8,  Completed: 188 [  16m 18s  ] 
INFO:  Idle: 30,  Running: 8,  Completed: 193 [  16m 22s  ] 
INFO:  Idle: 26,  Running: 8,  Completed: 197 [  16m 25s  ] 
INFO:  Idle: 20,  Running: 8,  Completed: 203 [  16m 28s  ] 
INFO:  Idle: 16,  Running: 8,  Completed: 207 [  16m 37s  ] 
INFO:  Idle: 14,  Running: 8,  Completed: 209 [  16m 50s  ] 
INFO:  Idle: 13,  Running: 8,  Completed: 210 [  17m 1s  ] 
INFO:  Idle: 12,  Running: 8,  Completed: 211 [  17m 5s  ] 
INFO:  Idle: 10,  Running: 8,  Completed: 213 [  17m 9s  ] 
INFO:  Idle: 9,  Running: 8,  Completed: 214 [  17m 26s  ] 
INFO:  Idle: 8,  Running: 8,  Completed: 215 [  17m 29s  ] 
INFO:  Idle: 7,  Running: 8,  Completed: 216 [  17m 45s  ] 
INFO:  Idle: 6,  Running: 8,  Completed: 217 [  17m 57s  ] 
INFO:  Idle: 2,  Running: 8,  Completed: 221 [  18m 14s  ] 
INFO:  Idle: 0,  Running: 7,  Completed: 224 [  18m 17s  ] 
INFO:  Idle: 0,  Running: 6,  Completed: 225 [  18m 22s  ] 
INFO:  Idle: 0,  Running: 4,  Completed: 227 [  18m 26s  ] 
INFO:  Idle: 0,  Running: 3,  Completed: 228 [  18m 50s  ] 
INFO:  Idle: 0,  Running: 2,  Completed: 229 [  18m 57s  ] 
INFO:  Idle: 0,  Running: 1,  Completed: 230 [  19m 1s  ] 
INFO:  Idle: 0,  Running: 0,  Completed: 231 [  19m 6s  ] 
INFO:  Idle: 0,  Running: 0,  Completed: 231 [  19m 6s  ] 
INFO: End survey 
refine 10000
Creating Jobs
INFO: Refine results to 10000 
INFO: Generating 10000.0 unweighted events. 
sum of cpu time of last step: 2h14m26s
INFO: Effective Luminosity 671742.9123967907 pb^-1 
[1;32mDEBUG: channel G73.022 need to improve by 1.15 (xsec=4.1071e-05 pb, iter=3) [0m
[1;32mDEBUG: channel G51 need to improve by 1.51 (xsec=0.0001261 pb, iter=3) [0m
[1;32mDEBUG: channel G48 need to improve by 1.57 (xsec=0.00011225 pb, iter=5) [0m
[1;32mDEBUG: channel G40 need to improve by 1.63 (xsec=0.00069229 pb, iter=5) [0m
[1;32mDEBUG: channel G11 need to improve by 2.95 (xsec=0.00020588 pb, iter=7) [0m
[1;32mDEBUG: channel G33 need to improve by 3.63 (xsec=0.00045459 pb, iter=5) [0m
[1;32mDEBUG: channel G58 need to improve by 4.00 (xsec=0.00019005 pb, iter=5) [0m
[1;32mDEBUG: channel G49 need to improve by 6.97 (xsec=0.00020754 pb, iter=7) [0m
[1;32mDEBUG: channel G62.022 need to improve by 9.29 (xsec=0.0021997 pb, iter=4) [0m
[1;32mDEBUG: channel G20 need to improve by 9.64 (xsec=0.00074652 pb, iter=5) [0m
[1;32mDEBUG: channel G59 need to improve by 16.67 (xsec=0.0011666 pb, iter=3) [0m
[1;32mDEBUG: channel G12 need to improve by 23.82 (xsec=0.0060633 pb, iter=5) [0m
INFO: need to improve 12 channels 
[1;32mDEBUG: G73.022 : need 27.589153155048592 event. Need 1 split job of 3450 points [0m
[1;32mDEBUG: G51 : need 84.7067812532353 event. Need 1 split job of 4540 points [0m
[1;32mDEBUG: G48 : need 75.40314191653975 event. Need 1 split job of 20000 points [0m
[1;32mDEBUG: G40 : need 465.04090082317424 event. Need 1 split job of 20000 points [0m
[1;32mDEBUG: G11 : need 138.29843080425127 event. Need 1 split job of 20000 points [0m
[1;32mDEBUG: G33 : need 305.36761054645706 event. Need 1 split job of 20000 points [0m
[1;32mDEBUG: G58 : need 127.66474050101007 event. Need 1 split job of 20000 points [0m
[1;32mDEBUG: G49 : need 139.41352403882993 event. Need 1 split job of 20000 points [0m
[1;32mDEBUG: G62.022 : need 1477.6328843992205 event. Need 2 split job of 20000 points [0m
[1;32mDEBUG: G20 : need 501.4695189624522 event. Need 1 split job of 20000 points [0m
[1;32mDEBUG: G59 : need 783.655281602096 event. Need 1 split job of 20000 points [0m
[1;32mDEBUG: G12 : need 4072.978800735461 event. Need 5 split job of 20000 points [0m
- Current estimate of cross-section: 0.017863977093831605 +- 0.00020208955539239003
    P1_qq_wpwmqq_wp_lvl_wm_lvl 
INFO:  Idle: 9,  Running: 8,  Completed: 0 [ current time: 15h16 ] 
INFO:  Idle: 8,  Running: 8,  Completed: 1 [  23.1s  ] 
INFO:  Idle: 7,  Running: 8,  Completed: 2 [  26.5s  ] 
INFO:  Idle: 5,  Running: 8,  Completed: 4 [  56.9s  ] 
INFO:  Idle: 4,  Running: 8,  Completed: 5 [  1m 6s  ] 
INFO:  Idle: 3,  Running: 8,  Completed: 6 [  1m 22s  ] 
INFO:  Idle: 2,  Running: 8,  Completed: 7 [  2m 15s  ] 
INFO:  Idle: 1,  Running: 8,  Completed: 8 [  2m 58s  ] 
INFO:  Idle: 0,  Running: 8,  Completed: 9 [  3m 10s  ] 
INFO:  Idle: 0,  Running: 7,  Completed: 10 [  5m 2s  ] 
INFO:  Idle: 0,  Running: 6,  Completed: 11 [  5m 25s  ] 
INFO:  Idle: 0,  Running: 5,  Completed: 12 [  5m 46s  ] 
INFO:  Idle: 0,  Running: 4,  Completed: 13 [  5m 49s  ] 
INFO:  Idle: 0,  Running: 3,  Completed: 14 [  6m 31s  ] 
INFO:  Idle: 0,  Running: 2,  Completed: 15 [  8m 34s  ] 
INFO:  Idle: 0,  Running: 1,  Completed: 16 [  8m 58s  ] 
INFO:  Idle: 0,  Running: 0,  Completed: 17 [  9m 6s  ] 
INFO:  Idle: 0,  Running: 0,  Completed: 17 [  9m 6s  ] 
INFO: Combining runs 
[1;32mfind 5 multijob in /Users/omattelaer/Documents/workspace/2.7.2_alternate/PROC_sm_24/SubProcesses/P1_qq_wpwmqq_wp_lvl_wm_lvl/G12[0m
[1;32mCombined 5 file generating 7591 events for /Users/omattelaer/Documents/workspace/2.7.2_alternate/PROC_sm_24/SubProcesses/P1_qq_wpwmqq_wp_lvl_wm_lvl/G12 [0m
[1;32mfind 2 multijob in /Users/omattelaer/Documents/workspace/2.7.2_alternate/PROC_sm_24/SubProcesses/P1_qq_wpwmqq_wp_lvl_wm_lvl/G62.022[0m
[1;32mCombined 2 file generating 2554 events for /Users/omattelaer/Documents/workspace/2.7.2_alternate/PROC_sm_24/SubProcesses/P1_qq_wpwmqq_wp_lvl_wm_lvl/G62.022 [0m
sum of cpu time of last step: 2h57m18s
INFO: finish refine 
refine 10000 --treshold=0.9
No need for second refine due to stability of cross-section
INFO: Combining Events 
[1;32mDEBUG: write 10000 event (efficiency 65 %, truncation 0.08 %) after 1 iteration(s) [0m
  === Results Summary for run: run_01 tag: tag_1 ===

     Cross-section :   0.01783 +- 5.099e-05 pb
     Nb of events :  10000
 
fail
[1;34mFailed to access python version of LHAPDF: If the python interface to LHAPDF is available on your system, try adding its location to the PYTHONPATH environment variable and theLHAPDF library location to LD_LIBRARY_PATH (linux) or DYLD_LIBRARY_PATH (mac os x).The required LD_LIBRARY_PATH is /Users/omattelaer/Documents/HEPTools/lhapdf6_py3/lib[0m
INFO: can not run systematics since can not link python to lhapdf 
store_events
INFO: Storing parton level results 
INFO: End Parton 
reweight -from_cards
decay_events -from_cards
INFO: Madanalysis5 parton-level analysis was skipped following user request. 
INFO: To run the analysis, remove or comment the tag '@MG5aMC skip_analysis' in
  '/Users/omattelaer/Documents/workspace/2.7.2_alternate/PROC_sm_24/Cards/madanalysis5_parton_card.dat'. 
INFO: storing files of previous run 
INFO: Done 
quit
INFO:  
more information in /Users/omattelaer/Documents/workspace/2.7.2_alternate/PROC_sm_24/index.html
generate p p > w+ w- j j $ z h QCD=0, w+ > l+ vl, w- > l- vl~
INFO: Trying process: g g > w+ w- g g QCD=0 $ z h @1  
INFO: Trying process: g g > w+ w- u u~ QCD=0 $ z h @1  
INFO: Trying process: g g > w+ w- u c~ QCD=0 $ z h @1  
INFO: Trying process: g g > w+ w- c u~ QCD=0 $ z h @1  
INFO: Trying process: g g > w+ w- c c~ QCD=0 $ z h @1  
INFO: Trying process: g g > w+ w- d d~ QCD=0 $ z h @1  
INFO: Trying process: g g > w+ w- d s~ QCD=0 $ z h @1  
INFO: Trying process: g g > w+ w- s d~ QCD=0 $ z h @1  
INFO: Trying process: g g > w+ w- s s~ QCD=0 $ z h @1  
INFO: Trying process: u u > w+ w- u u QCD=0 $ z h @1  
INFO: Process has 102 diagrams 
INFO: Trying process: u u > w+ w- u c QCD=0 $ z h @1  
INFO: Trying process: u u > w+ w- c c QCD=0 $ z h @1  
INFO: Trying process: u c > w+ w- u u QCD=0 $ z h @1  
INFO: Trying process: u c > w+ w- u c QCD=0 $ z h @1  
INFO: Process has 51 diagrams 
INFO: Trying process: u c > w+ w- c c QCD=0 $ z h @1  
INFO: Trying process: u d > w+ w- u d QCD=0 $ z h @1  
INFO: Process has 86 diagrams 
INFO: Trying process: u d > w+ w- u s QCD=0 $ z h @1  
INFO: Trying process: u d > w+ w- c d QCD=0 $ z h @1  
INFO: Trying process: u d > w+ w- c s QCD=0 $ z h @1  
INFO: Trying process: u s > w+ w- u d QCD=0 $ z h @1  
INFO: Trying process: u s > w+ w- u s QCD=0 $ z h @1  
INFO: Process has 51 diagrams 
INFO: Trying process: u s > w+ w- c d QCD=0 $ z h @1  
INFO: Process has 35 diagrams 
INFO: Trying process: u s > w+ w- c s QCD=0 $ z h @1  
INFO: Trying process: u u~ > w+ w- u u~ QCD=0 $ z h @1  
INFO: Process has 102 diagrams 
INFO: Trying process: u u~ > w+ w- c c~ QCD=0 $ z h @1  
INFO: Process has 51 diagrams 
INFO: Trying process: u u~ > w+ w- d d~ QCD=0 $ z h @1  
INFO: Process has 86 diagrams 
INFO: Trying process: u u~ > w+ w- s s~ QCD=0 $ z h @1  
INFO: Process has 51 diagrams 
INFO: Trying process: u c~ > w+ w- u c~ QCD=0 $ z h @1  
INFO: Process has 51 diagrams 
INFO: Trying process: u c~ > w+ w- d s~ QCD=0 $ z h @1  
INFO: Process has 35 diagrams 
INFO: Trying process: u d~ > w+ w- u d~ QCD=0 $ z h @1  
INFO: Process has 86 diagrams 
INFO: Trying process: u d~ > w+ w- c s~ QCD=0 $ z h @1  
INFO: Process has 35 diagrams 
INFO: Trying process: u s~ > w+ w- u s~ QCD=0 $ z h @1  
INFO: Process has 51 diagrams 
INFO: Process c u > w+ w- u c added to mirror process u c > w+ w- u c 
INFO: Trying process: c c > w+ w- u u QCD=0 $ z h @1  
INFO: Trying process: c c > w+ w- u c QCD=0 $ z h @1  
INFO: Trying process: c c > w+ w- c c QCD=0 $ z h @1  
INFO: Process has 102 diagrams 
INFO: Trying process: c d > w+ w- u d QCD=0 $ z h @1  
INFO: Trying process: c d > w+ w- u s QCD=0 $ z h @1  
INFO: Process has 35 diagrams 
INFO: Trying process: c d > w+ w- c d QCD=0 $ z h @1  
INFO: Process has 51 diagrams 
INFO: Trying process: c d > w+ w- c s QCD=0 $ z h @1  
INFO: Trying process: c s > w+ w- u d QCD=0 $ z h @1  
INFO: Trying process: c s > w+ w- u s QCD=0 $ z h @1  
INFO: Trying process: c s > w+ w- c d QCD=0 $ z h @1  
INFO: Trying process: c s > w+ w- c s QCD=0 $ z h @1  
INFO: Process has 86 diagrams 
INFO: Trying process: c u~ > w+ w- c u~ QCD=0 $ z h @1  
INFO: Process has 51 diagrams 
INFO: Trying process: c u~ > w+ w- s d~ QCD=0 $ z h @1  
INFO: Process has 35 diagrams 
INFO: Trying process: c c~ > w+ w- u u~ QCD=0 $ z h @1  
INFO: Process has 51 diagrams 
INFO: Trying process: c c~ > w+ w- c c~ QCD=0 $ z h @1  
INFO: Process has 102 diagrams 
INFO: Trying process: c c~ > w+ w- d d~ QCD=0 $ z h @1  
INFO: Process has 51 diagrams 
INFO: Trying process: c c~ > w+ w- s s~ QCD=0 $ z h @1  
INFO: Process has 86 diagrams 
INFO: Trying process: c d~ > w+ w- c d~ QCD=0 $ z h @1  
INFO: Process has 51 diagrams 
INFO: Trying process: c s~ > w+ w- u d~ QCD=0 $ z h @1  
INFO: Process has 35 diagrams 
INFO: Trying process: c s~ > w+ w- c s~ QCD=0 $ z h @1  
INFO: Process has 86 diagrams 
INFO: Process d u > w+ w- u d added to mirror process u d > w+ w- u d 
INFO: Process d c > w+ w- u s added to mirror process c d > w+ w- u s 
INFO: Process d c > w+ w- c d added to mirror process c d > w+ w- c d 
INFO: Trying process: d d > w+ w- d d QCD=0 $ z h @1  
INFO: Process has 102 diagrams 
INFO: Trying process: d d > w+ w- d s QCD=0 $ z h @1  
INFO: Trying process: d d > w+ w- s s QCD=0 $ z h @1  
INFO: Trying process: d s > w+ w- d d QCD=0 $ z h @1  
INFO: Trying process: d s > w+ w- d s QCD=0 $ z h @1  
INFO: Process has 51 diagrams 
INFO: Trying process: d s > w+ w- s s QCD=0 $ z h @1  
INFO: Trying process: d u~ > w+ w- d u~ QCD=0 $ z h @1  
INFO: Process has 86 diagrams 
INFO: Trying process: d u~ > w+ w- s c~ QCD=0 $ z h @1  
INFO: Process has 35 diagrams 
INFO: Trying process: d c~ > w+ w- d c~ QCD=0 $ z h @1  
INFO: Process has 51 diagrams 
INFO: Trying process: d d~ > w+ w- u u~ QCD=0 $ z h @1  
INFO: Process has 86 diagrams 
INFO: Trying process: d d~ > w+ w- c c~ QCD=0 $ z h @1  
INFO: Process has 51 diagrams 
INFO: Trying process: d d~ > w+ w- d d~ QCD=0 $ z h @1  
INFO: Process has 102 diagrams 
INFO: Trying process: d d~ > w+ w- s s~ QCD=0 $ z h @1  
INFO: Process has 51 diagrams 
INFO: Trying process: d s~ > w+ w- u c~ QCD=0 $ z h @1  
INFO: Process has 35 diagrams 
INFO: Trying process: d s~ > w+ w- d s~ QCD=0 $ z h @1  
INFO: Process has 51 diagrams 
INFO: Process s u > w+ w- u s added to mirror process u s > w+ w- u s 
INFO: Process s u > w+ w- c d added to mirror process u s > w+ w- c d 
INFO: Process s c > w+ w- c s added to mirror process c s > w+ w- c s 
INFO: Process s d > w+ w- d s added to mirror process d s > w+ w- d s 
INFO: Trying process: s s > w+ w- d d QCD=0 $ z h @1  
INFO: Trying process: s s > w+ w- d s QCD=0 $ z h @1  
INFO: Trying process: s s > w+ w- s s QCD=0 $ z h @1  
INFO: Process has 102 diagrams 
INFO: Trying process: s u~ > w+ w- s u~ QCD=0 $ z h @1  
INFO: Process has 51 diagrams 
INFO: Trying process: s c~ > w+ w- d u~ QCD=0 $ z h @1  
INFO: Process has 35 diagrams 
INFO: Trying process: s c~ > w+ w- s c~ QCD=0 $ z h @1  
INFO: Process has 86 diagrams 
INFO: Trying process: s d~ > w+ w- c u~ QCD=0 $ z h @1  
INFO: Process has 35 diagrams 
INFO: Trying process: s d~ > w+ w- s d~ QCD=0 $ z h @1  
INFO: Process has 51 diagrams 
INFO: Trying process: s s~ > w+ w- u u~ QCD=0 $ z h @1  
INFO: Process has 51 diagrams 
INFO: Trying process: s s~ > w+ w- c c~ QCD=0 $ z h @1  
INFO: Process has 86 diagrams 
INFO: Trying process: s s~ > w+ w- d d~ QCD=0 $ z h @1  
INFO: Process has 51 diagrams 
INFO: Trying process: s s~ > w+ w- s s~ QCD=0 $ z h @1  
INFO: Process has 102 diagrams 
INFO: Process u~ u > w+ w- u u~ added to mirror process u u~ > w+ w- u u~ 
INFO: Process u~ u > w+ w- c c~ added to mirror process u u~ > w+ w- c c~ 
INFO: Process u~ u > w+ w- d d~ added to mirror process u u~ > w+ w- d d~ 
INFO: Process u~ u > w+ w- s s~ added to mirror process u u~ > w+ w- s s~ 
INFO: Process u~ c > w+ w- c u~ added to mirror process c u~ > w+ w- c u~ 
INFO: Process u~ c > w+ w- s d~ added to mirror process c u~ > w+ w- s d~ 
INFO: Process u~ d > w+ w- d u~ added to mirror process d u~ > w+ w- d u~ 
INFO: Process u~ d > w+ w- s c~ added to mirror process d u~ > w+ w- s c~ 
INFO: Process u~ s > w+ w- s u~ added to mirror process s u~ > w+ w- s u~ 
INFO: Trying process: u~ u~ > w+ w- u~ u~ QCD=0 $ z h @1  
INFO: Process has 102 diagrams 
INFO: Trying process: u~ c~ > w+ w- u~ c~ QCD=0 $ z h @1  
INFO: Process has 51 diagrams 
INFO: Trying process: u~ d~ > w+ w- u~ d~ QCD=0 $ z h @1  
INFO: Process has 86 diagrams 
INFO: Trying process: u~ s~ > w+ w- u~ s~ QCD=0 $ z h @1  
INFO: Process has 51 diagrams 
INFO: Trying process: u~ s~ > w+ w- c~ d~ QCD=0 $ z h @1  
INFO: Process has 35 diagrams 
INFO: Process c~ u > w+ w- u c~ added to mirror process u c~ > w+ w- u c~ 
INFO: Process c~ u > w+ w- d s~ added to mirror process u c~ > w+ w- d s~ 
INFO: Process c~ c > w+ w- u u~ added to mirror process c c~ > w+ w- u u~ 
INFO: Process c~ c > w+ w- c c~ added to mirror process c c~ > w+ w- c c~ 
INFO: Process c~ c > w+ w- d d~ added to mirror process c c~ > w+ w- d d~ 
INFO: Process c~ c > w+ w- s s~ added to mirror process c c~ > w+ w- s s~ 
INFO: Process c~ d > w+ w- d c~ added to mirror process d c~ > w+ w- d c~ 
INFO: Process c~ s > w+ w- d u~ added to mirror process s c~ > w+ w- d u~ 
INFO: Process c~ s > w+ w- s c~ added to mirror process s c~ > w+ w- s c~ 
INFO: Process c~ u~ > w+ w- u~ c~ added to mirror process u~ c~ > w+ w- u~ c~ 
INFO: Trying process: c~ c~ > w+ w- c~ c~ QCD=0 $ z h @1  
INFO: Process has 102 diagrams 
INFO: Trying process: c~ d~ > w+ w- u~ s~ QCD=0 $ z h @1  
INFO: Process has 35 diagrams 
INFO: Trying process: c~ d~ > w+ w- c~ d~ QCD=0 $ z h @1  
INFO: Process has 51 diagrams 
INFO: Trying process: c~ s~ > w+ w- c~ s~ QCD=0 $ z h @1  
INFO: Process has 86 diagrams 
INFO: Process d~ u > w+ w- u d~ added to mirror process u d~ > w+ w- u d~ 
INFO: Process d~ u > w+ w- c s~ added to mirror process u d~ > w+ w- c s~ 
INFO: Process d~ c > w+ w- c d~ added to mirror process c d~ > w+ w- c d~ 
INFO: Process d~ d > w+ w- u u~ added to mirror process d d~ > w+ w- u u~ 
INFO: Process d~ d > w+ w- c c~ added to mirror process d d~ > w+ w- c c~ 
INFO: Process d~ d > w+ w- d d~ added to mirror process d d~ > w+ w- d d~ 
INFO: Process d~ d > w+ w- s s~ added to mirror process d d~ > w+ w- s s~ 
INFO: Process d~ s > w+ w- c u~ added to mirror process s d~ > w+ w- c u~ 
INFO: Process d~ s > w+ w- s d~ added to mirror process s d~ > w+ w- s d~ 
INFO: Process d~ u~ > w+ w- u~ d~ added to mirror process u~ d~ > w+ w- u~ d~ 
INFO: Process d~ c~ > w+ w- u~ s~ added to mirror process c~ d~ > w+ w- u~ s~ 
INFO: Process d~ c~ > w+ w- c~ d~ added to mirror process c~ d~ > w+ w- c~ d~ 
INFO: Trying process: d~ d~ > w+ w- d~ d~ QCD=0 $ z h @1  
INFO: Process has 102 diagrams 
INFO: Trying process: d~ s~ > w+ w- d~ s~ QCD=0 $ z h @1  
INFO: Process has 51 diagrams 
INFO: Process s~ u > w+ w- u s~ added to mirror process u s~ > w+ w- u s~ 
INFO: Process s~ c > w+ w- u d~ added to mirror process c s~ > w+ w- u d~ 
INFO: Process s~ c > w+ w- c s~ added to mirror process c s~ > w+ w- c s~ 
INFO: Process s~ d > w+ w- u c~ added to mirror process d s~ > w+ w- u c~ 
INFO: Process s~ d > w+ w- d s~ added to mirror process d s~ > w+ w- d s~ 
INFO: Process s~ s > w+ w- u u~ added to mirror process s s~ > w+ w- u u~ 
INFO: Process s~ s > w+ w- c c~ added to mirror process s s~ > w+ w- c c~ 
INFO: Process s~ s > w+ w- d d~ added to mirror process s s~ > w+ w- d d~ 
INFO: Process s~ s > w+ w- s s~ added to mirror process s s~ > w+ w- s s~ 
INFO: Process s~ u~ > w+ w- u~ s~ added to mirror process u~ s~ > w+ w- u~ s~ 
INFO: Process s~ u~ > w+ w- c~ d~ added to mirror process u~ s~ > w+ w- c~ d~ 
INFO: Process s~ c~ > w+ w- c~ s~ added to mirror process c~ s~ > w+ w- c~ s~ 
INFO: Process s~ d~ > w+ w- d~ s~ added to mirror process d~ s~ > w+ w- d~ s~ 
INFO: Trying process: s~ s~ > w+ w- s~ s~ QCD=0 $ z h @1  
INFO: Process has 102 diagrams 
INFO: Checking for minimal orders which gives processes. 
INFO: Please specify coupling orders to bypass this step. 
INFO: Trying process: w+ > e+ ve WEIGHTED<=2  
INFO: Process has 1 diagrams 
INFO: Trying process: w+ > e+ vm WEIGHTED<=2  
INFO: Trying process: w+ > e+ vt WEIGHTED<=2  
INFO: Trying process: w+ > mu+ ve WEIGHTED<=2  
INFO: Trying process: w+ > mu+ vm WEIGHTED<=2  
INFO: Process has 1 diagrams 
INFO: Trying process: w+ > mu+ vt WEIGHTED<=2  
INFO: Checking for minimal orders which gives processes. 
INFO: Please specify coupling orders to bypass this step. 
INFO: Trying process: w- > e- ve~ WEIGHTED<=2  
INFO: Process has 1 diagrams 
INFO: Trying process: w- > e- vm~ WEIGHTED<=2  
INFO: Trying process: w- > e- vt~ WEIGHTED<=2  
INFO: Trying process: w- > mu- ve~ WEIGHTED<=2  
INFO: Trying process: w- > mu- vm~ WEIGHTED<=2  
INFO: Process has 1 diagrams 
INFO: Trying process: w- > mu- vt~ WEIGHTED<=2  
1 processes with 3904 diagrams generated in 6.508 s
Total: 1 processes with 3904 diagrams
output
INFO: initialize a new directory: PROC_sm_25 
INFO: remove old information in PROC_sm_25 
INFO: Organizing processes into subprocess groups 
INFO: Organizing processes into subprocess groups 
INFO: Generating Helas calls for process: u u > w+ w- u u QCD=0 $ z h @1 
INFO: Generating Helas calls for process: u c > w+ w- u c QCD=0 $ z h @1 
INFO: Generating Helas calls for process: u d > w+ w- u d QCD=0 $ z h @1 
INFO: Generating Helas calls for process: u s > w+ w- u s QCD=0 $ z h @1 
INFO: Generating Helas calls for process: u s > w+ w- c d QCD=0 $ z h @1 
INFO: Generating Helas calls for process: u u~ > w+ w- u u~ QCD=0 $ z h @1 
INFO: Generating Helas calls for process: u u~ > w+ w- c c~ QCD=0 $ z h @1 
INFO: Generating Helas calls for process: u u~ > w+ w- d d~ QCD=0 $ z h @1 
INFO: Generating Helas calls for process: u u~ > w+ w- s s~ QCD=0 $ z h @1 
INFO: Generating Helas calls for process: u c~ > w+ w- u c~ QCD=0 $ z h @1 
INFO: Generating Helas calls for process: u c~ > w+ w- d s~ QCD=0 $ z h @1 
INFO: Generating Helas calls for process: u d~ > w+ w- u d~ QCD=0 $ z h @1 
INFO: Generating Helas calls for process: u d~ > w+ w- c s~ QCD=0 $ z h @1 
INFO: Generating Helas calls for process: u s~ > w+ w- u s~ QCD=0 $ z h @1 
INFO: Combined process c c > w+ w- c c QCD=0 $ z h @1 with process u u > w+ w- u u QCD=0 $ z h @1 
INFO: Combined process c d > w+ w- u s QCD=0 $ z h @1 with process u s > w+ w- c d QCD=0 $ z h @1 
INFO: Combined process c d > w+ w- c d QCD=0 $ z h @1 with process u s > w+ w- u s QCD=0 $ z h @1 
INFO: Combined process c s > w+ w- c s QCD=0 $ z h @1 with process u d > w+ w- u d QCD=0 $ z h @1 
INFO: Combined process c u~ > w+ w- c u~ QCD=0 $ z h @1 with process u c~ > w+ w- u c~ QCD=0 $ z h @1 
INFO: Combined process c u~ > w+ w- s d~ QCD=0 $ z h @1 with process u c~ > w+ w- d s~ QCD=0 $ z h @1 
INFO: Combined process c c~ > w+ w- u u~ QCD=0 $ z h @1 with process u u~ > w+ w- c c~ QCD=0 $ z h @1 
INFO: Combined process c c~ > w+ w- c c~ QCD=0 $ z h @1 with process u u~ > w+ w- u u~ QCD=0 $ z h @1 
INFO: Combined process c c~ > w+ w- d d~ QCD=0 $ z h @1 with process u u~ > w+ w- s s~ QCD=0 $ z h @1 
INFO: Combined process c c~ > w+ w- s s~ QCD=0 $ z h @1 with process u u~ > w+ w- d d~ QCD=0 $ z h @1 
INFO: Combined process c d~ > w+ w- c d~ QCD=0 $ z h @1 with process u s~ > w+ w- u s~ QCD=0 $ z h @1 
INFO: Combined process c s~ > w+ w- u d~ QCD=0 $ z h @1 with process u d~ > w+ w- c s~ QCD=0 $ z h @1 
INFO: Combined process c s~ > w+ w- c s~ QCD=0 $ z h @1 with process u d~ > w+ w- u d~ QCD=0 $ z h @1 
INFO: Generating Helas calls for process: d d > w+ w- d d QCD=0 $ z h @1 
INFO: Generating Helas calls for process: d s > w+ w- d s QCD=0 $ z h @1 
INFO: Generating Helas calls for process: d u~ > w+ w- d u~ QCD=0 $ z h @1 
INFO: Generating Helas calls for process: d u~ > w+ w- s c~ QCD=0 $ z h @1 
INFO: Generating Helas calls for process: d c~ > w+ w- d c~ QCD=0 $ z h @1 
INFO: Generating Helas calls for process: d d~ > w+ w- u u~ QCD=0 $ z h @1 
INFO: Generating Helas calls for process: d d~ > w+ w- c c~ QCD=0 $ z h @1 
INFO: Generating Helas calls for process: d d~ > w+ w- d d~ QCD=0 $ z h @1 
INFO: Generating Helas calls for process: d d~ > w+ w- s s~ QCD=0 $ z h @1 
INFO: Generating Helas calls for process: d s~ > w+ w- u c~ QCD=0 $ z h @1 
INFO: Generating Helas calls for process: d s~ > w+ w- d s~ QCD=0 $ z h @1 
INFO: Combined process s s > w+ w- s s QCD=0 $ z h @1 with process d d > w+ w- d d QCD=0 $ z h @1 
INFO: Combined process s u~ > w+ w- s u~ QCD=0 $ z h @1 with process d c~ > w+ w- d c~ QCD=0 $ z h @1 
INFO: Combined process s c~ > w+ w- d u~ QCD=0 $ z h @1 with process d u~ > w+ w- s c~ QCD=0 $ z h @1 
INFO: Combined process s c~ > w+ w- s c~ QCD=0 $ z h @1 with process d u~ > w+ w- d u~ QCD=0 $ z h @1 
INFO: Combined process s d~ > w+ w- c u~ QCD=0 $ z h @1 with process d s~ > w+ w- u c~ QCD=0 $ z h @1 
INFO: Combined process s d~ > w+ w- s d~ QCD=0 $ z h @1 with process d s~ > w+ w- d s~ QCD=0 $ z h @1 
INFO: Combined process s s~ > w+ w- u u~ QCD=0 $ z h @1 with process d d~ > w+ w- c c~ QCD=0 $ z h @1 
INFO: Combined process s s~ > w+ w- c c~ QCD=0 $ z h @1 with process d d~ > w+ w- u u~ QCD=0 $ z h @1 
INFO: Combined process s s~ > w+ w- d d~ QCD=0 $ z h @1 with process d d~ > w+ w- s s~ QCD=0 $ z h @1 
INFO: Combined process s s~ > w+ w- s s~ QCD=0 $ z h @1 with process d d~ > w+ w- d d~ QCD=0 $ z h @1 
INFO: Generating Helas calls for process: u~ u~ > w+ w- u~ u~ QCD=0 $ z h @1 
INFO: Generating Helas calls for process: u~ c~ > w+ w- u~ c~ QCD=0 $ z h @1 
INFO: Generating Helas calls for process: u~ d~ > w+ w- u~ d~ QCD=0 $ z h @1 
INFO: Generating Helas calls for process: u~ s~ > w+ w- u~ s~ QCD=0 $ z h @1 
INFO: Generating Helas calls for process: u~ s~ > w+ w- c~ d~ QCD=0 $ z h @1 
INFO: Combined process c~ c~ > w+ w- c~ c~ QCD=0 $ z h @1 with process u~ u~ > w+ w- u~ u~ QCD=0 $ z h @1 
INFO: Combined process c~ d~ > w+ w- u~ s~ QCD=0 $ z h @1 with process u~ s~ > w+ w- c~ d~ QCD=0 $ z h @1 
INFO: Combined process c~ d~ > w+ w- c~ d~ QCD=0 $ z h @1 with process u~ s~ > w+ w- u~ s~ QCD=0 $ z h @1 
INFO: Combined process c~ s~ > w+ w- c~ s~ QCD=0 $ z h @1 with process u~ d~ > w+ w- u~ d~ QCD=0 $ z h @1 
INFO: Generating Helas calls for process: d~ d~ > w+ w- d~ d~ QCD=0 $ z h @1 
INFO: Generating Helas calls for process: d~ s~ > w+ w- d~ s~ QCD=0 $ z h @1 
INFO: Combined process s~ s~ > w+ w- s~ s~ QCD=0 $ z h @1 with process d~ d~ > w+ w- d~ d~ QCD=0 $ z h @1 
INFO: Generating Helas calls for process: w+ > e+ ve WEIGHTED<=2 
INFO: Generating Helas calls for process: w+ > mu+ vm WEIGHTED<=2 
INFO: Generating Helas calls for process: w- > e- ve~ WEIGHTED<=2 
INFO: Generating Helas calls for process: w- > mu- vm~ WEIGHTED<=2 
INFO: Combine u u > w+ w- u u QCD=0 $ z h @1 with decays w+ > e+ ve WEIGHTED<=2, w- > e- ve~ WEIGHTED<=2 
INFO: Combine u u > w+ w- u u QCD=0 $ z h @1 with decays w+ > e+ ve WEIGHTED<=2, w- > mu- vm~ WEIGHTED<=2 
INFO: Combining process with u u > w+ w- u u QCD=0 $ z h @1
  Decay: w+ > e+ ve WEIGHTED<=2
  Decay: w- > e- ve~ WEIGHTED<=2 
INFO: Combine u u > w+ w- u u QCD=0 $ z h @1 with decays w+ > mu+ vm WEIGHTED<=2, w- > e- ve~ WEIGHTED<=2 
INFO: Combining process with u u > w+ w- u u QCD=0 $ z h @1
  Decay: w+ > e+ ve WEIGHTED<=2
  Decay: w- > e- ve~ WEIGHTED<=2 
INFO: Combine u u > w+ w- u u QCD=0 $ z h @1 with decays w+ > mu+ vm WEIGHTED<=2, w- > mu- vm~ WEIGHTED<=2 
INFO: Combining process with u u > w+ w- u u QCD=0 $ z h @1
  Decay: w+ > e+ ve WEIGHTED<=2
  Decay: w- > e- ve~ WEIGHTED<=2 
INFO: Combine u c > w+ w- u c QCD=0 $ z h @1 with decays w+ > e+ ve WEIGHTED<=2, w- > e- ve~ WEIGHTED<=2 
INFO: Combine u c > w+ w- u c QCD=0 $ z h @1 with decays w+ > e+ ve WEIGHTED<=2, w- > mu- vm~ WEIGHTED<=2 
INFO: Combining process with u c > w+ w- u c QCD=0 $ z h @1
  Decay: w+ > e+ ve WEIGHTED<=2
  Decay: w- > e- ve~ WEIGHTED<=2 
INFO: Combine u c > w+ w- u c QCD=0 $ z h @1 with decays w+ > mu+ vm WEIGHTED<=2, w- > e- ve~ WEIGHTED<=2 
INFO: Combining process with u c > w+ w- u c QCD=0 $ z h @1
  Decay: w+ > e+ ve WEIGHTED<=2
  Decay: w- > e- ve~ WEIGHTED<=2 
INFO: Combine u c > w+ w- u c QCD=0 $ z h @1 with decays w+ > mu+ vm WEIGHTED<=2, w- > mu- vm~ WEIGHTED<=2 
INFO: Combining process with u c > w+ w- u c QCD=0 $ z h @1
  Decay: w+ > e+ ve WEIGHTED<=2
  Decay: w- > e- ve~ WEIGHTED<=2 
INFO: Combine u d > w+ w- u d QCD=0 $ z h @1 with decays w+ > e+ ve WEIGHTED<=2, w- > e- ve~ WEIGHTED<=2 
INFO: Combine u d > w+ w- u d QCD=0 $ z h @1 with decays w+ > e+ ve WEIGHTED<=2, w- > mu- vm~ WEIGHTED<=2 
INFO: Combining process with u d > w+ w- u d QCD=0 $ z h @1
  Decay: w+ > e+ ve WEIGHTED<=2
  Decay: w- > e- ve~ WEIGHTED<=2 
INFO: Combine u d > w+ w- u d QCD=0 $ z h @1 with decays w+ > mu+ vm WEIGHTED<=2, w- > e- ve~ WEIGHTED<=2 
INFO: Combining process with u d > w+ w- u d QCD=0 $ z h @1
  Decay: w+ > e+ ve WEIGHTED<=2
  Decay: w- > e- ve~ WEIGHTED<=2 
INFO: Combine u d > w+ w- u d QCD=0 $ z h @1 with decays w+ > mu+ vm WEIGHTED<=2, w- > mu- vm~ WEIGHTED<=2 
INFO: Combining process with u d > w+ w- u d QCD=0 $ z h @1
  Decay: w+ > e+ ve WEIGHTED<=2
  Decay: w- > e- ve~ WEIGHTED<=2 
INFO: Combine u s > w+ w- u s QCD=0 $ z h @1 with decays w+ > e+ ve WEIGHTED<=2, w- > e- ve~ WEIGHTED<=2 
INFO: Combine u s > w+ w- u s QCD=0 $ z h @1 with decays w+ > e+ ve WEIGHTED<=2, w- > mu- vm~ WEIGHTED<=2 
INFO: Combining process with u s > w+ w- u s QCD=0 $ z h @1
  Decay: w+ > e+ ve WEIGHTED<=2
  Decay: w- > e- ve~ WEIGHTED<=2 
INFO: Combine u s > w+ w- u s QCD=0 $ z h @1 with decays w+ > mu+ vm WEIGHTED<=2, w- > e- ve~ WEIGHTED<=2 
INFO: Combining process with u s > w+ w- u s QCD=0 $ z h @1
  Decay: w+ > e+ ve WEIGHTED<=2
  Decay: w- > e- ve~ WEIGHTED<=2 
INFO: Combine u s > w+ w- u s QCD=0 $ z h @1 with decays w+ > mu+ vm WEIGHTED<=2, w- > mu- vm~ WEIGHTED<=2 
INFO: Combining process with u s > w+ w- u s QCD=0 $ z h @1
  Decay: w+ > e+ ve WEIGHTED<=2
  Decay: w- > e- ve~ WEIGHTED<=2 
INFO: Combine u s > w+ w- c d QCD=0 $ z h @1 with decays w+ > e+ ve WEIGHTED<=2, w- > e- ve~ WEIGHTED<=2 
INFO: Combine u s > w+ w- c d QCD=0 $ z h @1 with decays w+ > e+ ve WEIGHTED<=2, w- > mu- vm~ WEIGHTED<=2 
INFO: Combining process with u s > w+ w- c d QCD=0 $ z h @1
  Decay: w+ > e+ ve WEIGHTED<=2
  Decay: w- > e- ve~ WEIGHTED<=2 
INFO: Combine u s > w+ w- c d QCD=0 $ z h @1 with decays w+ > mu+ vm WEIGHTED<=2, w- > e- ve~ WEIGHTED<=2 
INFO: Combining process with u s > w+ w- c d QCD=0 $ z h @1
  Decay: w+ > e+ ve WEIGHTED<=2
  Decay: w- > e- ve~ WEIGHTED<=2 
INFO: Combine u s > w+ w- c d QCD=0 $ z h @1 with decays w+ > mu+ vm WEIGHTED<=2, w- > mu- vm~ WEIGHTED<=2 
INFO: Combining process with u s > w+ w- c d QCD=0 $ z h @1
  Decay: w+ > e+ ve WEIGHTED<=2
  Decay: w- > e- ve~ WEIGHTED<=2 
INFO: Combine u u~ > w+ w- u u~ QCD=0 $ z h @1 with decays w+ > e+ ve WEIGHTED<=2, w- > e- ve~ WEIGHTED<=2 
INFO: Combine u u~ > w+ w- u u~ QCD=0 $ z h @1 with decays w+ > e+ ve WEIGHTED<=2, w- > mu- vm~ WEIGHTED<=2 
INFO: Combining process with u u~ > w+ w- u u~ QCD=0 $ z h @1
  Decay: w+ > e+ ve WEIGHTED<=2
  Decay: w- > e- ve~ WEIGHTED<=2 
INFO: Combine u u~ > w+ w- u u~ QCD=0 $ z h @1 with decays w+ > mu+ vm WEIGHTED<=2, w- > e- ve~ WEIGHTED<=2 
INFO: Combining process with u u~ > w+ w- u u~ QCD=0 $ z h @1
  Decay: w+ > e+ ve WEIGHTED<=2
  Decay: w- > e- ve~ WEIGHTED<=2 
INFO: Combine u u~ > w+ w- u u~ QCD=0 $ z h @1 with decays w+ > mu+ vm WEIGHTED<=2, w- > mu- vm~ WEIGHTED<=2 
INFO: Combining process with u u~ > w+ w- u u~ QCD=0 $ z h @1
  Decay: w+ > e+ ve WEIGHTED<=2
  Decay: w- > e- ve~ WEIGHTED<=2 
INFO: Combine u u~ > w+ w- c c~ QCD=0 $ z h @1 with decays w+ > e+ ve WEIGHTED<=2, w- > e- ve~ WEIGHTED<=2 
INFO: Combine u u~ > w+ w- c c~ QCD=0 $ z h @1 with decays w+ > e+ ve WEIGHTED<=2, w- > mu- vm~ WEIGHTED<=2 
INFO: Combining process with u u~ > w+ w- c c~ QCD=0 $ z h @1
  Decay: w+ > e+ ve WEIGHTED<=2
  Decay: w- > e- ve~ WEIGHTED<=2 
INFO: Combine u u~ > w+ w- c c~ QCD=0 $ z h @1 with decays w+ > mu+ vm WEIGHTED<=2, w- > e- ve~ WEIGHTED<=2 
INFO: Combining process with u u~ > w+ w- c c~ QCD=0 $ z h @1
  Decay: w+ > e+ ve WEIGHTED<=2
  Decay: w- > e- ve~ WEIGHTED<=2 
INFO: Combine u u~ > w+ w- c c~ QCD=0 $ z h @1 with decays w+ > mu+ vm WEIGHTED<=2, w- > mu- vm~ WEIGHTED<=2 
INFO: Combining process with u u~ > w+ w- c c~ QCD=0 $ z h @1
  Decay: w+ > e+ ve WEIGHTED<=2
  Decay: w- > e- ve~ WEIGHTED<=2 
INFO: Combine u u~ > w+ w- d d~ QCD=0 $ z h @1 with decays w+ > e+ ve WEIGHTED<=2, w- > e- ve~ WEIGHTED<=2 
INFO: Combine u u~ > w+ w- d d~ QCD=0 $ z h @1 with decays w+ > e+ ve WEIGHTED<=2, w- > mu- vm~ WEIGHTED<=2 
INFO: Combining process with u u~ > w+ w- d d~ QCD=0 $ z h @1
  Decay: w+ > e+ ve WEIGHTED<=2
  Decay: w- > e- ve~ WEIGHTED<=2 
INFO: Combine u u~ > w+ w- d d~ QCD=0 $ z h @1 with decays w+ > mu+ vm WEIGHTED<=2, w- > e- ve~ WEIGHTED<=2 
INFO: Combining process with u u~ > w+ w- d d~ QCD=0 $ z h @1
  Decay: w+ > e+ ve WEIGHTED<=2
  Decay: w- > e- ve~ WEIGHTED<=2 
INFO: Combine u u~ > w+ w- d d~ QCD=0 $ z h @1 with decays w+ > mu+ vm WEIGHTED<=2, w- > mu- vm~ WEIGHTED<=2 
INFO: Combining process with u u~ > w+ w- d d~ QCD=0 $ z h @1
  Decay: w+ > e+ ve WEIGHTED<=2
  Decay: w- > e- ve~ WEIGHTED<=2 
INFO: Combine u u~ > w+ w- s s~ QCD=0 $ z h @1 with decays w+ > e+ ve WEIGHTED<=2, w- > e- ve~ WEIGHTED<=2 
INFO: Combine u u~ > w+ w- s s~ QCD=0 $ z h @1 with decays w+ > e+ ve WEIGHTED<=2, w- > mu- vm~ WEIGHTED<=2 
INFO: Combining process with u u~ > w+ w- s s~ QCD=0 $ z h @1
  Decay: w+ > e+ ve WEIGHTED<=2
  Decay: w- > e- ve~ WEIGHTED<=2 
INFO: Combine u u~ > w+ w- s s~ QCD=0 $ z h @1 with decays w+ > mu+ vm WEIGHTED<=2, w- > e- ve~ WEIGHTED<=2 
INFO: Combining process with u u~ > w+ w- s s~ QCD=0 $ z h @1
  Decay: w+ > e+ ve WEIGHTED<=2
  Decay: w- > e- ve~ WEIGHTED<=2 
INFO: Combine u u~ > w+ w- s s~ QCD=0 $ z h @1 with decays w+ > mu+ vm WEIGHTED<=2, w- > mu- vm~ WEIGHTED<=2 
INFO: Combining process with u u~ > w+ w- s s~ QCD=0 $ z h @1
  Decay: w+ > e+ ve WEIGHTED<=2
  Decay: w- > e- ve~ WEIGHTED<=2 
INFO: Combine u c~ > w+ w- u c~ QCD=0 $ z h @1 with decays w+ > e+ ve WEIGHTED<=2, w- > e- ve~ WEIGHTED<=2 
INFO: Combine u c~ > w+ w- u c~ QCD=0 $ z h @1 with decays w+ > e+ ve WEIGHTED<=2, w- > mu- vm~ WEIGHTED<=2 
INFO: Combining process with u c~ > w+ w- u c~ QCD=0 $ z h @1
  Decay: w+ > e+ ve WEIGHTED<=2
  Decay: w- > e- ve~ WEIGHTED<=2 
INFO: Combine u c~ > w+ w- u c~ QCD=0 $ z h @1 with decays w+ > mu+ vm WEIGHTED<=2, w- > e- ve~ WEIGHTED<=2 
INFO: Combining process with u c~ > w+ w- u c~ QCD=0 $ z h @1
  Decay: w+ > e+ ve WEIGHTED<=2
  Decay: w- > e- ve~ WEIGHTED<=2 
INFO: Combine u c~ > w+ w- u c~ QCD=0 $ z h @1 with decays w+ > mu+ vm WEIGHTED<=2, w- > mu- vm~ WEIGHTED<=2 
INFO: Combining process with u c~ > w+ w- u c~ QCD=0 $ z h @1
  Decay: w+ > e+ ve WEIGHTED<=2
  Decay: w- > e- ve~ WEIGHTED<=2 
INFO: Combine u c~ > w+ w- d s~ QCD=0 $ z h @1 with decays w+ > e+ ve WEIGHTED<=2, w- > e- ve~ WEIGHTED<=2 
INFO: Combine u c~ > w+ w- d s~ QCD=0 $ z h @1 with decays w+ > e+ ve WEIGHTED<=2, w- > mu- vm~ WEIGHTED<=2 
INFO: Combining process with u c~ > w+ w- d s~ QCD=0 $ z h @1
  Decay: w+ > e+ ve WEIGHTED<=2
  Decay: w- > e- ve~ WEIGHTED<=2 
INFO: Combine u c~ > w+ w- d s~ QCD=0 $ z h @1 with decays w+ > mu+ vm WEIGHTED<=2, w- > e- ve~ WEIGHTED<=2 
INFO: Combining process with u c~ > w+ w- d s~ QCD=0 $ z h @1
  Decay: w+ > e+ ve WEIGHTED<=2
  Decay: w- > e- ve~ WEIGHTED<=2 
INFO: Combine u c~ > w+ w- d s~ QCD=0 $ z h @1 with decays w+ > mu+ vm WEIGHTED<=2, w- > mu- vm~ WEIGHTED<=2 
INFO: Combining process with u c~ > w+ w- d s~ QCD=0 $ z h @1
  Decay: w+ > e+ ve WEIGHTED<=2
  Decay: w- > e- ve~ WEIGHTED<=2 
INFO: Combine u d~ > w+ w- u d~ QCD=0 $ z h @1 with decays w+ > e+ ve WEIGHTED<=2, w- > e- ve~ WEIGHTED<=2 
INFO: Combine u d~ > w+ w- u d~ QCD=0 $ z h @1 with decays w+ > e+ ve WEIGHTED<=2, w- > mu- vm~ WEIGHTED<=2 
INFO: Combining process with u d~ > w+ w- u d~ QCD=0 $ z h @1
  Decay: w+ > e+ ve WEIGHTED<=2
  Decay: w- > e- ve~ WEIGHTED<=2 
INFO: Combine u d~ > w+ w- u d~ QCD=0 $ z h @1 with decays w+ > mu+ vm WEIGHTED<=2, w- > e- ve~ WEIGHTED<=2 
INFO: Combining process with u d~ > w+ w- u d~ QCD=0 $ z h @1
  Decay: w+ > e+ ve WEIGHTED<=2
  Decay: w- > e- ve~ WEIGHTED<=2 
INFO: Combine u d~ > w+ w- u d~ QCD=0 $ z h @1 with decays w+ > mu+ vm WEIGHTED<=2, w- > mu- vm~ WEIGHTED<=2 
INFO: Combining process with u d~ > w+ w- u d~ QCD=0 $ z h @1
  Decay: w+ > e+ ve WEIGHTED<=2
  Decay: w- > e- ve~ WEIGHTED<=2 
INFO: Combine u d~ > w+ w- c s~ QCD=0 $ z h @1 with decays w+ > e+ ve WEIGHTED<=2, w- > e- ve~ WEIGHTED<=2 
INFO: Combine u d~ > w+ w- c s~ QCD=0 $ z h @1 with decays w+ > e+ ve WEIGHTED<=2, w- > mu- vm~ WEIGHTED<=2 
INFO: Combining process with u d~ > w+ w- c s~ QCD=0 $ z h @1
  Decay: w+ > e+ ve WEIGHTED<=2
  Decay: w- > e- ve~ WEIGHTED<=2 
INFO: Combine u d~ > w+ w- c s~ QCD=0 $ z h @1 with decays w+ > mu+ vm WEIGHTED<=2, w- > e- ve~ WEIGHTED<=2 
INFO: Combining process with u d~ > w+ w- c s~ QCD=0 $ z h @1
  Decay: w+ > e+ ve WEIGHTED<=2
  Decay: w- > e- ve~ WEIGHTED<=2 
INFO: Combine u d~ > w+ w- c s~ QCD=0 $ z h @1 with decays w+ > mu+ vm WEIGHTED<=2, w- > mu- vm~ WEIGHTED<=2 
INFO: Combining process with u d~ > w+ w- c s~ QCD=0 $ z h @1
  Decay: w+ > e+ ve WEIGHTED<=2
  Decay: w- > e- ve~ WEIGHTED<=2 
INFO: Combine u s~ > w+ w- u s~ QCD=0 $ z h @1 with decays w+ > e+ ve WEIGHTED<=2, w- > e- ve~ WEIGHTED<=2 
INFO: Combine u s~ > w+ w- u s~ QCD=0 $ z h @1 with decays w+ > e+ ve WEIGHTED<=2, w- > mu- vm~ WEIGHTED<=2 
INFO: Combining process with u s~ > w+ w- u s~ QCD=0 $ z h @1
  Decay: w+ > e+ ve WEIGHTED<=2
  Decay: w- > e- ve~ WEIGHTED<=2 
INFO: Combine u s~ > w+ w- u s~ QCD=0 $ z h @1 with decays w+ > mu+ vm WEIGHTED<=2, w- > e- ve~ WEIGHTED<=2 
INFO: Combining process with u s~ > w+ w- u s~ QCD=0 $ z h @1
  Decay: w+ > e+ ve WEIGHTED<=2
  Decay: w- > e- ve~ WEIGHTED<=2 
INFO: Combine u s~ > w+ w- u s~ QCD=0 $ z h @1 with decays w+ > mu+ vm WEIGHTED<=2, w- > mu- vm~ WEIGHTED<=2 
INFO: Combining process with u s~ > w+ w- u s~ QCD=0 $ z h @1
  Decay: w+ > e+ ve WEIGHTED<=2
  Decay: w- > e- ve~ WEIGHTED<=2 
INFO: Combine d d > w+ w- d d QCD=0 $ z h @1 with decays w+ > e+ ve WEIGHTED<=2, w- > e- ve~ WEIGHTED<=2 
INFO: Combine d d > w+ w- d d QCD=0 $ z h @1 with decays w+ > e+ ve WEIGHTED<=2, w- > mu- vm~ WEIGHTED<=2 
INFO: Combining process with d d > w+ w- d d QCD=0 $ z h @1
  Decay: w+ > e+ ve WEIGHTED<=2
  Decay: w- > e- ve~ WEIGHTED<=2 
INFO: Combine d d > w+ w- d d QCD=0 $ z h @1 with decays w+ > mu+ vm WEIGHTED<=2, w- > e- ve~ WEIGHTED<=2 
INFO: Combining process with d d > w+ w- d d QCD=0 $ z h @1
  Decay: w+ > e+ ve WEIGHTED<=2
  Decay: w- > e- ve~ WEIGHTED<=2 
INFO: Combine d d > w+ w- d d QCD=0 $ z h @1 with decays w+ > mu+ vm WEIGHTED<=2, w- > mu- vm~ WEIGHTED<=2 
INFO: Combining process with d d > w+ w- d d QCD=0 $ z h @1
  Decay: w+ > e+ ve WEIGHTED<=2
  Decay: w- > e- ve~ WEIGHTED<=2 
INFO: Combine d s > w+ w- d s QCD=0 $ z h @1 with decays w+ > e+ ve WEIGHTED<=2, w- > e- ve~ WEIGHTED<=2 
INFO: Combine d s > w+ w- d s QCD=0 $ z h @1 with decays w+ > e+ ve WEIGHTED<=2, w- > mu- vm~ WEIGHTED<=2 
INFO: Combining process with d s > w+ w- d s QCD=0 $ z h @1
  Decay: w+ > e+ ve WEIGHTED<=2
  Decay: w- > e- ve~ WEIGHTED<=2 
INFO: Combine d s > w+ w- d s QCD=0 $ z h @1 with decays w+ > mu+ vm WEIGHTED<=2, w- > e- ve~ WEIGHTED<=2 
INFO: Combining process with d s > w+ w- d s QCD=0 $ z h @1
  Decay: w+ > e+ ve WEIGHTED<=2
  Decay: w- > e- ve~ WEIGHTED<=2 
INFO: Combine d s > w+ w- d s QCD=0 $ z h @1 with decays w+ > mu+ vm WEIGHTED<=2, w- > mu- vm~ WEIGHTED<=2 
INFO: Combining process with d s > w+ w- d s QCD=0 $ z h @1
  Decay: w+ > e+ ve WEIGHTED<=2
  Decay: w- > e- ve~ WEIGHTED<=2 
INFO: Combine d u~ > w+ w- d u~ QCD=0 $ z h @1 with decays w+ > e+ ve WEIGHTED<=2, w- > e- ve~ WEIGHTED<=2 
INFO: Combine d u~ > w+ w- d u~ QCD=0 $ z h @1 with decays w+ > e+ ve WEIGHTED<=2, w- > mu- vm~ WEIGHTED<=2 
INFO: Combining process with d u~ > w+ w- d u~ QCD=0 $ z h @1
  Decay: w+ > e+ ve WEIGHTED<=2
  Decay: w- > e- ve~ WEIGHTED<=2 
INFO: Combine d u~ > w+ w- d u~ QCD=0 $ z h @1 with decays w+ > mu+ vm WEIGHTED<=2, w- > e- ve~ WEIGHTED<=2 
INFO: Combining process with d u~ > w+ w- d u~ QCD=0 $ z h @1
  Decay: w+ > e+ ve WEIGHTED<=2
  Decay: w- > e- ve~ WEIGHTED<=2 
INFO: Combine d u~ > w+ w- d u~ QCD=0 $ z h @1 with decays w+ > mu+ vm WEIGHTED<=2, w- > mu- vm~ WEIGHTED<=2 
INFO: Combining process with d u~ > w+ w- d u~ QCD=0 $ z h @1
  Decay: w+ > e+ ve WEIGHTED<=2
  Decay: w- > e- ve~ WEIGHTED<=2 
INFO: Combine d u~ > w+ w- s c~ QCD=0 $ z h @1 with decays w+ > e+ ve WEIGHTED<=2, w- > e- ve~ WEIGHTED<=2 
INFO: Combine d u~ > w+ w- s c~ QCD=0 $ z h @1 with decays w+ > e+ ve WEIGHTED<=2, w- > mu- vm~ WEIGHTED<=2 
INFO: Combining process with d u~ > w+ w- s c~ QCD=0 $ z h @1
  Decay: w+ > e+ ve WEIGHTED<=2
  Decay: w- > e- ve~ WEIGHTED<=2 
INFO: Combine d u~ > w+ w- s c~ QCD=0 $ z h @1 with decays w+ > mu+ vm WEIGHTED<=2, w- > e- ve~ WEIGHTED<=2 
INFO: Combining process with d u~ > w+ w- s c~ QCD=0 $ z h @1
  Decay: w+ > e+ ve WEIGHTED<=2
  Decay: w- > e- ve~ WEIGHTED<=2 
INFO: Combine d u~ > w+ w- s c~ QCD=0 $ z h @1 with decays w+ > mu+ vm WEIGHTED<=2, w- > mu- vm~ WEIGHTED<=2 
INFO: Combining process with d u~ > w+ w- s c~ QCD=0 $ z h @1
  Decay: w+ > e+ ve WEIGHTED<=2
  Decay: w- > e- ve~ WEIGHTED<=2 
INFO: Combine d c~ > w+ w- d c~ QCD=0 $ z h @1 with decays w+ > e+ ve WEIGHTED<=2, w- > e- ve~ WEIGHTED<=2 
INFO: Combine d c~ > w+ w- d c~ QCD=0 $ z h @1 with decays w+ > e+ ve WEIGHTED<=2, w- > mu- vm~ WEIGHTED<=2 
INFO: Combining process with d c~ > w+ w- d c~ QCD=0 $ z h @1
  Decay: w+ > e+ ve WEIGHTED<=2
  Decay: w- > e- ve~ WEIGHTED<=2 
INFO: Combine d c~ > w+ w- d c~ QCD=0 $ z h @1 with decays w+ > mu+ vm WEIGHTED<=2, w- > e- ve~ WEIGHTED<=2 
INFO: Combining process with d c~ > w+ w- d c~ QCD=0 $ z h @1
  Decay: w+ > e+ ve WEIGHTED<=2
  Decay: w- > e- ve~ WEIGHTED<=2 
INFO: Combine d c~ > w+ w- d c~ QCD=0 $ z h @1 with decays w+ > mu+ vm WEIGHTED<=2, w- > mu- vm~ WEIGHTED<=2 
INFO: Combining process with d c~ > w+ w- d c~ QCD=0 $ z h @1
  Decay: w+ > e+ ve WEIGHTED<=2
  Decay: w- > e- ve~ WEIGHTED<=2 
INFO: Combine d d~ > w+ w- u u~ QCD=0 $ z h @1 with decays w+ > e+ ve WEIGHTED<=2, w- > e- ve~ WEIGHTED<=2 
INFO: Combine d d~ > w+ w- u u~ QCD=0 $ z h @1 with decays w+ > e+ ve WEIGHTED<=2, w- > mu- vm~ WEIGHTED<=2 
INFO: Combining process with d d~ > w+ w- u u~ QCD=0 $ z h @1
  Decay: w+ > e+ ve WEIGHTED<=2
  Decay: w- > e- ve~ WEIGHTED<=2 
INFO: Combine d d~ > w+ w- u u~ QCD=0 $ z h @1 with decays w+ > mu+ vm WEIGHTED<=2, w- > e- ve~ WEIGHTED<=2 
INFO: Combining process with d d~ > w+ w- u u~ QCD=0 $ z h @1
  Decay: w+ > e+ ve WEIGHTED<=2
  Decay: w- > e- ve~ WEIGHTED<=2 
INFO: Combine d d~ > w+ w- u u~ QCD=0 $ z h @1 with decays w+ > mu+ vm WEIGHTED<=2, w- > mu- vm~ WEIGHTED<=2 
INFO: Combining process with d d~ > w+ w- u u~ QCD=0 $ z h @1
  Decay: w+ > e+ ve WEIGHTED<=2
  Decay: w- > e- ve~ WEIGHTED<=2 
INFO: Combine d d~ > w+ w- c c~ QCD=0 $ z h @1 with decays w+ > e+ ve WEIGHTED<=2, w- > e- ve~ WEIGHTED<=2 
INFO: Combine d d~ > w+ w- c c~ QCD=0 $ z h @1 with decays w+ > e+ ve WEIGHTED<=2, w- > mu- vm~ WEIGHTED<=2 
INFO: Combining process with d d~ > w+ w- c c~ QCD=0 $ z h @1
  Decay: w+ > e+ ve WEIGHTED<=2
  Decay: w- > e- ve~ WEIGHTED<=2 
INFO: Combine d d~ > w+ w- c c~ QCD=0 $ z h @1 with decays w+ > mu+ vm WEIGHTED<=2, w- > e- ve~ WEIGHTED<=2 
INFO: Combining process with d d~ > w+ w- c c~ QCD=0 $ z h @1
  Decay: w+ > e+ ve WEIGHTED<=2
  Decay: w- > e- ve~ WEIGHTED<=2 
INFO: Combine d d~ > w+ w- c c~ QCD=0 $ z h @1 with decays w+ > mu+ vm WEIGHTED<=2, w- > mu- vm~ WEIGHTED<=2 
INFO: Combining process with d d~ > w+ w- c c~ QCD=0 $ z h @1
  Decay: w+ > e+ ve WEIGHTED<=2
  Decay: w- > e- ve~ WEIGHTED<=2 
INFO: Combine d d~ > w+ w- d d~ QCD=0 $ z h @1 with decays w+ > e+ ve WEIGHTED<=2, w- > e- ve~ WEIGHTED<=2 
INFO: Combine d d~ > w+ w- d d~ QCD=0 $ z h @1 with decays w+ > e+ ve WEIGHTED<=2, w- > mu- vm~ WEIGHTED<=2 
INFO: Combining process with d d~ > w+ w- d d~ QCD=0 $ z h @1
  Decay: w+ > e+ ve WEIGHTED<=2
  Decay: w- > e- ve~ WEIGHTED<=2 
INFO: Combine d d~ > w+ w- d d~ QCD=0 $ z h @1 with decays w+ > mu+ vm WEIGHTED<=2, w- > e- ve~ WEIGHTED<=2 
INFO: Combining process with d d~ > w+ w- d d~ QCD=0 $ z h @1
  Decay: w+ > e+ ve WEIGHTED<=2
  Decay: w- > e- ve~ WEIGHTED<=2 
INFO: Combine d d~ > w+ w- d d~ QCD=0 $ z h @1 with decays w+ > mu+ vm WEIGHTED<=2, w- > mu- vm~ WEIGHTED<=2 
INFO: Combining process with d d~ > w+ w- d d~ QCD=0 $ z h @1
  Decay: w+ > e+ ve WEIGHTED<=2
  Decay: w- > e- ve~ WEIGHTED<=2 
INFO: Combine d d~ > w+ w- s s~ QCD=0 $ z h @1 with decays w+ > e+ ve WEIGHTED<=2, w- > e- ve~ WEIGHTED<=2 
INFO: Combine d d~ > w+ w- s s~ QCD=0 $ z h @1 with decays w+ > e+ ve WEIGHTED<=2, w- > mu- vm~ WEIGHTED<=2 
INFO: Combining process with d d~ > w+ w- s s~ QCD=0 $ z h @1
  Decay: w+ > e+ ve WEIGHTED<=2
  Decay: w- > e- ve~ WEIGHTED<=2 
INFO: Combine d d~ > w+ w- s s~ QCD=0 $ z h @1 with decays w+ > mu+ vm WEIGHTED<=2, w- > e- ve~ WEIGHTED<=2 
INFO: Combining process with d d~ > w+ w- s s~ QCD=0 $ z h @1
  Decay: w+ > e+ ve WEIGHTED<=2
  Decay: w- > e- ve~ WEIGHTED<=2 
INFO: Combine d d~ > w+ w- s s~ QCD=0 $ z h @1 with decays w+ > mu+ vm WEIGHTED<=2, w- > mu- vm~ WEIGHTED<=2 
INFO: Combining process with d d~ > w+ w- s s~ QCD=0 $ z h @1
  Decay: w+ > e+ ve WEIGHTED<=2
  Decay: w- > e- ve~ WEIGHTED<=2 
INFO: Combine d s~ > w+ w- u c~ QCD=0 $ z h @1 with decays w+ > e+ ve WEIGHTED<=2, w- > e- ve~ WEIGHTED<=2 
INFO: Combine d s~ > w+ w- u c~ QCD=0 $ z h @1 with decays w+ > e+ ve WEIGHTED<=2, w- > mu- vm~ WEIGHTED<=2 
INFO: Combining process with d s~ > w+ w- u c~ QCD=0 $ z h @1
  Decay: w+ > e+ ve WEIGHTED<=2
  Decay: w- > e- ve~ WEIGHTED<=2 
INFO: Combine d s~ > w+ w- u c~ QCD=0 $ z h @1 with decays w+ > mu+ vm WEIGHTED<=2, w- > e- ve~ WEIGHTED<=2 
INFO: Combining process with d s~ > w+ w- u c~ QCD=0 $ z h @1
  Decay: w+ > e+ ve WEIGHTED<=2
  Decay: w- > e- ve~ WEIGHTED<=2 
INFO: Combine d s~ > w+ w- u c~ QCD=0 $ z h @1 with decays w+ > mu+ vm WEIGHTED<=2, w- > mu- vm~ WEIGHTED<=2 
INFO: Combining process with d s~ > w+ w- u c~ QCD=0 $ z h @1
  Decay: w+ > e+ ve WEIGHTED<=2
  Decay: w- > e- ve~ WEIGHTED<=2 
INFO: Combine d s~ > w+ w- d s~ QCD=0 $ z h @1 with decays w+ > e+ ve WEIGHTED<=2, w- > e- ve~ WEIGHTED<=2 
INFO: Combine d s~ > w+ w- d s~ QCD=0 $ z h @1 with decays w+ > e+ ve WEIGHTED<=2, w- > mu- vm~ WEIGHTED<=2 
INFO: Combining process with d s~ > w+ w- d s~ QCD=0 $ z h @1
  Decay: w+ > e+ ve WEIGHTED<=2
  Decay: w- > e- ve~ WEIGHTED<=2 
INFO: Combine d s~ > w+ w- d s~ QCD=0 $ z h @1 with decays w+ > mu+ vm WEIGHTED<=2, w- > e- ve~ WEIGHTED<=2 
INFO: Combining process with d s~ > w+ w- d s~ QCD=0 $ z h @1
  Decay: w+ > e+ ve WEIGHTED<=2
  Decay: w- > e- ve~ WEIGHTED<=2 
INFO: Combine d s~ > w+ w- d s~ QCD=0 $ z h @1 with decays w+ > mu+ vm WEIGHTED<=2, w- > mu- vm~ WEIGHTED<=2 
INFO: Combining process with d s~ > w+ w- d s~ QCD=0 $ z h @1
  Decay: w+ > e+ ve WEIGHTED<=2
  Decay: w- > e- ve~ WEIGHTED<=2 
INFO: Combine u~ u~ > w+ w- u~ u~ QCD=0 $ z h @1 with decays w+ > e+ ve WEIGHTED<=2, w- > e- ve~ WEIGHTED<=2 
INFO: Combine u~ u~ > w+ w- u~ u~ QCD=0 $ z h @1 with decays w+ > e+ ve WEIGHTED<=2, w- > mu- vm~ WEIGHTED<=2 
INFO: Combining process with u~ u~ > w+ w- u~ u~ QCD=0 $ z h @1
  Decay: w+ > e+ ve WEIGHTED<=2
  Decay: w- > e- ve~ WEIGHTED<=2 
INFO: Combine u~ u~ > w+ w- u~ u~ QCD=0 $ z h @1 with decays w+ > mu+ vm WEIGHTED<=2, w- > e- ve~ WEIGHTED<=2 
INFO: Combining process with u~ u~ > w+ w- u~ u~ QCD=0 $ z h @1
  Decay: w+ > e+ ve WEIGHTED<=2
  Decay: w- > e- ve~ WEIGHTED<=2 
INFO: Combine u~ u~ > w+ w- u~ u~ QCD=0 $ z h @1 with decays w+ > mu+ vm WEIGHTED<=2, w- > mu- vm~ WEIGHTED<=2 
INFO: Combining process with u~ u~ > w+ w- u~ u~ QCD=0 $ z h @1
  Decay: w+ > e+ ve WEIGHTED<=2
  Decay: w- > e- ve~ WEIGHTED<=2 
INFO: Combine u~ c~ > w+ w- u~ c~ QCD=0 $ z h @1 with decays w+ > e+ ve WEIGHTED<=2, w- > e- ve~ WEIGHTED<=2 
INFO: Combine u~ c~ > w+ w- u~ c~ QCD=0 $ z h @1 with decays w+ > e+ ve WEIGHTED<=2, w- > mu- vm~ WEIGHTED<=2 
INFO: Combining process with u~ c~ > w+ w- u~ c~ QCD=0 $ z h @1
  Decay: w+ > e+ ve WEIGHTED<=2
  Decay: w- > e- ve~ WEIGHTED<=2 
INFO: Combine u~ c~ > w+ w- u~ c~ QCD=0 $ z h @1 with decays w+ > mu+ vm WEIGHTED<=2, w- > e- ve~ WEIGHTED<=2 
INFO: Combining process with u~ c~ > w+ w- u~ c~ QCD=0 $ z h @1
  Decay: w+ > e+ ve WEIGHTED<=2
  Decay: w- > e- ve~ WEIGHTED<=2 
INFO: Combine u~ c~ > w+ w- u~ c~ QCD=0 $ z h @1 with decays w+ > mu+ vm WEIGHTED<=2, w- > mu- vm~ WEIGHTED<=2 
INFO: Combining process with u~ c~ > w+ w- u~ c~ QCD=0 $ z h @1
  Decay: w+ > e+ ve WEIGHTED<=2
  Decay: w- > e- ve~ WEIGHTED<=2 
INFO: Combine u~ d~ > w+ w- u~ d~ QCD=0 $ z h @1 with decays w+ > e+ ve WEIGHTED<=2, w- > e- ve~ WEIGHTED<=2 
INFO: Combine u~ d~ > w+ w- u~ d~ QCD=0 $ z h @1 with decays w+ > e+ ve WEIGHTED<=2, w- > mu- vm~ WEIGHTED<=2 
INFO: Combining process with u~ d~ > w+ w- u~ d~ QCD=0 $ z h @1
  Decay: w+ > e+ ve WEIGHTED<=2
  Decay: w- > e- ve~ WEIGHTED<=2 
INFO: Combine u~ d~ > w+ w- u~ d~ QCD=0 $ z h @1 with decays w+ > mu+ vm WEIGHTED<=2, w- > e- ve~ WEIGHTED<=2 
INFO: Combining process with u~ d~ > w+ w- u~ d~ QCD=0 $ z h @1
  Decay: w+ > e+ ve WEIGHTED<=2
  Decay: w- > e- ve~ WEIGHTED<=2 
INFO: Combine u~ d~ > w+ w- u~ d~ QCD=0 $ z h @1 with decays w+ > mu+ vm WEIGHTED<=2, w- > mu- vm~ WEIGHTED<=2 
INFO: Combining process with u~ d~ > w+ w- u~ d~ QCD=0 $ z h @1
  Decay: w+ > e+ ve WEIGHTED<=2
  Decay: w- > e- ve~ WEIGHTED<=2 
INFO: Combine u~ s~ > w+ w- u~ s~ QCD=0 $ z h @1 with decays w+ > e+ ve WEIGHTED<=2, w- > e- ve~ WEIGHTED<=2 
INFO: Combine u~ s~ > w+ w- u~ s~ QCD=0 $ z h @1 with decays w+ > e+ ve WEIGHTED<=2, w- > mu- vm~ WEIGHTED<=2 
INFO: Combining process with u~ s~ > w+ w- u~ s~ QCD=0 $ z h @1
  Decay: w+ > e+ ve WEIGHTED<=2
  Decay: w- > e- ve~ WEIGHTED<=2 
INFO: Combine u~ s~ > w+ w- u~ s~ QCD=0 $ z h @1 with decays w+ > mu+ vm WEIGHTED<=2, w- > e- ve~ WEIGHTED<=2 
INFO: Combining process with u~ s~ > w+ w- u~ s~ QCD=0 $ z h @1
  Decay: w+ > e+ ve WEIGHTED<=2
  Decay: w- > e- ve~ WEIGHTED<=2 
INFO: Combine u~ s~ > w+ w- u~ s~ QCD=0 $ z h @1 with decays w+ > mu+ vm WEIGHTED<=2, w- > mu- vm~ WEIGHTED<=2 
INFO: Combining process with u~ s~ > w+ w- u~ s~ QCD=0 $ z h @1
  Decay: w+ > e+ ve WEIGHTED<=2
  Decay: w- > e- ve~ WEIGHTED<=2 
INFO: Combine u~ s~ > w+ w- c~ d~ QCD=0 $ z h @1 with decays w+ > e+ ve WEIGHTED<=2, w- > e- ve~ WEIGHTED<=2 
INFO: Combine u~ s~ > w+ w- c~ d~ QCD=0 $ z h @1 with decays w+ > e+ ve WEIGHTED<=2, w- > mu- vm~ WEIGHTED<=2 
INFO: Combining process with u~ s~ > w+ w- c~ d~ QCD=0 $ z h @1
  Decay: w+ > e+ ve WEIGHTED<=2
  Decay: w- > e- ve~ WEIGHTED<=2 
INFO: Combine u~ s~ > w+ w- c~ d~ QCD=0 $ z h @1 with decays w+ > mu+ vm WEIGHTED<=2, w- > e- ve~ WEIGHTED<=2 
INFO: Combining process with u~ s~ > w+ w- c~ d~ QCD=0 $ z h @1
  Decay: w+ > e+ ve WEIGHTED<=2
  Decay: w- > e- ve~ WEIGHTED<=2 
INFO: Combine u~ s~ > w+ w- c~ d~ QCD=0 $ z h @1 with decays w+ > mu+ vm WEIGHTED<=2, w- > mu- vm~ WEIGHTED<=2 
INFO: Combining process with u~ s~ > w+ w- c~ d~ QCD=0 $ z h @1
  Decay: w+ > e+ ve WEIGHTED<=2
  Decay: w- > e- ve~ WEIGHTED<=2 
INFO: Combine d~ d~ > w+ w- d~ d~ QCD=0 $ z h @1 with decays w+ > e+ ve WEIGHTED<=2, w- > e- ve~ WEIGHTED<=2 
INFO: Combine d~ d~ > w+ w- d~ d~ QCD=0 $ z h @1 with decays w+ > e+ ve WEIGHTED<=2, w- > mu- vm~ WEIGHTED<=2 
INFO: Combining process with d~ d~ > w+ w- d~ d~ QCD=0 $ z h @1
  Decay: w+ > e+ ve WEIGHTED<=2
  Decay: w- > e- ve~ WEIGHTED<=2 
INFO: Combine d~ d~ > w+ w- d~ d~ QCD=0 $ z h @1 with decays w+ > mu+ vm WEIGHTED<=2, w- > e- ve~ WEIGHTED<=2 
INFO: Combining process with d~ d~ > w+ w- d~ d~ QCD=0 $ z h @1
  Decay: w+ > e+ ve WEIGHTED<=2
  Decay: w- > e- ve~ WEIGHTED<=2 
INFO: Combine d~ d~ > w+ w- d~ d~ QCD=0 $ z h @1 with decays w+ > mu+ vm WEIGHTED<=2, w- > mu- vm~ WEIGHTED<=2 
INFO: Combining process with d~ d~ > w+ w- d~ d~ QCD=0 $ z h @1
  Decay: w+ > e+ ve WEIGHTED<=2
  Decay: w- > e- ve~ WEIGHTED<=2 
INFO: Combine d~ s~ > w+ w- d~ s~ QCD=0 $ z h @1 with decays w+ > e+ ve WEIGHTED<=2, w- > e- ve~ WEIGHTED<=2 
INFO: Combine d~ s~ > w+ w- d~ s~ QCD=0 $ z h @1 with decays w+ > e+ ve WEIGHTED<=2, w- > mu- vm~ WEIGHTED<=2 
INFO: Combining process with d~ s~ > w+ w- d~ s~ QCD=0 $ z h @1
  Decay: w+ > e+ ve WEIGHTED<=2
  Decay: w- > e- ve~ WEIGHTED<=2 
INFO: Combine d~ s~ > w+ w- d~ s~ QCD=0 $ z h @1 with decays w+ > mu+ vm WEIGHTED<=2, w- > e- ve~ WEIGHTED<=2 
INFO: Combining process with d~ s~ > w+ w- d~ s~ QCD=0 $ z h @1
  Decay: w+ > e+ ve WEIGHTED<=2
  Decay: w- > e- ve~ WEIGHTED<=2 
INFO: Combine d~ s~ > w+ w- d~ s~ QCD=0 $ z h @1 with decays w+ > mu+ vm WEIGHTED<=2, w- > mu- vm~ WEIGHTED<=2 
INFO: Combining process with d~ s~ > w+ w- d~ s~ QCD=0 $ z h @1
  Decay: w+ > e+ ve WEIGHTED<=2
  Decay: w- > e- ve~ WEIGHTED<=2 
INFO: Processing color information for process: u u > w+ w- u u QCD=0 $ z h @1
  Decay: w+ > e+ ve WEIGHTED<=2
  Decay: w- > e- ve~ WEIGHTED<=2 
INFO: Processing color information for process: u c > w+ w- u c QCD=0 $ z h @1
  Decay: w+ > e+ ve WEIGHTED<=2
  Decay: w- > e- ve~ WEIGHTED<=2 
INFO: Processing color information for process: u d > w+ w- u d QCD=0 $ z h @1
  Decay: w+ > e+ ve WEIGHTED<=2
  Decay: w- > e- ve~ WEIGHTED<=2 
INFO: Processing color information for process: u s > w+ w- u s QCD=0 $ z h @1
  Decay: w+ > e+ ve WEIGHTED<=2
  Decay: w- > e- ve~ WEIGHTED<=2 
INFO: Processing color information for process: u s > w+ w- c d QCD=0 $ z h @1
  Decay: w+ > e+ ve WEIGHTED<=2
  Decay: w- > e- ve~ WEIGHTED<=2 
INFO: Processing color information for process: u u~ > w+ w- u u~ QCD=0 $ z h @1
  Decay: w+ > e+ ve WEIGHTED<=2
  Decay: w- > e- ve~ WEIGHTED<=2 
INFO: Processing color information for process: u u~ > w+ w- c c~ QCD=0 $ z h @1
  Decay: w+ > e+ ve WEIGHTED<=2
  Decay: w- > e- ve~ WEIGHTED<=2 
INFO: Processing color information for process: u u~ > w+ w- d d~ QCD=0 $ z h @1
  Decay: w+ > e+ ve WEIGHTED<=2
  Decay: w- > e- ve~ WEIGHTED<=2 
INFO: Reusing existing color information for process: u u~ > w+ w- s s~ QCD=0 $ z h @1
  Decay: w+ > e+ ve WEIGHTED<=2
  Decay: w- > e- ve~ WEIGHTED<=2 
INFO: Processing color information for process: u c~ > w+ w- u c~ QCD=0 $ z h @1
  Decay: w+ > e+ ve WEIGHTED<=2
  Decay: w- > e- ve~ WEIGHTED<=2 
INFO: Processing color information for process: u c~ > w+ w- d s~ QCD=0 $ z h @1
  Decay: w+ > e+ ve WEIGHTED<=2
  Decay: w- > e- ve~ WEIGHTED<=2 
INFO: Processing color information for process: u d~ > w+ w- u d~ QCD=0 $ z h @1
  Decay: w+ > e+ ve WEIGHTED<=2
  Decay: w- > e- ve~ WEIGHTED<=2 
INFO: Processing color information for process: u d~ > w+ w- c s~ QCD=0 $ z h @1
  Decay: w+ > e+ ve WEIGHTED<=2
  Decay: w- > e- ve~ WEIGHTED<=2 
INFO: Processing color information for process: u s~ > w+ w- u s~ QCD=0 $ z h @1
  Decay: w+ > e+ ve WEIGHTED<=2
  Decay: w- > e- ve~ WEIGHTED<=2 
INFO: Processing color information for process: d d > w+ w- d d QCD=0 $ z h @1
  Decay: w+ > e+ ve WEIGHTED<=2
  Decay: w- > e- ve~ WEIGHTED<=2 
INFO: Processing color information for process: d s > w+ w- d s QCD=0 $ z h @1
  Decay: w+ > e+ ve WEIGHTED<=2
  Decay: w- > e- ve~ WEIGHTED<=2 
INFO: Processing color information for process: d u~ > w+ w- d u~ QCD=0 $ z h @1
  Decay: w+ > e+ ve WEIGHTED<=2
  Decay: w- > e- ve~ WEIGHTED<=2 
INFO: Reusing existing color information for process: d u~ > w+ w- s c~ QCD=0 $ z h @1
  Decay: w+ > e+ ve WEIGHTED<=2
  Decay: w- > e- ve~ WEIGHTED<=2 
INFO: Processing color information for process: d c~ > w+ w- d c~ QCD=0 $ z h @1
  Decay: w+ > e+ ve WEIGHTED<=2
  Decay: w- > e- ve~ WEIGHTED<=2 
INFO: Processing color information for process: d d~ > w+ w- u u~ QCD=0 $ z h @1
  Decay: w+ > e+ ve WEIGHTED<=2
  Decay: w- > e- ve~ WEIGHTED<=2 
INFO: Processing color information for process: d d~ > w+ w- c c~ QCD=0 $ z h @1
  Decay: w+ > e+ ve WEIGHTED<=2
  Decay: w- > e- ve~ WEIGHTED<=2 
INFO: Processing color information for process: d d~ > w+ w- d d~ QCD=0 $ z h @1
  Decay: w+ > e+ ve WEIGHTED<=2
  Decay: w- > e- ve~ WEIGHTED<=2 
INFO: Reusing existing color information for process: d d~ > w+ w- s s~ QCD=0 $ z h @1
  Decay: w+ > e+ ve WEIGHTED<=2
  Decay: w- > e- ve~ WEIGHTED<=2 
INFO: Reusing existing color information for process: d s~ > w+ w- u c~ QCD=0 $ z h @1
  Decay: w+ > e+ ve WEIGHTED<=2
  Decay: w- > e- ve~ WEIGHTED<=2 
INFO: Processing color information for process: d s~ > w+ w- d s~ QCD=0 $ z h @1
  Decay: w+ > e+ ve WEIGHTED<=2
  Decay: w- > e- ve~ WEIGHTED<=2 
INFO: Processing color information for process: u~ u~ > w+ w- u~ u~ QCD=0 $ z h @1
  Decay: w+ > e+ ve WEIGHTED<=2
  Decay: w- > e- ve~ WEIGHTED<=2 
INFO: Processing color information for process: u~ c~ > w+ w- u~ c~ QCD=0 $ z h @1
  Decay: w+ > e+ ve WEIGHTED<=2
  Decay: w- > e- ve~ WEIGHTED<=2 
INFO: Processing color information for process: u~ d~ > w+ w- u~ d~ QCD=0 $ z h @1
  Decay: w+ > e+ ve WEIGHTED<=2
  Decay: w- > e- ve~ WEIGHTED<=2 
INFO: Processing color information for process: u~ s~ > w+ w- u~ s~ QCD=0 $ z h @1
  Decay: w+ > e+ ve WEIGHTED<=2
  Decay: w- > e- ve~ WEIGHTED<=2 
INFO: Processing color information for process: u~ s~ > w+ w- c~ d~ QCD=0 $ z h @1
  Decay: w+ > e+ ve WEIGHTED<=2
  Decay: w- > e- ve~ WEIGHTED<=2 
INFO: Processing color information for process: d~ d~ > w+ w- d~ d~ QCD=0 $ z h @1
  Decay: w+ > e+ ve WEIGHTED<=2
  Decay: w- > e- ve~ WEIGHTED<=2 
INFO: Processing color information for process: d~ s~ > w+ w- d~ s~ QCD=0 $ z h @1
  Decay: w+ > e+ ve WEIGHTED<=2
  Decay: w- > e- ve~ WEIGHTED<=2 
INFO: Creating files in directory P1_qq_wpwmqq_wp_lvl_wm_lvl 
INFO: Generating Feynman diagrams for Process: u u > w+ w- u u QCD=0 $ z h @1
  Decay: w+ > e+ ve WEIGHTED<=2
  Decay: w- > e- ve~ WEIGHTED<=2 
INFO: Generating Feynman diagrams for Process: u c > w+ w- u c QCD=0 $ z h @1
  Decay: w+ > e+ ve WEIGHTED<=2
  Decay: w- > e- ve~ WEIGHTED<=2 
INFO: Generating Feynman diagrams for Process: u d > w+ w- u d QCD=0 $ z h @1
  Decay: w+ > e+ ve WEIGHTED<=2
  Decay: w- > e- ve~ WEIGHTED<=2 
INFO: Generating Feynman diagrams for Process: u s > w+ w- u s QCD=0 $ z h @1
  Decay: w+ > e+ ve WEIGHTED<=2
  Decay: w- > e- ve~ WEIGHTED<=2 
INFO: Generating Feynman diagrams for Process: u s > w+ w- c d QCD=0 $ z h @1
  Decay: w+ > e+ ve WEIGHTED<=2
  Decay: w- > e- ve~ WEIGHTED<=2 
INFO: Generating Feynman diagrams for Process: u u~ > w+ w- u u~ QCD=0 $ z h @1
  Decay: w+ > e+ ve WEIGHTED<=2
  Decay: w- > e- ve~ WEIGHTED<=2 
INFO: Generating Feynman diagrams for Process: u u~ > w+ w- c c~ QCD=0 $ z h @1
  Decay: w+ > e+ ve WEIGHTED<=2
  Decay: w- > e- ve~ WEIGHTED<=2 
INFO: Generating Feynman diagrams for Process: u u~ > w+ w- d d~ QCD=0 $ z h @1
  Decay: w+ > e+ ve WEIGHTED<=2
  Decay: w- > e- ve~ WEIGHTED<=2 
INFO: Generating Feynman diagrams for Process: u u~ > w+ w- s s~ QCD=0 $ z h @1
  Decay: w+ > e+ ve WEIGHTED<=2
  Decay: w- > e- ve~ WEIGHTED<=2 
INFO: Generating Feynman diagrams for Process: u c~ > w+ w- u c~ QCD=0 $ z h @1
  Decay: w+ > e+ ve WEIGHTED<=2
  Decay: w- > e- ve~ WEIGHTED<=2 
INFO: Generating Feynman diagrams for Process: u c~ > w+ w- d s~ QCD=0 $ z h @1
  Decay: w+ > e+ ve WEIGHTED<=2
  Decay: w- > e- ve~ WEIGHTED<=2 
INFO: Generating Feynman diagrams for Process: u d~ > w+ w- u d~ QCD=0 $ z h @1
  Decay: w+ > e+ ve WEIGHTED<=2
  Decay: w- > e- ve~ WEIGHTED<=2 
INFO: Generating Feynman diagrams for Process: u d~ > w+ w- c s~ QCD=0 $ z h @1
  Decay: w+ > e+ ve WEIGHTED<=2
  Decay: w- > e- ve~ WEIGHTED<=2 
INFO: Generating Feynman diagrams for Process: u s~ > w+ w- u s~ QCD=0 $ z h @1
  Decay: w+ > e+ ve WEIGHTED<=2
  Decay: w- > e- ve~ WEIGHTED<=2 
INFO: Generating Feynman diagrams for Process: d d > w+ w- d d QCD=0 $ z h @1
  Decay: w+ > e+ ve WEIGHTED<=2
  Decay: w- > e- ve~ WEIGHTED<=2 
INFO: Generating Feynman diagrams for Process: d s > w+ w- d s QCD=0 $ z h @1
  Decay: w+ > e+ ve WEIGHTED<=2
  Decay: w- > e- ve~ WEIGHTED<=2 
INFO: Generating Feynman diagrams for Process: d u~ > w+ w- d u~ QCD=0 $ z h @1
  Decay: w+ > e+ ve WEIGHTED<=2
  Decay: w- > e- ve~ WEIGHTED<=2 
INFO: Generating Feynman diagrams for Process: d u~ > w+ w- s c~ QCD=0 $ z h @1
  Decay: w+ > e+ ve WEIGHTED<=2
  Decay: w- > e- ve~ WEIGHTED<=2 
INFO: Generating Feynman diagrams for Process: d c~ > w+ w- d c~ QCD=0 $ z h @1
  Decay: w+ > e+ ve WEIGHTED<=2
  Decay: w- > e- ve~ WEIGHTED<=2 
INFO: Generating Feynman diagrams for Process: d d~ > w+ w- u u~ QCD=0 $ z h @1
  Decay: w+ > e+ ve WEIGHTED<=2
  Decay: w- > e- ve~ WEIGHTED<=2 
INFO: Generating Feynman diagrams for Process: d d~ > w+ w- c c~ QCD=0 $ z h @1
  Decay: w+ > e+ ve WEIGHTED<=2
  Decay: w- > e- ve~ WEIGHTED<=2 
INFO: Generating Feynman diagrams for Process: d d~ > w+ w- d d~ QCD=0 $ z h @1
  Decay: w+ > e+ ve WEIGHTED<=2
  Decay: w- > e- ve~ WEIGHTED<=2 
INFO: Generating Feynman diagrams for Process: d d~ > w+ w- s s~ QCD=0 $ z h @1
  Decay: w+ > e+ ve WEIGHTED<=2
  Decay: w- > e- ve~ WEIGHTED<=2 
INFO: Generating Feynman diagrams for Process: d s~ > w+ w- u c~ QCD=0 $ z h @1
  Decay: w+ > e+ ve WEIGHTED<=2
  Decay: w- > e- ve~ WEIGHTED<=2 
INFO: Generating Feynman diagrams for Process: d s~ > w+ w- d s~ QCD=0 $ z h @1
  Decay: w+ > e+ ve WEIGHTED<=2
  Decay: w- > e- ve~ WEIGHTED<=2 
INFO: Generating Feynman diagrams for Process: u~ u~ > w+ w- u~ u~ QCD=0 $ z h @1
  Decay: w+ > e+ ve WEIGHTED<=2
  Decay: w- > e- ve~ WEIGHTED<=2 
INFO: Generating Feynman diagrams for Process: u~ c~ > w+ w- u~ c~ QCD=0 $ z h @1
  Decay: w+ > e+ ve WEIGHTED<=2
  Decay: w- > e- ve~ WEIGHTED<=2 
INFO: Generating Feynman diagrams for Process: u~ d~ > w+ w- u~ d~ QCD=0 $ z h @1
  Decay: w+ > e+ ve WEIGHTED<=2
  Decay: w- > e- ve~ WEIGHTED<=2 
INFO: Generating Feynman diagrams for Process: u~ s~ > w+ w- u~ s~ QCD=0 $ z h @1
  Decay: w+ > e+ ve WEIGHTED<=2
  Decay: w- > e- ve~ WEIGHTED<=2 
INFO: Generating Feynman diagrams for Process: u~ s~ > w+ w- c~ d~ QCD=0 $ z h @1
  Decay: w+ > e+ ve WEIGHTED<=2
  Decay: w- > e- ve~ WEIGHTED<=2 
INFO: Generating Feynman diagrams for Process: d~ d~ > w+ w- d~ d~ QCD=0 $ z h @1
  Decay: w+ > e+ ve WEIGHTED<=2
  Decay: w- > e- ve~ WEIGHTED<=2 
INFO: Generating Feynman diagrams for Process: d~ s~ > w+ w- d~ s~ QCD=0 $ z h @1
  Decay: w+ > e+ ve WEIGHTED<=2
  Decay: w- > e- ve~ WEIGHTED<=2 
INFO: Finding symmetric diagrams for subprocess group qq_wpwmqq_wp_lvl_wm_lvl 
Generated helas calls for 32 subprocesses (2052 diagrams) in 19.787 s
Wrote files for 3348 helas calls in 7.617 s
ALOHA: aloha creates FFV2 routines
ALOHA: aloha creates FFV1 routines
ALOHA: aloha creates FFV3 routines
ALOHA: aloha creates FFV5 routines
ALOHA: aloha creates VVV1 routines
ALOHA: aloha creates VVS1 routines
ALOHA: aloha creates VVVV5 routines
ALOHA: aloha creates VVVV2 routines
save configuration file to /Users/omattelaer/Documents/workspace/2.7.2_alternate/PROC_sm_25/Cards/me5_configuration.txt
INFO: Use Fortran compiler gfortran 
INFO: Use c++ compiler clang 
INFO: Generate jpeg diagrams 
INFO: Generate web pages 
INFO: Generating MadAnalysis5 default cards tailored to this process 
[1;34mWARNING: MadAnalysis5 failed to start so that MA5 analysis will be skipped. [0m
[1;32mDEBUG: MadAnalysis5 error was: [0m
[1;32mDEBUG: ------------------------------------------------------------ [0m
[1;32mDEBUG: Traceback (most recent call last):
  File "/Users/omattelaer/Documents/workspace/2.7.2_alternate/madgraph/interface/common_run_interface.py", line 2453, in get_MadAnalysis5_interpreter
    from madanalysis.interpreter.ma5_interpreter import MA5Interpreter
  File "/Users/omattelaer/Documents/HEPTools/madanalysis5/madanalysis5/madanalysis/interpreter/ma5_interpreter.py", line 38, in <module>
    from madanalysis.core.main                        import Main
  File "/Users/omattelaer/Documents/HEPTools/madanalysis5/madanalysis5/madanalysis/core/main.py", line 25, in <module>
    from madanalysis.multiparticle.multiparticle_collection import MultiParticleCollection
  File "/Users/omattelaer/Documents/HEPTools/madanalysis5/madanalysis5/madanalysis/multiparticle/multiparticle_collection.py", line 166
    print "ERROR: impossible to convert '"+str(item)+"' to integer value"
          ^
SyntaxError: invalid syntax [0m
[1;32mDEBUG: ------------------------------------------------------------ [0m
Output to directory /Users/omattelaer/Documents/workspace/2.7.2_alternate/PROC_sm_25 done.
Type "launch" to generate events from this process, or see
/Users/omattelaer/Documents/workspace/2.7.2_alternate/PROC_sm_25/README
Run "open index.html" to see more information about this process.
launch
************************************************************
*                                                          *
*                      W E L C O M E to                    *
*             M A D G R A P H 5 _ a M C @ N L O            *
*                      M A D E V E N T                     *
*                                                          *
*                 *                       *                *
*                   *        * *        *                  *
*                     * * * * 5 * * * *                    *
*                   *        * *        *                  *
*                 *                       *                *
*                                                          *
*         VERSION 2.8.2                 2020-10-30         *
*                                                          *
*    The MadGraph5_aMC@NLO Development Team - Find us at   *
*    https://server06.fynu.ucl.ac.be/projects/madgraph     *
*                                                          *
*               Type 'help' for in-line help.              *
*                                                          *
************************************************************
INFO: load configuration from /Users/omattelaer/.mg5/mg5_configuration.txt  
INFO: load configuration from /Users/omattelaer/Documents/workspace/2.7.2_alternate/PROC_sm_25/Cards/me5_configuration.txt  
INFO: load configuration from /Users/omattelaer/Documents/workspace/2.7.2_alternate/input/mg5_configuration.txt  
INFO: load configuration from /Users/omattelaer/Documents/workspace/2.7.2_alternate/PROC_sm_25/Cards/me5_configuration.txt  
generate_events run_01
set mmjj 500
[1mINFO: modify parameter mmjj of the run_card.dat to 500.0 [0m
set lhc 100
[1mINFO: modify parameter lpp1 of the run_card.dat to 1 [0m
[1mINFO: modify parameter lpp2 of the run_card.dat to 1 [0m
[1mINFO: modify parameter ebeam1 of the run_card.dat to 50000.0 [0m
[1mINFO: modify parameter ebeam2 of the run_card.dat to 50000.0 [0m
Do you want to edit a card (press enter to bypass editing)?
/------------------------------------------------------------\
|  [31m1[0m. param               : [32mparam_card.dat[0m                   |
|  [31m2[0m. run                 : [32mrun_card.dat[0m                     |
|  [31m3[0m. madanalysis5_parton : [32mmadanalysis5_parton_card.dat[0m     |
\------------------------------------------------------------/
 you can also
   - enter the path to a valid card or banner.
   - use the 'set' command to modify a parameter directly.
     The set option works only for param_card and run_card.
     Type 'help set' for more information on this command.
   - call an external program (ASperGE/MadWidth/...).
     Type 'help' for the list of available command
 [[4m0[0m, done, 1, param, 2, run, 3, madanalysis5_parton, enter path]
[1;34mfound line : generate p p > w+[0m
[1;34mThis answer is not valid for current question. Keep it for next question and use here default: 0[0m
[1;32mDEBUG: keep SDE to 2 [0m
INFO: Update the dependent parameter of the param_card.dat 
[1;32mDEBUG: name ufomodel already consider as a python library cann't be reassigned(/Users/omattelaer/Documents/workspace/2.7.2_alternate/PROC_sm_25/bin/internal/ufomodel!=/Users/omattelaer/Documents/workspace/2.7.2_alternate/PROC_sm_19/bin/internal/ufomodel) [0m
[1;34mWARNING: Failed to update dependent parameter. This might create trouble for external program (like MadSpin/shower/...) [0m
Generating 10000 events with run name run_01
survey  run_01 
INFO: compile directory 
[1;32mwrite compile file for card: /Users/omattelaer/Documents/workspace/2.7.2_alternate/PROC_sm_25/Cards/param_card.dat[0m
[1;32mrun_card missed argument polbeam1. Takes default: 0.0[0m
[1;32mrun_card missed argument polbeam2. Takes default: 0.0[0m
[1;32mrun_card missed argument nb_proton1. Takes default: 1[0m
[1;32mrun_card missed argument nb_proton2. Takes default: 1[0m
[1;32mrun_card missed argument nb_neutron1. Takes default: 0[0m
[1;32mrun_card missed argument nb_neutron2. Takes default: 0[0m
[1;32mrun_card missed argument mass_ion1. Takes default: -1.0[0m
[1;32mrun_card missed argument mass_ion2. Takes default: -1.0[0m
[1;32mrun_card missed argument ickkw. Takes default: 0[0m
[1;32mrun_card missed argument highestmult. Takes default: 1[0m
[1;32mrun_card missed argument ktscheme. Takes default: 1[0m
[1;32mrun_card missed argument alpsfact. Takes default: 1.0[0m
[1;32mrun_card missed argument chcluster. Takes default: False[0m
[1;32mrun_card missed argument pdfwgt. Takes default: True[0m
[1;32mrun_card missed argument asrwgtflavor. Takes default: 5[0m
[1;32mrun_card missed argument clusinfo. Takes default: True[0m
[1;32mrun_card missed argument lhe_version. Takes default: 3.0[0m
[1;32mrun_card missed argument auto_ptj_mjj. Takes default: True[0m
[1;32mrun_card missed argument ej. Takes default: 0.0[0m
[1;32mrun_card missed argument eb. Takes default: 0.0[0m
[1;32mrun_card missed argument ea. Takes default: 0.0[0m
[1;32mrun_card missed argument el. Takes default: 0.0[0m
[1;32mrun_card missed argument ejmax. Takes default: -1.0[0m
[1;32mrun_card missed argument ebmax. Takes default: -1.0[0m
[1;32mrun_card missed argument eamax. Takes default: -1.0[0m
[1;32mrun_card missed argument elmax. Takes default: -1.0[0m
[1;32mrun_card missed argument r0gamma. Takes default: 0.4[0m
[1;32mrun_card missed argument xn. Takes default: 1.0[0m
[1;32mrun_card missed argument epsgamma. Takes default: 1.0[0m
[1;32mrun_card missed argument isoem. Takes default: True[0m
[1;32mrun_card missed argument pdgs_for_merging_cut. Takes default: [21, 1, 2, 3, 4, 5, 6][0m
[1;32mrun_card missed argument gridrun. Takes default: False[0m
[1;32mrun_card missed argument fixed_couplings. Takes default: True[0m
[1;32mrun_card missed argument mc_grouped_subproc. Takes default: True[0m
[1;32mrun_card missed argument xmtcentral. Takes default: 0.0[0m
[1;32mrun_card missed argument d. Takes default: 1.0[0m
[1;32mrun_card missed argument issgridfile. Takes default: [0m
[1;32mrun_card missed argument tmin_for_channel. Takes default: -1.0[0m
[1;32mrun_card missed argument small_width_treatment. Takes default: 1e-06[0m
compile Source Directory
[1;32mCompiling the bias module 'dummy'[0m
Using random number seed offset = 21
INFO: Running Survey 
Creating Jobs
Working on SubProcesses
INFO: Compiling for process 1/1. 
INFO:     P1_qq_wpwmqq_wp_lvl_wm_lvl  
[1;32mDEBUG: nb_hel: 4 zero amp: 0 bad_amps_hel: 46/204 [0m
[1;32mDEBUG: nb_hel: 4 zero amp: 0 bad_amps_hel: 151/344 [0m
[1;32mDEBUG: nb_hel: 4 zero amp: 0 bad_amps_hel: 46/204 [0m
[1;32mDEBUG: nb_hel: 4 zero amp: 0 bad_amps_hel: 151/344 [0m
[1;32mDEBUG: nb_hel: 6 zero amp: 0 bad_amps_hel: 296/612 [0m
[1;32mDEBUG: nb_hel: 4 zero amp: 0 bad_amps_hel: 46/204 [0m
[1;32mDEBUG: nb_hel: 1 zero amp: 0 bad_amps_hel: 0/35 [0m
[1;32mDEBUG: nb_hel: 1 zero amp: 0 bad_amps_hel: 0/35 [0m
[1;32mDEBUG: nb_hel: 6 zero amp: 0 bad_amps_hel: 296/612 [0m
[1;32mDEBUG: nb_hel: 1 zero amp: 0 bad_amps_hel: 0/35 [0m
[1;32mDEBUG: nb_hel: 4 zero amp: 0 bad_amps_hel: 46/204 [0m
[1;32mDEBUG: nb_hel: 6 zero amp: 0 bad_amps_hel: 296/612 [0m
[1;32mDEBUG: nb_hel: 4 zero amp: 0 bad_amps_hel: 46/204 [0m
[1;32mDEBUG: nb_hel: 4 zero amp: 0 bad_amps_hel: 151/344 [0m
[1;32mDEBUG: nb_hel: 1 zero amp: 0 bad_amps_hel: 0/35 [0m
[1;32mDEBUG: nb_hel: 4 zero amp: 0 bad_amps_hel: 151/344 [0m
[1;32mDEBUG: nb_hel: 4 zero amp: 0 bad_amps_hel: 46/204 [0m
[1;32mDEBUG: nb_hel: 4 zero amp: 0 bad_amps_hel: 46/204 [0m
[1;32mDEBUG: nb_hel: 4 zero amp: 0 bad_amps_hel: 46/204 [0m
[1;32mDEBUG: nb_hel: 4 zero amp: 0 bad_amps_hel: 151/344 [0m
[1;32mDEBUG: nb_hel: 6 zero amp: 0 bad_amps_hel: 296/612 [0m
[1;32mDEBUG: nb_hel: 4 zero amp: 0 bad_amps_hel: 46/204 [0m
[1;32mDEBUG: nb_hel: 6 zero amp: 0 bad_amps_hel: 296/612 [0m
[1;32mDEBUG: nb_hel: 4 zero amp: 0 bad_amps_hel: 46/204 [0m
[1;32mDEBUG: nb_hel: 1 zero amp: 0 bad_amps_hel: 0/35 [0m
[1;32mDEBUG: nb_hel: 4 zero amp: 0 bad_amps_hel: 46/204 [0m
[1;32mDEBUG: nb_hel: 4 zero amp: 0 bad_amps_hel: 46/204 [0m
[1;32mDEBUG: nb_hel: 4 zero amp: 0 bad_amps_hel: 151/344 [0m
[1;32mDEBUG: nb_hel: 6 zero amp: 0 bad_amps_hel: 296/612 [0m
[1;32mDEBUG: nb_hel: 1 zero amp: 0 bad_amps_hel: 0/35 [0m
[1;32mDEBUG: nb_hel: 4 zero amp: 0 bad_amps_hel: 46/204 [0m
[1;32mDEBUG: nb_hel: 4 zero amp: 0 bad_amps_hel: 46/204 [0m
INFO:     P1_qq_wpwmqq_wp_lvl_wm_lvl  
INFO:  Idle: 223,  Running: 8,  Completed: 0 [ current time: 15h27 ] 
INFO:  Idle: 222,  Running: 8,  Completed: 1 [  1.5s  ] 
INFO:  Idle: 220,  Running: 8,  Completed: 3 [  10.4s  ] 
INFO:  Idle: 216,  Running: 8,  Completed: 7 [  21.4s  ] 
INFO:  Idle: 212,  Running: 8,  Completed: 11 [  25.4s  ] 
INFO:  Idle: 211,  Running: 8,  Completed: 12 [  30s  ] 
INFO:  Idle: 208,  Running: 8,  Completed: 15 [  34.8s  ] 
INFO:  Idle: 206,  Running: 8,  Completed: 17 [  50.8s  ] 
INFO:  Idle: 204,  Running: 8,  Completed: 19 [  56.8s  ] 
INFO:  Idle: 201,  Running: 8,  Completed: 22 [  1m 3s  ] 
INFO:  Idle: 200,  Running: 8,  Completed: 23 [  1m 8s  ] 
INFO:  Idle: 199,  Running: 8,  Completed: 24 [  1m 11s  ] 
INFO:  Idle: 197,  Running: 8,  Completed: 26 [  1m 15s  ] 
INFO:  Idle: 196,  Running: 8,  Completed: 27 [  1m 22s  ] 
INFO:  Idle: 194,  Running: 8,  Completed: 29 [  1m 27s  ] 
INFO:  Idle: 190,  Running: 8,  Completed: 33 [  1m 43s  ] 
INFO:  Idle: 188,  Running: 8,  Completed: 35 [  1m 50s  ] 
INFO:  Idle: 187,  Running: 8,  Completed: 36 [  2m 26s  ] 
INFO:  Idle: 183,  Running: 8,  Completed: 40 [  2m 35s  ] 
INFO:  Idle: 181,  Running: 8,  Completed: 42 [  2m 38s  ] 
INFO:  Idle: 178,  Running: 8,  Completed: 45 [  2m 48s  ] 
INFO:  Idle: 175,  Running: 8,  Completed: 48 [  2m 51s  ] 
INFO:  Idle: 173,  Running: 8,  Completed: 50 [  2m 55s  ] 
INFO:  Idle: 171,  Running: 8,  Completed: 52 [  2m 59s  ] 
INFO:  Idle: 168,  Running: 8,  Completed: 55 [  3m 3s  ] 
INFO:  Idle: 164,  Running: 8,  Completed: 59 [  3m 7s  ] 
INFO:  Idle: 160,  Running: 8,  Completed: 63 [  3m 14s  ] 
INFO:  Idle: 158,  Running: 8,  Completed: 65 [  3m 19s  ] 
INFO:  Idle: 156,  Running: 8,  Completed: 67 [  3m 28s  ] 
INFO:  Idle: 154,  Running: 8,  Completed: 69 [  4m 11s  ] 
INFO:  Idle: 152,  Running: 8,  Completed: 71 [  4m 18s  ] 
INFO:  Idle: 148,  Running: 8,  Completed: 75 [  4m 21s  ] 
INFO:  Idle: 144,  Running: 8,  Completed: 79 [  4m 31s  ] 
INFO:  Idle: 142,  Running: 8,  Completed: 81 [  4m 34s  ] 
INFO:  Idle: 140,  Running: 8,  Completed: 83 [  4m 40s  ] 
INFO:  Idle: 139,  Running: 8,  Completed: 84 [  4m 49s  ] 
INFO:  Idle: 138,  Running: 8,  Completed: 85 [  5m 13s  ] 
INFO:  Idle: 136,  Running: 8,  Completed: 87 [  5m 19s  ] 
INFO:  Idle: 135,  Running: 8,  Completed: 88 [  5m 24s  ] 
INFO:  Idle: 130,  Running: 8,  Completed: 93 [  5m 28s  ] 
INFO:  Idle: 128,  Running: 8,  Completed: 95 [  5m 34s  ] 
INFO:  Idle: 125,  Running: 8,  Completed: 98 [  5m 42s  ] 
INFO:  Idle: 120,  Running: 8,  Completed: 103 [  5m 51s  ] 
INFO:  Idle: 114,  Running: 8,  Completed: 109 [  5m 55s  ] 
INFO:  Idle: 111,  Running: 8,  Completed: 112 [  5m 59s  ] 
INFO:  Idle: 108,  Running: 8,  Completed: 115 [  6m 2s  ] 
INFO:  Idle: 103,  Running: 8,  Completed: 120 [  6m 8s  ] 
INFO:  Idle: 100,  Running: 8,  Completed: 123 [  6m 20s  ] 
INFO:  Idle: 98,  Running: 8,  Completed: 125 [  6m 23s  ] 
INFO:  Idle: 97,  Running: 8,  Completed: 126 [  6m 29s  ] 
INFO:  Idle: 95,  Running: 8,  Completed: 128 [  6m 32s  ] 
INFO:  Idle: 94,  Running: 8,  Completed: 129 [  6m 37s  ] 
INFO:  Idle: 92,  Running: 8,  Completed: 131 [  6m 50s  ] 
INFO:  Idle: 91,  Running: 8,  Completed: 132 [  6m 54s  ] 
INFO:  Idle: 89,  Running: 8,  Completed: 134 [  7m 9s  ] 
INFO:  Idle: 88,  Running: 8,  Completed: 135 [  7m 25s  ] 
INFO:  Idle: 86,  Running: 8,  Completed: 137 [  7m 35s  ] 
INFO:  Idle: 85,  Running: 8,  Completed: 138 [  7m 38s  ] 
INFO:  Idle: 83,  Running: 8,  Completed: 140 [  7m 44s  ] 
INFO:  Idle: 79,  Running: 8,  Completed: 144 [  7m 47s  ] 
INFO:  Idle: 76,  Running: 8,  Completed: 147 [  7m 51s  ] 
INFO:  Idle: 75,  Running: 8,  Completed: 148 [  7m 57s  ] 
INFO:  Idle: 73,  Running: 8,  Completed: 150 [  8m 20s  ] 
INFO:  Idle: 70,  Running: 8,  Completed: 153 [  8m 24s  ] 
INFO:  Idle: 67,  Running: 8,  Completed: 156 [  8m 31s  ] 
INFO:  Idle: 65,  Running: 8,  Completed: 158 [  8m 34s  ] 
INFO:  Idle: 60,  Running: 8,  Completed: 163 [  8m 38s  ] 
INFO:  Idle: 56,  Running: 8,  Completed: 167 [  8m 42s  ] 
INFO:  Idle: 53,  Running: 8,  Completed: 170 [  8m 45s  ] 
INFO:  Idle: 49,  Running: 8,  Completed: 174 [  8m 49s  ] 
INFO:  Idle: 47,  Running: 8,  Completed: 176 [  8m 54s  ] 
INFO:  Idle: 45,  Running: 8,  Completed: 178 [  8m 58s  ] 
INFO:  Idle: 43,  Running: 8,  Completed: 180 [  9m 7s  ] 
INFO:  Idle: 41,  Running: 8,  Completed: 182 [  9m 21s  ] 
INFO:  Idle: 40,  Running: 8,  Completed: 183 [  9m 27s  ] 
INFO:  Idle: 34,  Running: 8,  Completed: 189 [  9m 31s  ] 
INFO:  Idle: 27,  Running: 8,  Completed: 196 [  9m 34s  ] 
INFO:  Idle: 19,  Running: 8,  Completed: 204 [  9m 38s  ] 
INFO:  Idle: 14,  Running: 8,  Completed: 209 [  9m 41s  ] 
INFO:  Idle: 11,  Running: 8,  Completed: 212 [  9m 45s  ] 
INFO:  Idle: 9,  Running: 8,  Completed: 214 [  9m 49s  ] 
INFO:  Idle: 6,  Running: 8,  Completed: 217 [  9m 52s  ] 
INFO:  Idle: 1,  Running: 8,  Completed: 222 [  9m 56s  ] 
INFO:  Idle: 0,  Running: 8,  Completed: 223 [  9m 59s  ] 
INFO:  Idle: 0,  Running: 3,  Completed: 228 [  10m 4s  ] 
INFO:  Idle: 0,  Running: 2,  Completed: 229 [  10m 24s  ] 
INFO:  Idle: 0,  Running: 1,  Completed: 230 [  10m 38s  ] 
INFO:  Idle: 0,  Running: 0,  Completed: 231 [  10m 40s  ] 
INFO: End survey 
refine 10000
Creating Jobs
INFO: Refine results to 10000 
INFO: Generating 10000.0 unweighted events. 
sum of cpu time of last step: 1h09m46s
INFO: Effective Luminosity 19071.626316539452 pb^-1 
[1;32mDEBUG: channel G39 need to improve by 1.14 (xsec=0.00059878 pb, iter=4) [0m
[1;32mDEBUG: channel G51 need to improve by 1.17 (xsec=0.0040555 pb, iter=3) [0m
[1;32mDEBUG: channel G7 need to improve by 1.59 (xsec=0.0042484 pb, iter=3) [0m
[1;32mDEBUG: channel G73.022 need to improve by 1.64 (xsec=0.0017184 pb, iter=3) [0m
[1;32mDEBUG: channel G64 need to improve by 1.94 (xsec=0.0016286 pb, iter=3) [0m
[1;32mDEBUG: channel G35 need to improve by 2.16 (xsec=0.00045304 pb, iter=3) [0m
[1;32mDEBUG: channel G77 need to improve by 2.24 (xsec=0.0027043 pb, iter=3) [0m
[1;32mDEBUG: channel G20 need to improve by 2.35 (xsec=0.014076 pb, iter=6) [0m
[1;32mDEBUG: channel G76 need to improve by 2.38 (xsec=0.0024992 pb, iter=4) [0m
[1;32mDEBUG: channel G10 need to improve by 2.50 (xsec=0.0043182 pb, iter=6) [0m
[1;32mDEBUG: channel G69 need to improve by 2.77 (xsec=0.0021758 pb, iter=3) [0m
[1;32mDEBUG: channel G40 need to improve by 3.06 (xsec=0.013646 pb, iter=5) [0m
[1;32mDEBUG: channel G11 need to improve by 3.27 (xsec=0.0070266 pb, iter=7) [0m
[1;32mDEBUG: channel G62.022 need to improve by 3.30 (xsec=0.018156 pb, iter=6) [0m
[1;32mDEBUG: channel G71 need to improve by 4.01 (xsec=0.0016801 pb, iter=3) [0m
[1;32mDEBUG: channel G33 need to improve by 4.09 (xsec=0.0053606 pb, iter=3) [0m
[1;32mDEBUG: channel G49 need to improve by 4.41 (xsec=0.0041711 pb, iter=3) [0m
[1;32mDEBUG: channel G16 need to improve by 5.15 (xsec=0.0018939 pb, iter=4) [0m
[1;32mDEBUG: channel G36 need to improve by 5.42 (xsec=0.0017037 pb, iter=3) [0m
[1;32mDEBUG: channel G48 need to improve by 5.71 (xsec=0.0062966 pb, iter=3) [0m
[1;32mDEBUG: channel G47 need to improve by 7.04 (xsec=0.0095815 pb, iter=3) [0m
[1;32mDEBUG: channel G14.022 need to improve by 8.59 (xsec=0.0302 pb, iter=5) [0m
[1;32mDEBUG: channel G1 need to improve by 9.88 (xsec=0.0046552 pb, iter=5) [0m
[1;32mDEBUG: channel G3 need to improve by 11.15 (xsec=0.0070199 pb, iter=6) [0m
[1;32mDEBUG: channel G50 need to improve by 11.15 (xsec=0.023924 pb, iter=4) [0m
[1;32mDEBUG: channel G68 need to improve by 12.63 (xsec=0.0086135 pb, iter=3) [0m
[1;32mDEBUG: channel G60 need to improve by 15.14 (xsec=0.013493 pb, iter=3) [0m
[1;32mDEBUG: channel G75 need to improve by 15.76 (xsec=0.0074568 pb, iter=3) [0m
[1;32mDEBUG: channel G57 need to improve by 19.07 (xsec=0.024963 pb, iter=5) [0m
[1;32mDEBUG: channel G9 need to improve by 26.23 (xsec=0.033029 pb, iter=3) [0m
[1;32mDEBUG: channel G2 need to improve by 27.64 (xsec=0.039108 pb, iter=4) [0m
[1;32mDEBUG: channel G61.022 need to improve by 36.33 (xsec=0.015225 pb, iter=4) [0m
[1;32mDEBUG: channel G59 need to improve by 39.65 (xsec=0.095699 pb, iter=6) [0m
[1;32mDEBUG: channel G12 need to improve by 156.32 (xsec=0.20468 pb, iter=6) [0m
INFO: need to improve 34 channels 
[1;32mDEBUG: G39 : need 11.419708405817493 event. Need 1 split job of 2448 points [0m
[1;32mDEBUG: G51 : need 77.34498052672575 event. Need 1 split job of 1173 points [0m
[1;32mDEBUG: G7 : need 81.02389724318621 event. Need 1 split job of 1590 points [0m
[1;32mDEBUG: G73.022 : need 32.772682662341396 event. Need 1 split job of 1640 points [0m
[1;32mDEBUG: G64 : need 31.06005061911615 event. Need 1 split job of 1944 points [0m
[1;32mDEBUG: G35 : need 8.640209586445033 event. Need 1 split job of 2163 points [0m
[1;32mDEBUG: G77 : need 51.57539904781764 event. Need 1 split job of 2245 points [0m
[1;32mDEBUG: G20 : need 268.45221203160935 event. Need 1 split job of 5000 points [0m
[1;32mDEBUG: G76 : need 47.6638084902954 event. Need 1 split job of 5000 points [0m
[1;32mDEBUG: G10 : need 82.35509676008067 event. Need 1 split job of 5000 points [0m
[1;32mDEBUG: G69 : need 41.49604453952654 event. Need 1 split job of 2770 points [0m
[1;32mDEBUG: G40 : need 260.25141271549734 event. Need 1 split job of 5000 points [0m
[1;32mDEBUG: G11 : need 134.0086894757961 event. Need 1 split job of 5000 points [0m
[1;32mDEBUG: G62.022 : need 346.2644474030903 event. Need 1 split job of 5000 points [0m
[1;32mDEBUG: G71 : need 32.04223937441793 event. Need 1 split job of 4011 points [0m
[1;32mDEBUG: G33 : need 102.23536003244139 event. Need 1 split job of 4095 points [0m
[1;32mDEBUG: G49 : need 79.5496605289177 event. Need 1 split job of 4425 points [0m
[1;32mDEBUG: G16 : need 36.11975308089407 event. Need 1 split job of 5000 points [0m
[1;32mDEBUG: G36 : need 32.492329755488264 event. Need 1 split job of 5000 points [0m
[1;32mDEBUG: G48 : need 120.08640226472232 event. Need 1 split job of 5000 points [0m
[1;32mDEBUG: G47 : need 182.73478755192275 event. Need 1 split job of 5000 points [0m
[1;32mDEBUG: G14.022 : need 575.9631147594914 event. Need 1 split job of 5000 points [0m
[1;32mDEBUG: G1 : need 88.78223482875445 event. Need 1 split job of 5000 points [0m
[1;32mDEBUG: G3 : need 133.8809095794753 event. Need 1 split job of 5000 points [0m
[1;32mDEBUG: G50 : need 456.26958799688987 event. Need 1 split job of 5000 points [0m
[1;32mDEBUG: G68 : need 164.27345327751257 event. Need 1 split job of 5000 points [0m
[1;32mDEBUG: G60 : need 257.33345388906685 event. Need 1 split job of 5000 points [0m
[1;32mDEBUG: G75 : need 142.2133031171714 event. Need 1 split job of 5000 points [0m
[1;32mDEBUG: G57 : need 476.0850077397743 event. Need 1 split job of 5000 points [0m
[1;32mDEBUG: G9 : need 629.9167456089816 event. Need 1 split job of 5000 points [0m
[1;32mDEBUG: G2 : need 745.8531619872248 event. Need 1 split job of 5000 points [0m
[1;32mDEBUG: G61.022 : need 290.36551066931315 event. Need 1 split job of 5000 points [0m
[1;32mDEBUG: G59 : need 1825.1355668665092 event. Need 2 split job of 5000 points [0m
[1;32mDEBUG: G12 : need 3903.580474469295 event. Need 4 split job of 5000 points [0m
- Current estimate of cross-section: 0.6292069591146121 +- 0.012275746236906745
    P1_qq_wpwmqq_wp_lvl_wm_lvl 
INFO:  Idle: 30,  Running: 8,  Completed: 0 [ current time: 15h38 ] 
INFO:  Idle: 29,  Running: 8,  Completed: 1 [  2.9s  ] 
INFO:  Idle: 28,  Running: 8,  Completed: 2 [  10.2s  ] 
INFO:  Idle: 26,  Running: 8,  Completed: 4 [  22.6s  ] 
INFO:  Idle: 24,  Running: 8,  Completed: 6 [  1m 16s  ] 
INFO:  Idle: 23,  Running: 8,  Completed: 7 [  1m 54s  ] 
INFO:  Idle: 22,  Running: 8,  Completed: 8 [  1m 57s  ] 
INFO:  Idle: 20,  Running: 8,  Completed: 10 [  2m 15s  ] 
INFO:  Idle: 19,  Running: 8,  Completed: 11 [  2m 25s  ] 
INFO:  Idle: 18,  Running: 8,  Completed: 12 [  2m 40s  ] 
INFO:  Idle: 17,  Running: 8,  Completed: 13 [  5m 5s  ] 
INFO:  Idle: 16,  Running: 8,  Completed: 14 [  5m 14s  ] 
INFO:  Idle: 15,  Running: 8,  Completed: 15 [  5m 19s  ] 
INFO:  Idle: 14,  Running: 8,  Completed: 16 [  5m 58s  ] 
INFO:  Idle: 13,  Running: 8,  Completed: 17 [  6m 5s  ] 
INFO:  Idle: 12,  Running: 8,  Completed: 18 [  6m 22s  ] 
INFO:  Idle: 11,  Running: 8,  Completed: 19 [  7m 54s  ] 
INFO:  Idle: 10,  Running: 8,  Completed: 20 [  8m 5s  ] 
INFO:  Idle: 9,  Running: 8,  Completed: 21 [  8m 50s  ] 
INFO:  Idle: 8,  Running: 8,  Completed: 22 [  9m 10s  ] 
INFO:  Idle: 7,  Running: 8,  Completed: 23 [  10m 46s  ] 
INFO:  Idle: 6,  Running: 8,  Completed: 24 [  10m 54s  ] 
INFO:  Idle: 5,  Running: 8,  Completed: 25 [  12m 0s  ] 
INFO:  Idle: 4,  Running: 8,  Completed: 26 [  12m 15s  ] 
INFO:  Idle: 3,  Running: 8,  Completed: 27 [  12m 18s  ] 
INFO:  Idle: 2,  Running: 8,  Completed: 28 [  12m 24s  ] 
INFO:  Idle: 1,  Running: 8,  Completed: 29 [  13m 19s  ] 
INFO:  Idle: 0,  Running: 8,  Completed: 30 [  13m 24s  ] 
INFO:  Idle: 0,  Running: 7,  Completed: 31 [  13m 31s  ] 
INFO:  Idle: 0,  Running: 6,  Completed: 32 [  13m 44s  ] 
INFO:  Idle: 0,  Running: 5,  Completed: 33 [  14m 50s  ] 
INFO:  Idle: 0,  Running: 4,  Completed: 34 [  17m 0s  ] 
INFO:  Idle: 0,  Running: 3,  Completed: 35 [  19m 10s  ] 
INFO:  Idle: 0,  Running: 2,  Completed: 36 [  23m 0s  ] 
INFO:  Idle: 0,  Running: 1,  Completed: 37 [  24m 5s  ] 
INFO:  Idle: 0,  Running: 0,  Completed: 38 [  24m 8s  ] 
INFO: Combining runs 
[1;32mfind 4 multijob in /Users/omattelaer/Documents/workspace/2.7.2_alternate/PROC_sm_25/SubProcesses/P1_qq_wpwmqq_wp_lvl_wm_lvl/G12[0m
[1;32mCombined 4 file generating 17652 events for /Users/omattelaer/Documents/workspace/2.7.2_alternate/PROC_sm_25/SubProcesses/P1_qq_wpwmqq_wp_lvl_wm_lvl/G12 [0m
[1;32mfind 2 multijob in /Users/omattelaer/Documents/workspace/2.7.2_alternate/PROC_sm_25/SubProcesses/P1_qq_wpwmqq_wp_lvl_wm_lvl/G59[0m
[1;32mCombined 2 file generating 2693 events for /Users/omattelaer/Documents/workspace/2.7.2_alternate/PROC_sm_25/SubProcesses/P1_qq_wpwmqq_wp_lvl_wm_lvl/G59 [0m
sum of cpu time of last step: 3h24m09s
INFO: finish refine 
refine 10000 --treshold=0.9
No need for second refine due to stability of cross-section
INFO: Combining Events 
[1;32mDEBUG: write 10000 event (efficiency 76 %, truncation 0.03 %) after 1 iteration(s) [0m
  === Results Summary for run: run_01 tag: tag_1 ===

     Cross-section :   0.6613 +- 0.001493 pb
     Nb of events :  10000
 
fail
[1;34mFailed to access python version of LHAPDF: If the python interface to LHAPDF is available on your system, try adding its location to the PYTHONPATH environment variable and theLHAPDF library location to LD_LIBRARY_PATH (linux) or DYLD_LIBRARY_PATH (mac os x).The required LD_LIBRARY_PATH is /Users/omattelaer/Documents/HEPTools/lhapdf6_py3/lib[0m
INFO: can not run systematics since can not link python to lhapdf 
store_events
INFO: Storing parton level results 
INFO: End Parton 
reweight -from_cards
decay_events -from_cards
INFO: Madanalysis5 parton-level analysis was skipped following user request. 
INFO: To run the analysis, remove or comment the tag '@MG5aMC skip_analysis' in
  '/Users/omattelaer/Documents/workspace/2.7.2_alternate/PROC_sm_25/Cards/madanalysis5_parton_card.dat'. 
INFO: storing files of previous run 
INFO: Done 
quit
INFO:  
more information in /Users/omattelaer/Documents/workspace/2.7.2_alternate/PROC_sm_25/index.html
generate p p > w+
INFO: Checking for minimal orders which gives processes. 
INFO: Please specify coupling orders to bypass this step. 
INFO: Trying process: u d~ > w+ WEIGHTED<=2 @1  
INFO: Process has 1 diagrams 
INFO: Trying process: u s~ > w+ WEIGHTED<=2 @1  
INFO: Trying process: c d~ > w+ WEIGHTED<=2 @1  
INFO: Trying process: c s~ > w+ WEIGHTED<=2 @1  
INFO: Process has 1 diagrams 
INFO: Process d~ u > w+ added to mirror process u d~ > w+ 
INFO: Process s~ c > w+ added to mirror process c s~ > w+ 
2 processes with 2 diagrams generated in 0.016 s
Total: 2 processes with 2 diagrams
add process p p > w+ j
INFO: Checking for minimal orders which gives processes. 
INFO: Please specify coupling orders to bypass this step. 
INFO: Trying coupling order WEIGHTED<=3: WEIGTHED IS QCD+2*QED 
INFO: Trying process: g u > w+ d WEIGHTED<=3 @2  
INFO: Process has 2 diagrams 
INFO: Trying process: g u > w+ s WEIGHTED<=3 @2  
INFO: Trying process: g c > w+ d WEIGHTED<=3 @2  
INFO: Trying process: g c > w+ s WEIGHTED<=3 @2  
INFO: Process has 2 diagrams 
INFO: Crossed process found for g d~ > w+ u~, reuse diagrams. 
INFO: Crossed process found for g s~ > w+ c~, reuse diagrams. 
INFO: Process u g > w+ d added to mirror process g u > w+ d 
INFO: Crossed process found for u d~ > w+ g, reuse diagrams. 
INFO: Process c g > w+ s added to mirror process g c > w+ s 
INFO: Crossed process found for c s~ > w+ g, reuse diagrams. 
INFO: Process d~ g > w+ u~ added to mirror process g d~ > w+ u~ 
INFO: Process d~ u > w+ g added to mirror process u d~ > w+ g 
INFO: Process s~ g > w+ c~ added to mirror process g s~ > w+ c~ 
INFO: Process s~ c > w+ g added to mirror process c s~ > w+ g 
6 processes with 12 diagrams generated in 0.074 s
Total: 8 processes with 14 diagrams
add process p p > w+ j j
INFO: Checking for minimal orders which gives processes. 
INFO: Please specify coupling orders to bypass this step. 
INFO: Trying coupling order WEIGHTED<=4: WEIGTHED IS QCD+2*QED 
INFO: Trying process: g g > w+ d u~ WEIGHTED<=4 @3  
INFO: Process has 8 diagrams 
INFO: Trying process: g g > w+ d c~ WEIGHTED<=4 @3  
INFO: Trying process: g g > w+ s u~ WEIGHTED<=4 @3  
INFO: Trying process: g g > w+ s c~ WEIGHTED<=4 @3  
INFO: Process has 8 diagrams 
INFO: Crossed process found for g u > w+ g d, reuse diagrams. 
INFO: Crossed process found for g c > w+ g s, reuse diagrams. 
INFO: Crossed process found for g d~ > w+ g u~, reuse diagrams. 
INFO: Crossed process found for g s~ > w+ g c~, reuse diagrams. 
INFO: Process u g > w+ g d added to mirror process g u > w+ g d 
INFO: Trying process: u u > w+ u d WEIGHTED<=4 @3  
INFO: Process has 4 diagrams 
INFO: Trying process: u u > w+ u s WEIGHTED<=4 @3  
INFO: Trying process: u u > w+ c d WEIGHTED<=4 @3  
INFO: Trying process: u u > w+ c s WEIGHTED<=4 @3  
INFO: Trying process: u c > w+ u d WEIGHTED<=4 @3  
INFO: Trying process: u c > w+ u s WEIGHTED<=4 @3  
INFO: Process has 2 diagrams 
INFO: Trying process: u c > w+ c d WEIGHTED<=4 @3  
INFO: Process has 2 diagrams 
INFO: Trying process: u c > w+ c s WEIGHTED<=4 @3  
INFO: Trying process: u d > w+ d d WEIGHTED<=4 @3  
INFO: Process has 4 diagrams 
INFO: Trying process: u d > w+ d s WEIGHTED<=4 @3  
INFO: Trying process: u d > w+ s s WEIGHTED<=4 @3  
INFO: Trying process: u s > w+ d d WEIGHTED<=4 @3  
INFO: Trying process: u s > w+ d s WEIGHTED<=4 @3  
INFO: Process has 2 diagrams 
INFO: Trying process: u s > w+ s s WEIGHTED<=4 @3  
INFO: Crossed process found for u u~ > w+ d u~, reuse diagrams. 
INFO: Crossed process found for u u~ > w+ s c~, reuse diagrams. 
INFO: Crossed process found for u c~ > w+ d c~, reuse diagrams. 
INFO: Crossed process found for u d~ > w+ g g, reuse diagrams. 
INFO: Crossed process found for u d~ > w+ u u~, reuse diagrams. 
INFO: Crossed process found for u d~ > w+ c c~, reuse diagrams. 
INFO: Crossed process found for u d~ > w+ d d~, reuse diagrams. 
INFO: Crossed process found for u d~ > w+ s s~, reuse diagrams. 
INFO: Crossed process found for u s~ > w+ u c~, reuse diagrams. 
INFO: Crossed process found for u s~ > w+ d s~, reuse diagrams. 
INFO: Process c g > w+ g s added to mirror process g c > w+ g s 
INFO: Process c u > w+ u s added to mirror process u c > w+ u s 
INFO: Process c u > w+ c d added to mirror process u c > w+ c d 
INFO: Trying process: c c > w+ u d WEIGHTED<=4 @3  
INFO: Trying process: c c > w+ u s WEIGHTED<=4 @3  
INFO: Trying process: c c > w+ c d WEIGHTED<=4 @3  
INFO: Trying process: c c > w+ c s WEIGHTED<=4 @3  
INFO: Process has 4 diagrams 
INFO: Trying process: c d > w+ d d WEIGHTED<=4 @3  
INFO: Trying process: c d > w+ d s WEIGHTED<=4 @3  
INFO: Process has 2 diagrams 
INFO: Trying process: c d > w+ s s WEIGHTED<=4 @3  
INFO: Trying process: c s > w+ d d WEIGHTED<=4 @3  
INFO: Trying process: c s > w+ d s WEIGHTED<=4 @3  
INFO: Trying process: c s > w+ s s WEIGHTED<=4 @3  
INFO: Process has 4 diagrams 
INFO: Crossed process found for c u~ > w+ s u~, reuse diagrams. 
INFO: Crossed process found for c c~ > w+ d u~, reuse diagrams. 
INFO: Crossed process found for c c~ > w+ s c~, reuse diagrams. 
INFO: Crossed process found for c d~ > w+ c u~, reuse diagrams. 
INFO: Crossed process found for c d~ > w+ s d~, reuse diagrams. 
INFO: Crossed process found for c s~ > w+ g g, reuse diagrams. 
INFO: Crossed process found for c s~ > w+ u u~, reuse diagrams. 
INFO: Crossed process found for c s~ > w+ c c~, reuse diagrams. 
INFO: Crossed process found for c s~ > w+ d d~, reuse diagrams. 
INFO: Crossed process found for c s~ > w+ s s~, reuse diagrams. 
INFO: Process d u > w+ d d added to mirror process u d > w+ d d 
INFO: Process d c > w+ d s added to mirror process c d > w+ d s 
INFO: Crossed process found for d d~ > w+ d u~, reuse diagrams. 
INFO: Crossed process found for d d~ > w+ s c~, reuse diagrams. 
INFO: Crossed process found for d s~ > w+ d c~, reuse diagrams. 
INFO: Process s u > w+ d s added to mirror process u s > w+ d s 
INFO: Process s c > w+ s s added to mirror process c s > w+ s s 
INFO: Crossed process found for s d~ > w+ s u~, reuse diagrams. 
INFO: Crossed process found for s s~ > w+ d u~, reuse diagrams. 
INFO: Crossed process found for s s~ > w+ s c~, reuse diagrams. 
INFO: Process u~ u > w+ d u~ added to mirror process u u~ > w+ d u~ 
INFO: Process u~ u > w+ s c~ added to mirror process u u~ > w+ s c~ 
INFO: Process u~ c > w+ s u~ added to mirror process c u~ > w+ s u~ 
INFO: Crossed process found for u~ d~ > w+ u~ u~, reuse diagrams. 
INFO: Crossed process found for u~ s~ > w+ u~ c~, reuse diagrams. 
INFO: Process c~ u > w+ d c~ added to mirror process u c~ > w+ d c~ 
INFO: Process c~ c > w+ d u~ added to mirror process c c~ > w+ d u~ 
INFO: Process c~ c > w+ s c~ added to mirror process c c~ > w+ s c~ 
INFO: Crossed process found for c~ d~ > w+ u~ c~, reuse diagrams. 
INFO: Crossed process found for c~ s~ > w+ c~ c~, reuse diagrams. 
INFO: Process d~ g > w+ g u~ added to mirror process g d~ > w+ g u~ 
INFO: Process d~ u > w+ g g added to mirror process u d~ > w+ g g 
INFO: Process d~ u > w+ u u~ added to mirror process u d~ > w+ u u~ 
INFO: Process d~ u > w+ c c~ added to mirror process u d~ > w+ c c~ 
INFO: Process d~ u > w+ d d~ added to mirror process u d~ > w+ d d~ 
INFO: Process d~ u > w+ s s~ added to mirror process u d~ > w+ s s~ 
INFO: Process d~ c > w+ c u~ added to mirror process c d~ > w+ c u~ 
INFO: Process d~ c > w+ s d~ added to mirror process c d~ > w+ s d~ 
INFO: Process d~ d > w+ d u~ added to mirror process d d~ > w+ d u~ 
INFO: Process d~ d > w+ s c~ added to mirror process d d~ > w+ s c~ 
INFO: Process d~ s > w+ s u~ added to mirror process s d~ > w+ s u~ 
INFO: Process d~ u~ > w+ u~ u~ added to mirror process u~ d~ > w+ u~ u~ 
INFO: Process d~ c~ > w+ u~ c~ added to mirror process c~ d~ > w+ u~ c~ 
INFO: Crossed process found for d~ d~ > w+ u~ d~, reuse diagrams. 
INFO: Crossed process found for d~ s~ > w+ u~ s~, reuse diagrams. 
INFO: Crossed process found for d~ s~ > w+ c~ d~, reuse diagrams. 
INFO: Process s~ g > w+ g c~ added to mirror process g s~ > w+ g c~ 
INFO: Process s~ u > w+ u c~ added to mirror process u s~ > w+ u c~ 
INFO: Process s~ u > w+ d s~ added to mirror process u s~ > w+ d s~ 
INFO: Process s~ c > w+ g g added to mirror process c s~ > w+ g g 
INFO: Process s~ c > w+ u u~ added to mirror process c s~ > w+ u u~ 
INFO: Process s~ c > w+ c c~ added to mirror process c s~ > w+ c c~ 
INFO: Process s~ c > w+ d d~ added to mirror process c s~ > w+ d d~ 
INFO: Process s~ c > w+ s s~ added to mirror process c s~ > w+ s s~ 
INFO: Process s~ d > w+ d c~ added to mirror process d s~ > w+ d c~ 
INFO: Process s~ s > w+ d u~ added to mirror process s s~ > w+ d u~ 
INFO: Process s~ s > w+ s c~ added to mirror process s s~ > w+ s c~ 
INFO: Process s~ u~ > w+ u~ c~ added to mirror process u~ s~ > w+ u~ c~ 
INFO: Process s~ c~ > w+ c~ c~ added to mirror process c~ s~ > w+ c~ c~ 
INFO: Process s~ d~ > w+ u~ s~ added to mirror process d~ s~ > w+ u~ s~ 
INFO: Process s~ d~ > w+ c~ d~ added to mirror process d~ s~ > w+ c~ d~ 
INFO: Crossed process found for s~ s~ > w+ c~ s~, reuse diagrams. 
48 processes with 176 diagrams generated in 0.703 s
Total: 56 processes with 190 diagrams
add process p p > w+ j j j
INFO: Checking for minimal orders which gives processes. 
INFO: Please specify coupling orders to bypass this step. 
INFO: Trying coupling order WEIGHTED<=5: WEIGTHED IS QCD+2*QED 
INFO: Trying process: g g > w+ g d u~ WEIGHTED<=5 @4  
INFO: Process has 50 diagrams 
INFO: Trying process: g g > w+ g d c~ WEIGHTED<=5 @4  
INFO: Trying process: g g > w+ g s u~ WEIGHTED<=5 @4  
INFO: Trying process: g g > w+ g s c~ WEIGHTED<=5 @4  
INFO: Process has 50 diagrams 
INFO: Crossed process found for g u > w+ g g d, reuse diagrams. 
INFO: Trying process: g u > w+ u d u~ WEIGHTED<=5 @4  
INFO: Process has 24 diagrams 
INFO: Trying process: g u > w+ u d c~ WEIGHTED<=5 @4  
INFO: Trying process: g u > w+ u s u~ WEIGHTED<=5 @4  
INFO: Trying process: g u > w+ u s c~ WEIGHTED<=5 @4  
INFO: Process has 12 diagrams 
INFO: Trying process: g u > w+ c d u~ WEIGHTED<=5 @4  
INFO: Trying process: g u > w+ c d c~ WEIGHTED<=5 @4  
INFO: Process has 12 diagrams 
INFO: Trying process: g u > w+ c s u~ WEIGHTED<=5 @4  
INFO: Trying process: g u > w+ c s c~ WEIGHTED<=5 @4  
INFO: Trying process: g u > w+ d d d~ WEIGHTED<=5 @4  
INFO: Process has 24 diagrams 
INFO: Trying process: g u > w+ d d s~ WEIGHTED<=5 @4  
INFO: Trying process: g u > w+ d s d~ WEIGHTED<=5 @4  
INFO: Trying process: g u > w+ d s s~ WEIGHTED<=5 @4  
INFO: Process has 12 diagrams 
INFO: Trying process: g u > w+ s s d~ WEIGHTED<=5 @4  
INFO: Trying process: g u > w+ s s s~ WEIGHTED<=5 @4  
INFO: Crossed process found for g c > w+ g g s, reuse diagrams. 
INFO: Trying process: g c > w+ u d c~ WEIGHTED<=5 @4  
INFO: Crossed process found for g c > w+ u s u~, reuse diagrams. 
INFO: Trying process: g c > w+ u s c~ WEIGHTED<=5 @4  
INFO: Crossed process found for g c > w+ c d u~, reuse diagrams. 
INFO: Trying process: g c > w+ c d c~ WEIGHTED<=5 @4  
INFO: Trying process: g c > w+ c s c~ WEIGHTED<=5 @4  
INFO: Process has 24 diagrams 
INFO: Trying process: g c > w+ d d d~ WEIGHTED<=5 @4  
INFO: Trying process: g c > w+ d d s~ WEIGHTED<=5 @4  
INFO: Trying process: g c > w+ d s d~ WEIGHTED<=5 @4  
INFO: Process has 12 diagrams 
INFO: Trying process: g c > w+ d s s~ WEIGHTED<=5 @4  
INFO: Trying process: g c > w+ s s d~ WEIGHTED<=5 @4  
INFO: Trying process: g c > w+ s s s~ WEIGHTED<=5 @4  
INFO: Process has 24 diagrams 
INFO: Crossed process found for g d > w+ d d u~, reuse diagrams. 
INFO: Crossed process found for g d > w+ d s c~, reuse diagrams. 
INFO: Crossed process found for g s > w+ d s u~, reuse diagrams. 
INFO: Crossed process found for g s > w+ s s c~, reuse diagrams. 
INFO: Crossed process found for g u~ > w+ d u~ u~, reuse diagrams. 
INFO: Crossed process found for g u~ > w+ s u~ c~, reuse diagrams. 
INFO: Crossed process found for g c~ > w+ d u~ c~, reuse diagrams. 
INFO: Crossed process found for g c~ > w+ s c~ c~, reuse diagrams. 
INFO: Crossed process found for g d~ > w+ g g u~, reuse diagrams. 
INFO: Crossed process found for g d~ > w+ u u~ u~, reuse diagrams. 
INFO: Crossed process found for g d~ > w+ c u~ c~, reuse diagrams. 
INFO: Crossed process found for g d~ > w+ d u~ d~, reuse diagrams. 
INFO: Crossed process found for g d~ > w+ s u~ s~, reuse diagrams. 
INFO: Crossed process found for g d~ > w+ s c~ d~, reuse diagrams. 
INFO: Crossed process found for g s~ > w+ g g c~, reuse diagrams. 
INFO: Crossed process found for g s~ > w+ u u~ c~, reuse diagrams. 
INFO: Crossed process found for g s~ > w+ c c~ c~, reuse diagrams. 
INFO: Crossed process found for g s~ > w+ d u~ s~, reuse diagrams. 
INFO: Crossed process found for g s~ > w+ d c~ d~, reuse diagrams. 
INFO: Crossed process found for g s~ > w+ s c~ s~, reuse diagrams. 
INFO: Process u g > w+ g g d added to mirror process g u > w+ g g d 
INFO: Process u g > w+ u d u~ added to mirror process g u > w+ u d u~ 
INFO: Process u g > w+ u s c~ added to mirror process g u > w+ u s c~ 
INFO: Process u g > w+ c d c~ added to mirror process g u > w+ c d c~ 
INFO: Process u g > w+ d d d~ added to mirror process g u > w+ d d d~ 
INFO: Process u g > w+ d s s~ added to mirror process g u > w+ d s s~ 
INFO: Crossed process found for u u > w+ g u d, reuse diagrams. 
INFO: Crossed process found for u c > w+ g u s, reuse diagrams. 
INFO: Crossed process found for u c > w+ g c d, reuse diagrams. 
INFO: Crossed process found for u d > w+ g d d, reuse diagrams. 
INFO: Crossed process found for u s > w+ g d s, reuse diagrams. 
INFO: Crossed process found for u u~ > w+ g d u~, reuse diagrams. 
INFO: Crossed process found for u u~ > w+ g s c~, reuse diagrams. 
INFO: Crossed process found for u c~ > w+ g d c~, reuse diagrams. 
INFO: Crossed process found for u d~ > w+ g g g, reuse diagrams. 
INFO: Crossed process found for u d~ > w+ g u u~, reuse diagrams. 
INFO: Crossed process found for u d~ > w+ g c c~, reuse diagrams. 
INFO: Crossed process found for u d~ > w+ g d d~, reuse diagrams. 
INFO: Crossed process found for u d~ > w+ g s s~, reuse diagrams. 
INFO: Crossed process found for u s~ > w+ g u c~, reuse diagrams. 
INFO: Crossed process found for u s~ > w+ g d s~, reuse diagrams. 
INFO: Process c g > w+ g g s added to mirror process g c > w+ g g s 
INFO: Process c g > w+ u s u~ added to mirror process g c > w+ u s u~ 
INFO: Process c g > w+ c d u~ added to mirror process g c > w+ c d u~ 
INFO: Process c g > w+ c s c~ added to mirror process g c > w+ c s c~ 
INFO: Process c g > w+ d s d~ added to mirror process g c > w+ d s d~ 
INFO: Process c g > w+ s s s~ added to mirror process g c > w+ s s s~ 
INFO: Process c u > w+ g u s added to mirror process u c > w+ g u s 
INFO: Process c u > w+ g c d added to mirror process u c > w+ g c d 
INFO: Crossed process found for c c > w+ g c s, reuse diagrams. 
INFO: Crossed process found for c d > w+ g d s, reuse diagrams. 
INFO: Crossed process found for c s > w+ g s s, reuse diagrams. 
INFO: Crossed process found for c u~ > w+ g s u~, reuse diagrams. 
INFO: Crossed process found for c c~ > w+ g d u~, reuse diagrams. 
INFO: Crossed process found for c c~ > w+ g s c~, reuse diagrams. 
INFO: Crossed process found for c d~ > w+ g c u~, reuse diagrams. 
INFO: Crossed process found for c d~ > w+ g s d~, reuse diagrams. 
INFO: Crossed process found for c s~ > w+ g g g, reuse diagrams. 
INFO: Crossed process found for c s~ > w+ g u u~, reuse diagrams. 
INFO: Crossed process found for c s~ > w+ g c c~, reuse diagrams. 
INFO: Crossed process found for c s~ > w+ g d d~, reuse diagrams. 
INFO: Crossed process found for c s~ > w+ g s s~, reuse diagrams. 
INFO: Process d g > w+ d d u~ added to mirror process g d > w+ d d u~ 
INFO: Process d g > w+ d s c~ added to mirror process g d > w+ d s c~ 
INFO: Process d u > w+ g d d added to mirror process u d > w+ g d d 
INFO: Process d c > w+ g d s added to mirror process c d > w+ g d s 
INFO: Crossed process found for d d~ > w+ g d u~, reuse diagrams. 
INFO: Crossed process found for d d~ > w+ g s c~, reuse diagrams. 
INFO: Crossed process found for d s~ > w+ g d c~, reuse diagrams. 
INFO: Process s g > w+ d s u~ added to mirror process g s > w+ d s u~ 
INFO: Process s g > w+ s s c~ added to mirror process g s > w+ s s c~ 
INFO: Process s u > w+ g d s added to mirror process u s > w+ g d s 
INFO: Process s c > w+ g s s added to mirror process c s > w+ g s s 
INFO: Crossed process found for s d~ > w+ g s u~, reuse diagrams. 
INFO: Crossed process found for s s~ > w+ g d u~, reuse diagrams. 
INFO: Crossed process found for s s~ > w+ g s c~, reuse diagrams. 
INFO: Process u~ g > w+ d u~ u~ added to mirror process g u~ > w+ d u~ u~ 
INFO: Process u~ g > w+ s u~ c~ added to mirror process g u~ > w+ s u~ c~ 
INFO: Process u~ u > w+ g d u~ added to mirror process u u~ > w+ g d u~ 
INFO: Process u~ u > w+ g s c~ added to mirror process u u~ > w+ g s c~ 
INFO: Process u~ c > w+ g s u~ added to mirror process c u~ > w+ g s u~ 
INFO: Crossed process found for u~ d~ > w+ g u~ u~, reuse diagrams. 
INFO: Crossed process found for u~ s~ > w+ g u~ c~, reuse diagrams. 
INFO: Process c~ g > w+ d u~ c~ added to mirror process g c~ > w+ d u~ c~ 
INFO: Process c~ g > w+ s c~ c~ added to mirror process g c~ > w+ s c~ c~ 
INFO: Process c~ u > w+ g d c~ added to mirror process u c~ > w+ g d c~ 
INFO: Process c~ c > w+ g d u~ added to mirror process c c~ > w+ g d u~ 
INFO: Process c~ c > w+ g s c~ added to mirror process c c~ > w+ g s c~ 
INFO: Crossed process found for c~ d~ > w+ g u~ c~, reuse diagrams. 
INFO: Crossed process found for c~ s~ > w+ g c~ c~, reuse diagrams. 
INFO: Process d~ g > w+ g g u~ added to mirror process g d~ > w+ g g u~ 
INFO: Process d~ g > w+ u u~ u~ added to mirror process g d~ > w+ u u~ u~ 
INFO: Process d~ g > w+ c u~ c~ added to mirror process g d~ > w+ c u~ c~ 
INFO: Process d~ g > w+ d u~ d~ added to mirror process g d~ > w+ d u~ d~ 
INFO: Process d~ g > w+ s u~ s~ added to mirror process g d~ > w+ s u~ s~ 
INFO: Process d~ g > w+ s c~ d~ added to mirror process g d~ > w+ s c~ d~ 
INFO: Process d~ u > w+ g g g added to mirror process u d~ > w+ g g g 
INFO: Process d~ u > w+ g u u~ added to mirror process u d~ > w+ g u u~ 
INFO: Process d~ u > w+ g c c~ added to mirror process u d~ > w+ g c c~ 
INFO: Process d~ u > w+ g d d~ added to mirror process u d~ > w+ g d d~ 
INFO: Process d~ u > w+ g s s~ added to mirror process u d~ > w+ g s s~ 
INFO: Process d~ c > w+ g c u~ added to mirror process c d~ > w+ g c u~ 
INFO: Process d~ c > w+ g s d~ added to mirror process c d~ > w+ g s d~ 
INFO: Process d~ d > w+ g d u~ added to mirror process d d~ > w+ g d u~ 
INFO: Process d~ d > w+ g s c~ added to mirror process d d~ > w+ g s c~ 
INFO: Process d~ s > w+ g s u~ added to mirror process s d~ > w+ g s u~ 
INFO: Process d~ u~ > w+ g u~ u~ added to mirror process u~ d~ > w+ g u~ u~ 
INFO: Process d~ c~ > w+ g u~ c~ added to mirror process c~ d~ > w+ g u~ c~ 
INFO: Crossed process found for d~ d~ > w+ g u~ d~, reuse diagrams. 
INFO: Crossed process found for d~ s~ > w+ g u~ s~, reuse diagrams. 
INFO: Crossed process found for d~ s~ > w+ g c~ d~, reuse diagrams. 
INFO: Process s~ g > w+ g g c~ added to mirror process g s~ > w+ g g c~ 
INFO: Process s~ g > w+ u u~ c~ added to mirror process g s~ > w+ u u~ c~ 
INFO: Process s~ g > w+ c c~ c~ added to mirror process g s~ > w+ c c~ c~ 
INFO: Process s~ g > w+ d u~ s~ added to mirror process g s~ > w+ d u~ s~ 
INFO: Process s~ g > w+ d c~ d~ added to mirror process g s~ > w+ d c~ d~ 
INFO: Process s~ g > w+ s c~ s~ added to mirror process g s~ > w+ s c~ s~ 
INFO: Process s~ u > w+ g u c~ added to mirror process u s~ > w+ g u c~ 
INFO: Process s~ u > w+ g d s~ added to mirror process u s~ > w+ g d s~ 
INFO: Process s~ c > w+ g g g added to mirror process c s~ > w+ g g g 
INFO: Process s~ c > w+ g u u~ added to mirror process c s~ > w+ g u u~ 
INFO: Process s~ c > w+ g c c~ added to mirror process c s~ > w+ g c c~ 
INFO: Process s~ c > w+ g d d~ added to mirror process c s~ > w+ g d d~ 
INFO: Process s~ c > w+ g s s~ added to mirror process c s~ > w+ g s s~ 
INFO: Process s~ d > w+ g d c~ added to mirror process d s~ > w+ g d c~ 
INFO: Process s~ s > w+ g d u~ added to mirror process s s~ > w+ g d u~ 
INFO: Process s~ s > w+ g s c~ added to mirror process s s~ > w+ g s c~ 
INFO: Process s~ u~ > w+ g u~ c~ added to mirror process u~ s~ > w+ g u~ c~ 
INFO: Process s~ c~ > w+ g c~ c~ added to mirror process c~ s~ > w+ g c~ c~ 
INFO: Process s~ d~ > w+ g u~ s~ added to mirror process d~ s~ > w+ g u~ s~ 
INFO: Process s~ d~ > w+ g c~ d~ added to mirror process d~ s~ > w+ g c~ d~ 
INFO: Crossed process found for s~ s~ > w+ g c~ s~, reuse diagrams. 
76 processes with 1552 diagrams generated in 2.952 s
Total: 132 processes with 1742 diagrams
add process p p > w+ 4j
INFO: Checking for minimal orders which gives processes. 
INFO: Please specify coupling orders to bypass this step. 
INFO: Trying coupling order WEIGHTED<=6: WEIGTHED IS QCD+2*QED 
INFO: Trying process: g g > w+ g g d u~ WEIGHTED<=6 @5  
INFO: Process has 428 diagrams 
INFO: Trying process: g g > w+ g g d c~ WEIGHTED<=6 @5  
INFO: Trying process: g g > w+ g g s u~ WEIGHTED<=6 @5  
INFO: Trying process: g g > w+ g g s c~ WEIGHTED<=6 @5  
INFO: Process has 428 diagrams 
INFO: Trying process: g g > w+ u d u~ u~ WEIGHTED<=6 @5  
INFO: Process has 196 diagrams 
INFO: Trying process: g g > w+ u d u~ c~ WEIGHTED<=6 @5  
INFO: Trying process: g g > w+ u d c~ c~ WEIGHTED<=6 @5  
INFO: Trying process: g g > w+ u s u~ u~ WEIGHTED<=6 @5  
INFO: Trying process: g g > w+ u s u~ c~ WEIGHTED<=6 @5  
INFO: Process has 98 diagrams 
INFO: Trying process: g g > w+ u s c~ c~ WEIGHTED<=6 @5  
INFO: Trying process: g g > w+ c d u~ u~ WEIGHTED<=6 @5  
INFO: Trying process: g g > w+ c d u~ c~ WEIGHTED<=6 @5  
INFO: Process has 98 diagrams 
INFO: Trying process: g g > w+ c d c~ c~ WEIGHTED<=6 @5  
INFO: Trying process: g g > w+ c s u~ u~ WEIGHTED<=6 @5  
INFO: Trying process: g g > w+ c s u~ c~ WEIGHTED<=6 @5  
INFO: Trying process: g g > w+ c s c~ c~ WEIGHTED<=6 @5  
INFO: Process has 196 diagrams 
INFO: Trying process: g g > w+ d d u~ d~ WEIGHTED<=6 @5  
INFO: Process has 196 diagrams 
INFO: Trying process: g g > w+ d d u~ s~ WEIGHTED<=6 @5  
INFO: Trying process: g g > w+ d d c~ d~ WEIGHTED<=6 @5  
INFO: Trying process: g g > w+ d d c~ s~ WEIGHTED<=6 @5  
INFO: Trying process: g g > w+ d s u~ d~ WEIGHTED<=6 @5  
INFO: Trying process: g g > w+ d s u~ s~ WEIGHTED<=6 @5  
INFO: Process has 98 diagrams 
INFO: Trying process: g g > w+ d s c~ d~ WEIGHTED<=6 @5  
INFO: Process has 98 diagrams 
INFO: Trying process: g g > w+ d s c~ s~ WEIGHTED<=6 @5  
INFO: Trying process: g g > w+ s s u~ d~ WEIGHTED<=6 @5  
INFO: Trying process: g g > w+ s s u~ s~ WEIGHTED<=6 @5  
INFO: Trying process: g g > w+ s s c~ d~ WEIGHTED<=6 @5  
INFO: Trying process: g g > w+ s s c~ s~ WEIGHTED<=6 @5  
INFO: Process has 196 diagrams 
INFO: Crossed process found for g u > w+ g g g d, reuse diagrams. 
INFO: Crossed process found for g u > w+ g u d u~, reuse diagrams. 
INFO: Crossed process found for g u > w+ g u s c~, reuse diagrams. 
INFO: Crossed process found for g u > w+ g c d c~, reuse diagrams. 
INFO: Crossed process found for g u > w+ g d d d~, reuse diagrams. 
INFO: Crossed process found for g u > w+ g d s s~, reuse diagrams. 
INFO: Crossed process found for g c > w+ g g g s, reuse diagrams. 
INFO: Crossed process found for g c > w+ g u s u~, reuse diagrams. 
INFO: Crossed process found for g c > w+ g c d u~, reuse diagrams. 
INFO: Crossed process found for g c > w+ g c s c~, reuse diagrams. 
INFO: Crossed process found for g c > w+ g d s d~, reuse diagrams. 
INFO: Crossed process found for g c > w+ g s s s~, reuse diagrams. 
INFO: Crossed process found for g d > w+ g d d u~, reuse diagrams. 
INFO: Crossed process found for g d > w+ g d s c~, reuse diagrams. 
INFO: Crossed process found for g s > w+ g d s u~, reuse diagrams. 
INFO: Crossed process found for g s > w+ g s s c~, reuse diagrams. 
INFO: Crossed process found for g u~ > w+ g d u~ u~, reuse diagrams. 
INFO: Crossed process found for g u~ > w+ g s u~ c~, reuse diagrams. 
INFO: Crossed process found for g c~ > w+ g d u~ c~, reuse diagrams. 
INFO: Crossed process found for g c~ > w+ g s c~ c~, reuse diagrams. 
INFO: Crossed process found for g d~ > w+ g g g u~, reuse diagrams. 
INFO: Crossed process found for g d~ > w+ g u u~ u~, reuse diagrams. 
INFO: Crossed process found for g d~ > w+ g c u~ c~, reuse diagrams. 
INFO: Crossed process found for g d~ > w+ g d u~ d~, reuse diagrams. 
INFO: Crossed process found for g d~ > w+ g s u~ s~, reuse diagrams. 
INFO: Crossed process found for g d~ > w+ g s c~ d~, reuse diagrams. 
INFO: Crossed process found for g s~ > w+ g g g c~, reuse diagrams. 
INFO: Crossed process found for g s~ > w+ g u u~ c~, reuse diagrams. 
INFO: Crossed process found for g s~ > w+ g c c~ c~, reuse diagrams. 
INFO: Crossed process found for g s~ > w+ g d u~ s~, reuse diagrams. 
INFO: Crossed process found for g s~ > w+ g d c~ d~, reuse diagrams. 
INFO: Crossed process found for g s~ > w+ g s c~ s~, reuse diagrams. 
INFO: Process u g > w+ g g g d added to mirror process g u > w+ g g g d 
INFO: Process u g > w+ g u d u~ added to mirror process g u > w+ g u d u~ 
INFO: Process u g > w+ g u s c~ added to mirror process g u > w+ g u s c~ 
INFO: Process u g > w+ g c d c~ added to mirror process g u > w+ g c d c~ 
INFO: Process u g > w+ g d d d~ added to mirror process g u > w+ g d d d~ 
INFO: Process u g > w+ g d s s~ added to mirror process g u > w+ g d s s~ 
INFO: Crossed process found for u u > w+ g g u d, reuse diagrams. 
INFO: Trying process: u u > w+ u u d u~ WEIGHTED<=6 @5  
INFO: Process has 96 diagrams 
INFO: Trying process: u u > w+ u u d c~ WEIGHTED<=6 @5  
INFO: Trying process: u u > w+ u u s u~ WEIGHTED<=6 @5  
INFO: Trying process: u u > w+ u u s c~ WEIGHTED<=6 @5  
INFO: Process has 32 diagrams 
INFO: Trying process: u u > w+ u c d u~ WEIGHTED<=6 @5  
INFO: Trying process: u u > w+ u c d c~ WEIGHTED<=6 @5  
INFO: Process has 32 diagrams 
INFO: Trying process: u u > w+ u c s u~ WEIGHTED<=6 @5  
INFO: Trying process: u u > w+ u c s c~ WEIGHTED<=6 @5  
INFO: Trying process: u u > w+ u d d d~ WEIGHTED<=6 @5  
INFO: Process has 64 diagrams 
INFO: Trying process: u u > w+ u d d s~ WEIGHTED<=6 @5  
INFO: Trying process: u u > w+ u d s d~ WEIGHTED<=6 @5  
INFO: Trying process: u u > w+ u d s s~ WEIGHTED<=6 @5  
INFO: Process has 32 diagrams 
INFO: Trying process: u u > w+ u s s d~ WEIGHTED<=6 @5  
INFO: Trying process: u u > w+ u s s s~ WEIGHTED<=6 @5  
INFO: Trying process: u u > w+ c c d u~ WEIGHTED<=6 @5  
INFO: Trying process: u u > w+ c c d c~ WEIGHTED<=6 @5  
INFO: Trying process: u u > w+ c c s u~ WEIGHTED<=6 @5  
INFO: Trying process: u u > w+ c c s c~ WEIGHTED<=6 @5  
INFO: Trying process: u u > w+ c d d d~ WEIGHTED<=6 @5  
INFO: Trying process: u u > w+ c d d s~ WEIGHTED<=6 @5  
INFO: Trying process: u u > w+ c d s d~ WEIGHTED<=6 @5  
INFO: Trying process: u u > w+ c d s s~ WEIGHTED<=6 @5  
INFO: Trying process: u u > w+ c s s d~ WEIGHTED<=6 @5  
INFO: Trying process: u u > w+ c s s s~ WEIGHTED<=6 @5  
INFO: Crossed process found for u c > w+ g g u s, reuse diagrams. 
INFO: Crossed process found for u c > w+ g g c d, reuse diagrams. 
INFO: Trying process: u c > w+ u u d c~ WEIGHTED<=6 @5  
INFO: Crossed process found for u c > w+ u u s u~, reuse diagrams. 
INFO: Trying process: u c > w+ u u s c~ WEIGHTED<=6 @5  
INFO: Crossed process found for u c > w+ u c d u~, reuse diagrams. 
INFO: Trying process: u c > w+ u c d c~ WEIGHTED<=6 @5  
INFO: Trying process: u c > w+ u c s c~ WEIGHTED<=6 @5  
INFO: Process has 32 diagrams 
INFO: Trying process: u c > w+ u d d d~ WEIGHTED<=6 @5  
INFO: Trying process: u c > w+ u d d s~ WEIGHTED<=6 @5  
INFO: Trying process: u c > w+ u d s d~ WEIGHTED<=6 @5  
INFO: Process has 16 diagrams 
INFO: Trying process: u c > w+ u d s s~ WEIGHTED<=6 @5  
INFO: Trying process: u c > w+ u s s d~ WEIGHTED<=6 @5  
INFO: Trying process: u c > w+ u s s s~ WEIGHTED<=6 @5  
INFO: Process has 32 diagrams 
INFO: Trying process: u c > w+ c c d c~ WEIGHTED<=6 @5  
INFO: Process has 32 diagrams 
INFO: Trying process: u c > w+ c c s c~ WEIGHTED<=6 @5  
INFO: Trying process: u c > w+ c d d d~ WEIGHTED<=6 @5  
INFO: Process has 32 diagrams 
INFO: Trying process: u c > w+ c d d s~ WEIGHTED<=6 @5  
INFO: Trying process: u c > w+ c d s d~ WEIGHTED<=6 @5  
INFO: Trying process: u c > w+ c d s s~ WEIGHTED<=6 @5  
INFO: Process has 16 diagrams 
INFO: Trying process: u c > w+ c s s d~ WEIGHTED<=6 @5  
INFO: Trying process: u c > w+ c s s s~ WEIGHTED<=6 @5  
INFO: Crossed process found for u d > w+ g g d d, reuse diagrams. 
INFO: Crossed process found for u d > w+ u d d u~, reuse diagrams. 
INFO: Crossed process found for u d > w+ u d s c~, reuse diagrams. 
INFO: Crossed process found for u d > w+ c d d c~, reuse diagrams. 
INFO: Trying process: u d > w+ d d d d~ WEIGHTED<=6 @5  
INFO: Process has 96 diagrams 
INFO: Trying process: u d > w+ d d d s~ WEIGHTED<=6 @5  
INFO: Trying process: u d > w+ d d s d~ WEIGHTED<=6 @5  
INFO: Trying process: u d > w+ d d s s~ WEIGHTED<=6 @5  
INFO: Process has 32 diagrams 
INFO: Trying process: u d > w+ d s s d~ WEIGHTED<=6 @5  
INFO: Trying process: u d > w+ d s s s~ WEIGHTED<=6 @5  
INFO: Trying process: u d > w+ s s s d~ WEIGHTED<=6 @5  
INFO: Trying process: u d > w+ s s s s~ WEIGHTED<=6 @5  
INFO: Crossed process found for u s > w+ g g d s, reuse diagrams. 
INFO: Crossed process found for u s > w+ u d s u~, reuse diagrams. 
INFO: Crossed process found for u s > w+ u s s c~, reuse diagrams. 
INFO: Crossed process found for u s > w+ c d s c~, reuse diagrams. 
INFO: Trying process: u s > w+ d d d s~ WEIGHTED<=6 @5  
INFO: Crossed process found for u s > w+ d d s d~, reuse diagrams. 
INFO: Trying process: u s > w+ d d s s~ WEIGHTED<=6 @5  
INFO: Trying process: u s > w+ d s s s~ WEIGHTED<=6 @5  
INFO: Process has 32 diagrams 
INFO: Trying process: u s > w+ s s s s~ WEIGHTED<=6 @5  
INFO: Crossed process found for u u~ > w+ g g d u~, reuse diagrams. 
INFO: Crossed process found for u u~ > w+ g g s c~, reuse diagrams. 
INFO: Crossed process found for u u~ > w+ u d u~ u~, reuse diagrams. 
INFO: Crossed process found for u u~ > w+ u s u~ c~, reuse diagrams. 
INFO: Crossed process found for u u~ > w+ c d u~ c~, reuse diagrams. 
INFO: Crossed process found for u u~ > w+ c s c~ c~, reuse diagrams. 
INFO: Crossed process found for u u~ > w+ d d u~ d~, reuse diagrams. 
INFO: Crossed process found for u u~ > w+ d s u~ s~, reuse diagrams. 
INFO: Crossed process found for u u~ > w+ d s c~ d~, reuse diagrams. 
INFO: Crossed process found for u u~ > w+ s s c~ s~, reuse diagrams. 
INFO: Crossed process found for u c~ > w+ g g d c~, reuse diagrams. 
INFO: Crossed process found for u c~ > w+ u d u~ c~, reuse diagrams. 
INFO: Crossed process found for u c~ > w+ u s c~ c~, reuse diagrams. 
INFO: Crossed process found for u c~ > w+ c d c~ c~, reuse diagrams. 
INFO: Crossed process found for u c~ > w+ d d c~ d~, reuse diagrams. 
INFO: Crossed process found for u c~ > w+ d s c~ s~, reuse diagrams. 
INFO: Crossed process found for u d~ > w+ g g g g, reuse diagrams. 
INFO: Crossed process found for u d~ > w+ g g u u~, reuse diagrams. 
INFO: Crossed process found for u d~ > w+ g g c c~, reuse diagrams. 
INFO: Crossed process found for u d~ > w+ g g d d~, reuse diagrams. 
INFO: Crossed process found for u d~ > w+ g g s s~, reuse diagrams. 
INFO: Crossed process found for u d~ > w+ u u u~ u~, reuse diagrams. 
INFO: Crossed process found for u d~ > w+ u c u~ c~, reuse diagrams. 
INFO: Crossed process found for u d~ > w+ u d u~ d~, reuse diagrams. 
INFO: Crossed process found for u d~ > w+ u s u~ s~, reuse diagrams. 
INFO: Crossed process found for u d~ > w+ u s c~ d~, reuse diagrams. 
INFO: Crossed process found for u d~ > w+ c c c~ c~, reuse diagrams. 
INFO: Crossed process found for u d~ > w+ c d c~ d~, reuse diagrams. 
INFO: Crossed process found for u d~ > w+ c s c~ s~, reuse diagrams. 
INFO: Crossed process found for u d~ > w+ d d d~ d~, reuse diagrams. 
INFO: Crossed process found for u d~ > w+ d s d~ s~, reuse diagrams. 
INFO: Crossed process found for u d~ > w+ s s s~ s~, reuse diagrams. 
INFO: Crossed process found for u s~ > w+ g g u c~, reuse diagrams. 
INFO: Crossed process found for u s~ > w+ g g d s~, reuse diagrams. 
INFO: Crossed process found for u s~ > w+ u u u~ c~, reuse diagrams. 
INFO: Crossed process found for u s~ > w+ u c c~ c~, reuse diagrams. 
INFO: Crossed process found for u s~ > w+ u d u~ s~, reuse diagrams. 
INFO: Crossed process found for u s~ > w+ u d c~ d~, reuse diagrams. 
INFO: Crossed process found for u s~ > w+ u s c~ s~, reuse diagrams. 
INFO: Crossed process found for u s~ > w+ c d c~ s~, reuse diagrams. 
INFO: Crossed process found for u s~ > w+ d d d~ s~, reuse diagrams. 
INFO: Crossed process found for u s~ > w+ d s s~ s~, reuse diagrams. 
INFO: Process c g > w+ g g g s added to mirror process g c > w+ g g g s 
INFO: Process c g > w+ g u s u~ added to mirror process g c > w+ g u s u~ 
INFO: Process c g > w+ g c d u~ added to mirror process g c > w+ g c d u~ 
INFO: Process c g > w+ g c s c~ added to mirror process g c > w+ g c s c~ 
INFO: Process c g > w+ g d s d~ added to mirror process g c > w+ g d s d~ 
INFO: Process c g > w+ g s s s~ added to mirror process g c > w+ g s s s~ 
INFO: Process c u > w+ g g u s added to mirror process u c > w+ g g u s 
INFO: Process c u > w+ g g c d added to mirror process u c > w+ g g c d 
INFO: Process c u > w+ u u s u~ added to mirror process u c > w+ u u s u~ 
INFO: Process c u > w+ u c d u~ added to mirror process u c > w+ u c d u~ 
INFO: Process c u > w+ u c s c~ added to mirror process u c > w+ u c s c~ 
INFO: Process c u > w+ u d s d~ added to mirror process u c > w+ u d s d~ 
INFO: Process c u > w+ u s s s~ added to mirror process u c > w+ u s s s~ 
INFO: Process c u > w+ c c d c~ added to mirror process u c > w+ c c d c~ 
INFO: Process c u > w+ c d d d~ added to mirror process u c > w+ c d d d~ 
INFO: Process c u > w+ c d s s~ added to mirror process u c > w+ c d s s~ 
INFO: Crossed process found for c c > w+ g g c s, reuse diagrams. 
INFO: Trying process: c c > w+ u u d c~ WEIGHTED<=6 @5  
INFO: Trying process: c c > w+ u u s c~ WEIGHTED<=6 @5  
INFO: Trying process: c c > w+ u c d c~ WEIGHTED<=6 @5  
INFO: Crossed process found for c c > w+ u c s u~, reuse diagrams. 
INFO: Trying process: c c > w+ u c s c~ WEIGHTED<=6 @5  
INFO: Trying process: c c > w+ u d d d~ WEIGHTED<=6 @5  
INFO: Trying process: c c > w+ u d d s~ WEIGHTED<=6 @5  
INFO: Trying process: c c > w+ u d s d~ WEIGHTED<=6 @5  
INFO: Trying process: c c > w+ u d s s~ WEIGHTED<=6 @5  
INFO: Trying process: c c > w+ u s s d~ WEIGHTED<=6 @5  
INFO: Trying process: c c > w+ u s s s~ WEIGHTED<=6 @5  
INFO: Crossed process found for c c > w+ c c d u~, reuse diagrams. 
INFO: Trying process: c c > w+ c c d c~ WEIGHTED<=6 @5  
INFO: Trying process: c c > w+ c c s c~ WEIGHTED<=6 @5  
INFO: Process has 96 diagrams 
INFO: Trying process: c c > w+ c d d d~ WEIGHTED<=6 @5  
INFO: Trying process: c c > w+ c d d s~ WEIGHTED<=6 @5  
INFO: Trying process: c c > w+ c d s d~ WEIGHTED<=6 @5  
INFO: Process has 32 diagrams 
INFO: Trying process: c c > w+ c d s s~ WEIGHTED<=6 @5  
INFO: Trying process: c c > w+ c s s d~ WEIGHTED<=6 @5  
INFO: Trying process: c c > w+ c s s s~ WEIGHTED<=6 @5  
INFO: Process has 64 diagrams 
INFO: Crossed process found for c d > w+ g g d s, reuse diagrams. 
INFO: Crossed process found for c d > w+ u d s u~, reuse diagrams. 
INFO: Crossed process found for c d > w+ c d d u~, reuse diagrams. 
INFO: Crossed process found for c d > w+ c d s c~, reuse diagrams. 
INFO: Trying process: c d > w+ d d d d~ WEIGHTED<=6 @5  
INFO: Trying process: c d > w+ d d d s~ WEIGHTED<=6 @5  
INFO: Trying process: c d > w+ d d s d~ WEIGHTED<=6 @5  
INFO: Process has 32 diagrams 
INFO: Trying process: c d > w+ d d s s~ WEIGHTED<=6 @5  
INFO: Trying process: c d > w+ d s s d~ WEIGHTED<=6 @5  
INFO: Trying process: c d > w+ d s s s~ WEIGHTED<=6 @5  
INFO: Process has 32 diagrams 
INFO: Trying process: c d > w+ s s s d~ WEIGHTED<=6 @5  
INFO: Trying process: c d > w+ s s s s~ WEIGHTED<=6 @5  
INFO: Crossed process found for c s > w+ g g s s, reuse diagrams. 
INFO: Crossed process found for c s > w+ u s s u~, reuse diagrams. 
INFO: Crossed process found for c s > w+ c d s u~, reuse diagrams. 
INFO: Crossed process found for c s > w+ c s s c~, reuse diagrams. 
INFO: Trying process: c s > w+ d d d s~ WEIGHTED<=6 @5  
INFO: Trying process: c s > w+ d d s s~ WEIGHTED<=6 @5  
INFO: Crossed process found for c s > w+ d s s d~, reuse diagrams. 
INFO: Trying process: c s > w+ d s s s~ WEIGHTED<=6 @5  
INFO: Trying process: c s > w+ s s s s~ WEIGHTED<=6 @5  
INFO: Process has 96 diagrams 
INFO: Crossed process found for c u~ > w+ g g s u~, reuse diagrams. 
INFO: Crossed process found for c u~ > w+ u s u~ u~, reuse diagrams. 
INFO: Crossed process found for c u~ > w+ c d u~ u~, reuse diagrams. 
INFO: Crossed process found for c u~ > w+ c s u~ c~, reuse diagrams. 
INFO: Crossed process found for c u~ > w+ d s u~ d~, reuse diagrams. 
INFO: Crossed process found for c u~ > w+ s s u~ s~, reuse diagrams. 
INFO: Crossed process found for c c~ > w+ g g d u~, reuse diagrams. 
INFO: Crossed process found for c c~ > w+ g g s c~, reuse diagrams. 
INFO: Crossed process found for c c~ > w+ u d u~ u~, reuse diagrams. 
INFO: Crossed process found for c c~ > w+ u s u~ c~, reuse diagrams. 
INFO: Crossed process found for c c~ > w+ c d u~ c~, reuse diagrams. 
INFO: Crossed process found for c c~ > w+ c s c~ c~, reuse diagrams. 
INFO: Crossed process found for c c~ > w+ d d u~ d~, reuse diagrams. 
INFO: Crossed process found for c c~ > w+ d s u~ s~, reuse diagrams. 
INFO: Crossed process found for c c~ > w+ d s c~ d~, reuse diagrams. 
INFO: Crossed process found for c c~ > w+ s s c~ s~, reuse diagrams. 
INFO: Crossed process found for c d~ > w+ g g c u~, reuse diagrams. 
INFO: Crossed process found for c d~ > w+ g g s d~, reuse diagrams. 
INFO: Crossed process found for c d~ > w+ u c u~ u~, reuse diagrams. 
INFO: Crossed process found for c d~ > w+ u s u~ d~, reuse diagrams. 
INFO: Crossed process found for c d~ > w+ c c u~ c~, reuse diagrams. 
INFO: Crossed process found for c d~ > w+ c d u~ d~, reuse diagrams. 
INFO: Crossed process found for c d~ > w+ c s u~ s~, reuse diagrams. 
INFO: Crossed process found for c d~ > w+ c s c~ d~, reuse diagrams. 
INFO: Crossed process found for c d~ > w+ d s d~ d~, reuse diagrams. 
INFO: Crossed process found for c d~ > w+ s s d~ s~, reuse diagrams. 
INFO: Crossed process found for c s~ > w+ g g g g, reuse diagrams. 
INFO: Crossed process found for c s~ > w+ g g u u~, reuse diagrams. 
INFO: Crossed process found for c s~ > w+ g g c c~, reuse diagrams. 
INFO: Crossed process found for c s~ > w+ g g d d~, reuse diagrams. 
INFO: Crossed process found for c s~ > w+ g g s s~, reuse diagrams. 
INFO: Crossed process found for c s~ > w+ u u u~ u~, reuse diagrams. 
INFO: Crossed process found for c s~ > w+ u c u~ c~, reuse diagrams. 
INFO: Crossed process found for c s~ > w+ u d u~ d~, reuse diagrams. 
INFO: Crossed process found for c s~ > w+ u s u~ s~, reuse diagrams. 
INFO: Crossed process found for c s~ > w+ c c c~ c~, reuse diagrams. 
INFO: Crossed process found for c s~ > w+ c d u~ s~, reuse diagrams. 
INFO: Crossed process found for c s~ > w+ c d c~ d~, reuse diagrams. 
INFO: Crossed process found for c s~ > w+ c s c~ s~, reuse diagrams. 
INFO: Crossed process found for c s~ > w+ d d d~ d~, reuse diagrams. 
INFO: Crossed process found for c s~ > w+ d s d~ s~, reuse diagrams. 
INFO: Crossed process found for c s~ > w+ s s s~ s~, reuse diagrams. 
INFO: Process d g > w+ g d d u~ added to mirror process g d > w+ g d d u~ 
INFO: Process d g > w+ g d s c~ added to mirror process g d > w+ g d s c~ 
INFO: Process d u > w+ g g d d added to mirror process u d > w+ g g d d 
INFO: Process d u > w+ u d d u~ added to mirror process u d > w+ u d d u~ 
INFO: Process d u > w+ u d s c~ added to mirror process u d > w+ u d s c~ 
INFO: Process d u > w+ c d d c~ added to mirror process u d > w+ c d d c~ 
INFO: Process d u > w+ d d d d~ added to mirror process u d > w+ d d d d~ 
INFO: Process d u > w+ d d s s~ added to mirror process u d > w+ d d s s~ 
INFO: Process d c > w+ g g d s added to mirror process c d > w+ g g d s 
INFO: Process d c > w+ u d s u~ added to mirror process c d > w+ u d s u~ 
INFO: Process d c > w+ c d d u~ added to mirror process c d > w+ c d d u~ 
INFO: Process d c > w+ c d s c~ added to mirror process c d > w+ c d s c~ 
INFO: Process d c > w+ d d s d~ added to mirror process c d > w+ d d s d~ 
INFO: Process d c > w+ d s s s~ added to mirror process c d > w+ d s s s~ 
INFO: Crossed process found for d d > w+ d d d u~, reuse diagrams. 
INFO: Crossed process found for d d > w+ d d s c~, reuse diagrams. 
INFO: Crossed process found for d s > w+ d d s u~, reuse diagrams. 
INFO: Crossed process found for d s > w+ d s s c~, reuse diagrams. 
INFO: Crossed process found for d u~ > w+ d d u~ u~, reuse diagrams. 
INFO: Crossed process found for d u~ > w+ d s u~ c~, reuse diagrams. 
INFO: Crossed process found for d c~ > w+ d d u~ c~, reuse diagrams. 
INFO: Crossed process found for d c~ > w+ d s c~ c~, reuse diagrams. 
INFO: Crossed process found for d d~ > w+ g g d u~, reuse diagrams. 
INFO: Crossed process found for d d~ > w+ g g s c~, reuse diagrams. 
INFO: Crossed process found for d d~ > w+ u d u~ u~, reuse diagrams. 
INFO: Crossed process found for d d~ > w+ u s u~ c~, reuse diagrams. 
INFO: Crossed process found for d d~ > w+ c d u~ c~, reuse diagrams. 
INFO: Crossed process found for d d~ > w+ c s c~ c~, reuse diagrams. 
INFO: Crossed process found for d d~ > w+ d d u~ d~, reuse diagrams. 
INFO: Crossed process found for d d~ > w+ d s u~ s~, reuse diagrams. 
INFO: Crossed process found for d d~ > w+ d s c~ d~, reuse diagrams. 
INFO: Crossed process found for d d~ > w+ s s c~ s~, reuse diagrams. 
INFO: Crossed process found for d s~ > w+ g g d c~, reuse diagrams. 
INFO: Crossed process found for d s~ > w+ u d u~ c~, reuse diagrams. 
INFO: Crossed process found for d s~ > w+ c d c~ c~, reuse diagrams. 
INFO: Crossed process found for d s~ > w+ d d u~ s~, reuse diagrams. 
INFO: Crossed process found for d s~ > w+ d d c~ d~, reuse diagrams. 
INFO: Crossed process found for d s~ > w+ d s c~ s~, reuse diagrams. 
INFO: Process s g > w+ g d s u~ added to mirror process g s > w+ g d s u~ 
INFO: Process s g > w+ g s s c~ added to mirror process g s > w+ g s s c~ 
INFO: Process s u > w+ g g d s added to mirror process u s > w+ g g d s 
INFO: Process s u > w+ u d s u~ added to mirror process u s > w+ u d s u~ 
INFO: Process s u > w+ u s s c~ added to mirror process u s > w+ u s s c~ 
INFO: Process s u > w+ c d s c~ added to mirror process u s > w+ c d s c~ 
INFO: Process s u > w+ d d s d~ added to mirror process u s > w+ d d s d~ 
INFO: Process s u > w+ d s s s~ added to mirror process u s > w+ d s s s~ 
INFO: Process s c > w+ g g s s added to mirror process c s > w+ g g s s 
INFO: Process s c > w+ u s s u~ added to mirror process c s > w+ u s s u~ 
INFO: Process s c > w+ c d s u~ added to mirror process c s > w+ c d s u~ 
INFO: Process s c > w+ c s s c~ added to mirror process c s > w+ c s s c~ 
INFO: Process s c > w+ d s s d~ added to mirror process c s > w+ d s s d~ 
INFO: Process s c > w+ s s s s~ added to mirror process c s > w+ s s s s~ 
INFO: Process s d > w+ d d s u~ added to mirror process d s > w+ d d s u~ 
INFO: Process s d > w+ d s s c~ added to mirror process d s > w+ d s s c~ 
INFO: Crossed process found for s s > w+ d s s u~, reuse diagrams. 
INFO: Crossed process found for s s > w+ s s s c~, reuse diagrams. 
INFO: Crossed process found for s u~ > w+ d s u~ u~, reuse diagrams. 
INFO: Crossed process found for s u~ > w+ s s u~ c~, reuse diagrams. 
INFO: Crossed process found for s c~ > w+ d s u~ c~, reuse diagrams. 
INFO: Crossed process found for s c~ > w+ s s c~ c~, reuse diagrams. 
INFO: Crossed process found for s d~ > w+ g g s u~, reuse diagrams. 
INFO: Crossed process found for s d~ > w+ u s u~ u~, reuse diagrams. 
INFO: Crossed process found for s d~ > w+ c s u~ c~, reuse diagrams. 
INFO: Crossed process found for s d~ > w+ d s u~ d~, reuse diagrams. 
INFO: Crossed process found for s d~ > w+ s s u~ s~, reuse diagrams. 
INFO: Crossed process found for s d~ > w+ s s c~ d~, reuse diagrams. 
INFO: Crossed process found for s s~ > w+ g g d u~, reuse diagrams. 
INFO: Crossed process found for s s~ > w+ g g s c~, reuse diagrams. 
INFO: Crossed process found for s s~ > w+ u d u~ u~, reuse diagrams. 
INFO: Crossed process found for s s~ > w+ u s u~ c~, reuse diagrams. 
INFO: Crossed process found for s s~ > w+ c d u~ c~, reuse diagrams. 
INFO: Crossed process found for s s~ > w+ c s c~ c~, reuse diagrams. 
INFO: Crossed process found for s s~ > w+ d d u~ d~, reuse diagrams. 
INFO: Crossed process found for s s~ > w+ d s u~ s~, reuse diagrams. 
INFO: Crossed process found for s s~ > w+ d s c~ d~, reuse diagrams. 
INFO: Crossed process found for s s~ > w+ s s c~ s~, reuse diagrams. 
INFO: Process u~ g > w+ g d u~ u~ added to mirror process g u~ > w+ g d u~ u~ 
INFO: Process u~ g > w+ g s u~ c~ added to mirror process g u~ > w+ g s u~ c~ 
INFO: Process u~ u > w+ g g d u~ added to mirror process u u~ > w+ g g d u~ 
INFO: Process u~ u > w+ g g s c~ added to mirror process u u~ > w+ g g s c~ 
INFO: Process u~ u > w+ u d u~ u~ added to mirror process u u~ > w+ u d u~ u~ 
INFO: Process u~ u > w+ u s u~ c~ added to mirror process u u~ > w+ u s u~ c~ 
INFO: Process u~ u > w+ c d u~ c~ added to mirror process u u~ > w+ c d u~ c~ 
INFO: Process u~ u > w+ c s c~ c~ added to mirror process u u~ > w+ c s c~ c~ 
INFO: Process u~ u > w+ d d u~ d~ added to mirror process u u~ > w+ d d u~ d~ 
INFO: Process u~ u > w+ d s u~ s~ added to mirror process u u~ > w+ d s u~ s~ 
INFO: Process u~ u > w+ d s c~ d~ added to mirror process u u~ > w+ d s c~ d~ 
INFO: Process u~ u > w+ s s c~ s~ added to mirror process u u~ > w+ s s c~ s~ 
INFO: Process u~ c > w+ g g s u~ added to mirror process c u~ > w+ g g s u~ 
INFO: Process u~ c > w+ u s u~ u~ added to mirror process c u~ > w+ u s u~ u~ 
INFO: Process u~ c > w+ c d u~ u~ added to mirror process c u~ > w+ c d u~ u~ 
INFO: Process u~ c > w+ c s u~ c~ added to mirror process c u~ > w+ c s u~ c~ 
INFO: Process u~ c > w+ d s u~ d~ added to mirror process c u~ > w+ d s u~ d~ 
INFO: Process u~ c > w+ s s u~ s~ added to mirror process c u~ > w+ s s u~ s~ 
INFO: Process u~ d > w+ d d u~ u~ added to mirror process d u~ > w+ d d u~ u~ 
INFO: Process u~ d > w+ d s u~ c~ added to mirror process d u~ > w+ d s u~ c~ 
INFO: Process u~ s > w+ d s u~ u~ added to mirror process s u~ > w+ d s u~ u~ 
INFO: Process u~ s > w+ s s u~ c~ added to mirror process s u~ > w+ s s u~ c~ 
INFO: Crossed process found for u~ u~ > w+ d u~ u~ u~, reuse diagrams. 
INFO: Crossed process found for u~ u~ > w+ s u~ u~ c~, reuse diagrams. 
INFO: Crossed process found for u~ c~ > w+ d u~ u~ c~, reuse diagrams. 
INFO: Crossed process found for u~ c~ > w+ s u~ c~ c~, reuse diagrams. 
INFO: Crossed process found for u~ d~ > w+ g g u~ u~, reuse diagrams. 
INFO: Crossed process found for u~ d~ > w+ u u~ u~ u~, reuse diagrams. 
INFO: Crossed process found for u~ d~ > w+ c u~ u~ c~, reuse diagrams. 
INFO: Crossed process found for u~ d~ > w+ d u~ u~ d~, reuse diagrams. 
INFO: Crossed process found for u~ d~ > w+ s u~ u~ s~, reuse diagrams. 
INFO: Crossed process found for u~ d~ > w+ s u~ c~ d~, reuse diagrams. 
INFO: Crossed process found for u~ s~ > w+ g g u~ c~, reuse diagrams. 
INFO: Crossed process found for u~ s~ > w+ u u~ u~ c~, reuse diagrams. 
INFO: Crossed process found for u~ s~ > w+ c u~ c~ c~, reuse diagrams. 
INFO: Crossed process found for u~ s~ > w+ d u~ u~ s~, reuse diagrams. 
INFO: Crossed process found for u~ s~ > w+ d u~ c~ d~, reuse diagrams. 
INFO: Crossed process found for u~ s~ > w+ s u~ c~ s~, reuse diagrams. 
INFO: Process c~ g > w+ g d u~ c~ added to mirror process g c~ > w+ g d u~ c~ 
INFO: Process c~ g > w+ g s c~ c~ added to mirror process g c~ > w+ g s c~ c~ 
INFO: Process c~ u > w+ g g d c~ added to mirror process u c~ > w+ g g d c~ 
INFO: Process c~ u > w+ u d u~ c~ added to mirror process u c~ > w+ u d u~ c~ 
INFO: Process c~ u > w+ u s c~ c~ added to mirror process u c~ > w+ u s c~ c~ 
INFO: Process c~ u > w+ c d c~ c~ added to mirror process u c~ > w+ c d c~ c~ 
INFO: Process c~ u > w+ d d c~ d~ added to mirror process u c~ > w+ d d c~ d~ 
INFO: Process c~ u > w+ d s c~ s~ added to mirror process u c~ > w+ d s c~ s~ 
INFO: Process c~ c > w+ g g d u~ added to mirror process c c~ > w+ g g d u~ 
INFO: Process c~ c > w+ g g s c~ added to mirror process c c~ > w+ g g s c~ 
INFO: Process c~ c > w+ u d u~ u~ added to mirror process c c~ > w+ u d u~ u~ 
INFO: Process c~ c > w+ u s u~ c~ added to mirror process c c~ > w+ u s u~ c~ 
INFO: Process c~ c > w+ c d u~ c~ added to mirror process c c~ > w+ c d u~ c~ 
INFO: Process c~ c > w+ c s c~ c~ added to mirror process c c~ > w+ c s c~ c~ 
INFO: Process c~ c > w+ d d u~ d~ added to mirror process c c~ > w+ d d u~ d~ 
INFO: Process c~ c > w+ d s u~ s~ added to mirror process c c~ > w+ d s u~ s~ 
INFO: Process c~ c > w+ d s c~ d~ added to mirror process c c~ > w+ d s c~ d~ 
INFO: Process c~ c > w+ s s c~ s~ added to mirror process c c~ > w+ s s c~ s~ 
INFO: Process c~ d > w+ d d u~ c~ added to mirror process d c~ > w+ d d u~ c~ 
INFO: Process c~ d > w+ d s c~ c~ added to mirror process d c~ > w+ d s c~ c~ 
INFO: Process c~ s > w+ d s u~ c~ added to mirror process s c~ > w+ d s u~ c~ 
INFO: Process c~ s > w+ s s c~ c~ added to mirror process s c~ > w+ s s c~ c~ 
INFO: Process c~ u~ > w+ d u~ u~ c~ added to mirror process u~ c~ > w+ d u~ u~ c~ 
INFO: Process c~ u~ > w+ s u~ c~ c~ added to mirror process u~ c~ > w+ s u~ c~ c~ 
INFO: Crossed process found for c~ c~ > w+ d u~ c~ c~, reuse diagrams. 
INFO: Crossed process found for c~ c~ > w+ s c~ c~ c~, reuse diagrams. 
INFO: Crossed process found for c~ d~ > w+ g g u~ c~, reuse diagrams. 
INFO: Crossed process found for c~ d~ > w+ u u~ u~ c~, reuse diagrams. 
INFO: Crossed process found for c~ d~ > w+ c u~ c~ c~, reuse diagrams. 
INFO: Crossed process found for c~ d~ > w+ d u~ c~ d~, reuse diagrams. 
INFO: Crossed process found for c~ d~ > w+ s u~ c~ s~, reuse diagrams. 
INFO: Crossed process found for c~ d~ > w+ s c~ c~ d~, reuse diagrams. 
INFO: Crossed process found for c~ s~ > w+ g g c~ c~, reuse diagrams. 
INFO: Crossed process found for c~ s~ > w+ u u~ c~ c~, reuse diagrams. 
INFO: Crossed process found for c~ s~ > w+ c c~ c~ c~, reuse diagrams. 
INFO: Crossed process found for c~ s~ > w+ d u~ c~ s~, reuse diagrams. 
INFO: Crossed process found for c~ s~ > w+ d c~ c~ d~, reuse diagrams. 
INFO: Crossed process found for c~ s~ > w+ s c~ c~ s~, reuse diagrams. 
INFO: Process d~ g > w+ g g g u~ added to mirror process g d~ > w+ g g g u~ 
INFO: Process d~ g > w+ g u u~ u~ added to mirror process g d~ > w+ g u u~ u~ 
INFO: Process d~ g > w+ g c u~ c~ added to mirror process g d~ > w+ g c u~ c~ 
INFO: Process d~ g > w+ g d u~ d~ added to mirror process g d~ > w+ g d u~ d~ 
INFO: Process d~ g > w+ g s u~ s~ added to mirror process g d~ > w+ g s u~ s~ 
INFO: Process d~ g > w+ g s c~ d~ added to mirror process g d~ > w+ g s c~ d~ 
INFO: Process d~ u > w+ g g g g added to mirror process u d~ > w+ g g g g 
INFO: Process d~ u > w+ g g u u~ added to mirror process u d~ > w+ g g u u~ 
INFO: Process d~ u > w+ g g c c~ added to mirror process u d~ > w+ g g c c~ 
INFO: Process d~ u > w+ g g d d~ added to mirror process u d~ > w+ g g d d~ 
INFO: Process d~ u > w+ g g s s~ added to mirror process u d~ > w+ g g s s~ 
INFO: Process d~ u > w+ u u u~ u~ added to mirror process u d~ > w+ u u u~ u~ 
INFO: Process d~ u > w+ u c u~ c~ added to mirror process u d~ > w+ u c u~ c~ 
INFO: Process d~ u > w+ u d u~ d~ added to mirror process u d~ > w+ u d u~ d~ 
INFO: Process d~ u > w+ u s u~ s~ added to mirror process u d~ > w+ u s u~ s~ 
INFO: Process d~ u > w+ u s c~ d~ added to mirror process u d~ > w+ u s c~ d~ 
INFO: Process d~ u > w+ c c c~ c~ added to mirror process u d~ > w+ c c c~ c~ 
INFO: Process d~ u > w+ c d c~ d~ added to mirror process u d~ > w+ c d c~ d~ 
INFO: Process d~ u > w+ c s c~ s~ added to mirror process u d~ > w+ c s c~ s~ 
INFO: Process d~ u > w+ d d d~ d~ added to mirror process u d~ > w+ d d d~ d~ 
INFO: Process d~ u > w+ d s d~ s~ added to mirror process u d~ > w+ d s d~ s~ 
INFO: Process d~ u > w+ s s s~ s~ added to mirror process u d~ > w+ s s s~ s~ 
INFO: Process d~ c > w+ g g c u~ added to mirror process c d~ > w+ g g c u~ 
INFO: Process d~ c > w+ g g s d~ added to mirror process c d~ > w+ g g s d~ 
INFO: Process d~ c > w+ u c u~ u~ added to mirror process c d~ > w+ u c u~ u~ 
INFO: Process d~ c > w+ u s u~ d~ added to mirror process c d~ > w+ u s u~ d~ 
INFO: Process d~ c > w+ c c u~ c~ added to mirror process c d~ > w+ c c u~ c~ 
INFO: Process d~ c > w+ c d u~ d~ added to mirror process c d~ > w+ c d u~ d~ 
INFO: Process d~ c > w+ c s u~ s~ added to mirror process c d~ > w+ c s u~ s~ 
INFO: Process d~ c > w+ c s c~ d~ added to mirror process c d~ > w+ c s c~ d~ 
INFO: Process d~ c > w+ d s d~ d~ added to mirror process c d~ > w+ d s d~ d~ 
INFO: Process d~ c > w+ s s d~ s~ added to mirror process c d~ > w+ s s d~ s~ 
INFO: Process d~ d > w+ g g d u~ added to mirror process d d~ > w+ g g d u~ 
INFO: Process d~ d > w+ g g s c~ added to mirror process d d~ > w+ g g s c~ 
INFO: Process d~ d > w+ u d u~ u~ added to mirror process d d~ > w+ u d u~ u~ 
INFO: Process d~ d > w+ u s u~ c~ added to mirror process d d~ > w+ u s u~ c~ 
INFO: Process d~ d > w+ c d u~ c~ added to mirror process d d~ > w+ c d u~ c~ 
INFO: Process d~ d > w+ c s c~ c~ added to mirror process d d~ > w+ c s c~ c~ 
INFO: Process d~ d > w+ d d u~ d~ added to mirror process d d~ > w+ d d u~ d~ 
INFO: Process d~ d > w+ d s u~ s~ added to mirror process d d~ > w+ d s u~ s~ 
INFO: Process d~ d > w+ d s c~ d~ added to mirror process d d~ > w+ d s c~ d~ 
INFO: Process d~ d > w+ s s c~ s~ added to mirror process d d~ > w+ s s c~ s~ 
INFO: Process d~ s > w+ g g s u~ added to mirror process s d~ > w+ g g s u~ 
INFO: Process d~ s > w+ u s u~ u~ added to mirror process s d~ > w+ u s u~ u~ 
INFO: Process d~ s > w+ c s u~ c~ added to mirror process s d~ > w+ c s u~ c~ 
INFO: Process d~ s > w+ d s u~ d~ added to mirror process s d~ > w+ d s u~ d~ 
INFO: Process d~ s > w+ s s u~ s~ added to mirror process s d~ > w+ s s u~ s~ 
INFO: Process d~ s > w+ s s c~ d~ added to mirror process s d~ > w+ s s c~ d~ 
INFO: Process d~ u~ > w+ g g u~ u~ added to mirror process u~ d~ > w+ g g u~ u~ 
INFO: Process d~ u~ > w+ u u~ u~ u~ added to mirror process u~ d~ > w+ u u~ u~ u~ 
INFO: Process d~ u~ > w+ c u~ u~ c~ added to mirror process u~ d~ > w+ c u~ u~ c~ 
INFO: Process d~ u~ > w+ d u~ u~ d~ added to mirror process u~ d~ > w+ d u~ u~ d~ 
INFO: Process d~ u~ > w+ s u~ u~ s~ added to mirror process u~ d~ > w+ s u~ u~ s~ 
INFO: Process d~ u~ > w+ s u~ c~ d~ added to mirror process u~ d~ > w+ s u~ c~ d~ 
INFO: Process d~ c~ > w+ g g u~ c~ added to mirror process c~ d~ > w+ g g u~ c~ 
INFO: Process d~ c~ > w+ u u~ u~ c~ added to mirror process c~ d~ > w+ u u~ u~ c~ 
INFO: Process d~ c~ > w+ c u~ c~ c~ added to mirror process c~ d~ > w+ c u~ c~ c~ 
INFO: Process d~ c~ > w+ d u~ c~ d~ added to mirror process c~ d~ > w+ d u~ c~ d~ 
INFO: Process d~ c~ > w+ s u~ c~ s~ added to mirror process c~ d~ > w+ s u~ c~ s~ 
INFO: Process d~ c~ > w+ s c~ c~ d~ added to mirror process c~ d~ > w+ s c~ c~ d~ 
INFO: Crossed process found for d~ d~ > w+ g g u~ d~, reuse diagrams. 
INFO: Crossed process found for d~ d~ > w+ u u~ u~ d~, reuse diagrams. 
INFO: Crossed process found for d~ d~ > w+ c u~ c~ d~, reuse diagrams. 
INFO: Crossed process found for d~ d~ > w+ d u~ d~ d~, reuse diagrams. 
INFO: Crossed process found for d~ d~ > w+ s u~ d~ s~, reuse diagrams. 
INFO: Crossed process found for d~ d~ > w+ s c~ d~ d~, reuse diagrams. 
INFO: Crossed process found for d~ s~ > w+ g g u~ s~, reuse diagrams. 
INFO: Crossed process found for d~ s~ > w+ g g c~ d~, reuse diagrams. 
INFO: Crossed process found for d~ s~ > w+ u u~ u~ s~, reuse diagrams. 
INFO: Crossed process found for d~ s~ > w+ u u~ c~ d~, reuse diagrams. 
INFO: Crossed process found for d~ s~ > w+ c u~ c~ s~, reuse diagrams. 
INFO: Crossed process found for d~ s~ > w+ c c~ c~ d~, reuse diagrams. 
INFO: Crossed process found for d~ s~ > w+ d u~ d~ s~, reuse diagrams. 
INFO: Crossed process found for d~ s~ > w+ d c~ d~ d~, reuse diagrams. 
INFO: Crossed process found for d~ s~ > w+ s u~ s~ s~, reuse diagrams. 
INFO: Crossed process found for d~ s~ > w+ s c~ d~ s~, reuse diagrams. 
INFO: Process s~ g > w+ g g g c~ added to mirror process g s~ > w+ g g g c~ 
INFO: Process s~ g > w+ g u u~ c~ added to mirror process g s~ > w+ g u u~ c~ 
INFO: Process s~ g > w+ g c c~ c~ added to mirror process g s~ > w+ g c c~ c~ 
INFO: Process s~ g > w+ g d u~ s~ added to mirror process g s~ > w+ g d u~ s~ 
INFO: Process s~ g > w+ g d c~ d~ added to mirror process g s~ > w+ g d c~ d~ 
INFO: Process s~ g > w+ g s c~ s~ added to mirror process g s~ > w+ g s c~ s~ 
INFO: Process s~ u > w+ g g u c~ added to mirror process u s~ > w+ g g u c~ 
INFO: Process s~ u > w+ g g d s~ added to mirror process u s~ > w+ g g d s~ 
INFO: Process s~ u > w+ u u u~ c~ added to mirror process u s~ > w+ u u u~ c~ 
INFO: Process s~ u > w+ u c c~ c~ added to mirror process u s~ > w+ u c c~ c~ 
INFO: Process s~ u > w+ u d u~ s~ added to mirror process u s~ > w+ u d u~ s~ 
INFO: Process s~ u > w+ u d c~ d~ added to mirror process u s~ > w+ u d c~ d~ 
INFO: Process s~ u > w+ u s c~ s~ added to mirror process u s~ > w+ u s c~ s~ 
INFO: Process s~ u > w+ c d c~ s~ added to mirror process u s~ > w+ c d c~ s~ 
INFO: Process s~ u > w+ d d d~ s~ added to mirror process u s~ > w+ d d d~ s~ 
INFO: Process s~ u > w+ d s s~ s~ added to mirror process u s~ > w+ d s s~ s~ 
INFO: Process s~ c > w+ g g g g added to mirror process c s~ > w+ g g g g 
INFO: Process s~ c > w+ g g u u~ added to mirror process c s~ > w+ g g u u~ 
INFO: Process s~ c > w+ g g c c~ added to mirror process c s~ > w+ g g c c~ 
INFO: Process s~ c > w+ g g d d~ added to mirror process c s~ > w+ g g d d~ 
INFO: Process s~ c > w+ g g s s~ added to mirror process c s~ > w+ g g s s~ 
INFO: Process s~ c > w+ u u u~ u~ added to mirror process c s~ > w+ u u u~ u~ 
INFO: Process s~ c > w+ u c u~ c~ added to mirror process c s~ > w+ u c u~ c~ 
INFO: Process s~ c > w+ u d u~ d~ added to mirror process c s~ > w+ u d u~ d~ 
INFO: Process s~ c > w+ u s u~ s~ added to mirror process c s~ > w+ u s u~ s~ 
INFO: Process s~ c > w+ c c c~ c~ added to mirror process c s~ > w+ c c c~ c~ 
INFO: Process s~ c > w+ c d u~ s~ added to mirror process c s~ > w+ c d u~ s~ 
INFO: Process s~ c > w+ c d c~ d~ added to mirror process c s~ > w+ c d c~ d~ 
INFO: Process s~ c > w+ c s c~ s~ added to mirror process c s~ > w+ c s c~ s~ 
INFO: Process s~ c > w+ d d d~ d~ added to mirror process c s~ > w+ d d d~ d~ 
INFO: Process s~ c > w+ d s d~ s~ added to mirror process c s~ > w+ d s d~ s~ 
INFO: Process s~ c > w+ s s s~ s~ added to mirror process c s~ > w+ s s s~ s~ 
INFO: Process s~ d > w+ g g d c~ added to mirror process d s~ > w+ g g d c~ 
INFO: Process s~ d > w+ u d u~ c~ added to mirror process d s~ > w+ u d u~ c~ 
INFO: Process s~ d > w+ c d c~ c~ added to mirror process d s~ > w+ c d c~ c~ 
INFO: Process s~ d > w+ d d u~ s~ added to mirror process d s~ > w+ d d u~ s~ 
INFO: Process s~ d > w+ d d c~ d~ added to mirror process d s~ > w+ d d c~ d~ 
INFO: Process s~ d > w+ d s c~ s~ added to mirror process d s~ > w+ d s c~ s~ 
INFO: Process s~ s > w+ g g d u~ added to mirror process s s~ > w+ g g d u~ 
INFO: Process s~ s > w+ g g s c~ added to mirror process s s~ > w+ g g s c~ 
INFO: Process s~ s > w+ u d u~ u~ added to mirror process s s~ > w+ u d u~ u~ 
INFO: Process s~ s > w+ u s u~ c~ added to mirror process s s~ > w+ u s u~ c~ 
INFO: Process s~ s > w+ c d u~ c~ added to mirror process s s~ > w+ c d u~ c~ 
INFO: Process s~ s > w+ c s c~ c~ added to mirror process s s~ > w+ c s c~ c~ 
INFO: Process s~ s > w+ d d u~ d~ added to mirror process s s~ > w+ d d u~ d~ 
INFO: Process s~ s > w+ d s u~ s~ added to mirror process s s~ > w+ d s u~ s~ 
INFO: Process s~ s > w+ d s c~ d~ added to mirror process s s~ > w+ d s c~ d~ 
INFO: Process s~ s > w+ s s c~ s~ added to mirror process s s~ > w+ s s c~ s~ 
INFO: Process s~ u~ > w+ g g u~ c~ added to mirror process u~ s~ > w+ g g u~ c~ 
INFO: Process s~ u~ > w+ u u~ u~ c~ added to mirror process u~ s~ > w+ u u~ u~ c~ 
INFO: Process s~ u~ > w+ c u~ c~ c~ added to mirror process u~ s~ > w+ c u~ c~ c~ 
INFO: Process s~ u~ > w+ d u~ u~ s~ added to mirror process u~ s~ > w+ d u~ u~ s~ 
INFO: Process s~ u~ > w+ d u~ c~ d~ added to mirror process u~ s~ > w+ d u~ c~ d~ 
INFO: Process s~ u~ > w+ s u~ c~ s~ added to mirror process u~ s~ > w+ s u~ c~ s~ 
INFO: Process s~ c~ > w+ g g c~ c~ added to mirror process c~ s~ > w+ g g c~ c~ 
INFO: Process s~ c~ > w+ u u~ c~ c~ added to mirror process c~ s~ > w+ u u~ c~ c~ 
INFO: Process s~ c~ > w+ c c~ c~ c~ added to mirror process c~ s~ > w+ c c~ c~ c~ 
INFO: Process s~ c~ > w+ d u~ c~ s~ added to mirror process c~ s~ > w+ d u~ c~ s~ 
INFO: Process s~ c~ > w+ d c~ c~ d~ added to mirror process c~ s~ > w+ d c~ c~ d~ 
INFO: Process s~ c~ > w+ s c~ c~ s~ added to mirror process c~ s~ > w+ s c~ c~ s~ 
INFO: Process s~ d~ > w+ g g u~ s~ added to mirror process d~ s~ > w+ g g u~ s~ 
INFO: Process s~ d~ > w+ g g c~ d~ added to mirror process d~ s~ > w+ g g c~ d~ 
INFO: Process s~ d~ > w+ u u~ u~ s~ added to mirror process d~ s~ > w+ u u~ u~ s~ 
INFO: Process s~ d~ > w+ u u~ c~ d~ added to mirror process d~ s~ > w+ u u~ c~ d~ 
INFO: Process s~ d~ > w+ c u~ c~ s~ added to mirror process d~ s~ > w+ c u~ c~ s~ 
INFO: Process s~ d~ > w+ c c~ c~ d~ added to mirror process d~ s~ > w+ c c~ c~ d~ 
INFO: Process s~ d~ > w+ d u~ d~ s~ added to mirror process d~ s~ > w+ d u~ d~ s~ 
INFO: Process s~ d~ > w+ d c~ d~ d~ added to mirror process d~ s~ > w+ d c~ d~ d~ 
INFO: Process s~ d~ > w+ s u~ s~ s~ added to mirror process d~ s~ > w+ s u~ s~ s~ 
INFO: Process s~ d~ > w+ s c~ d~ s~ added to mirror process d~ s~ > w+ s c~ d~ s~ 
INFO: Crossed process found for s~ s~ > w+ g g c~ s~, reuse diagrams. 
INFO: Crossed process found for s~ s~ > w+ u u~ c~ s~, reuse diagrams. 
INFO: Crossed process found for s~ s~ > w+ c c~ c~ s~, reuse diagrams. 
INFO: Crossed process found for s~ s~ > w+ d u~ s~ s~, reuse diagrams. 
INFO: Crossed process found for s~ s~ > w+ d c~ d~ s~, reuse diagrams. 
INFO: Crossed process found for s~ s~ > w+ s c~ s~ s~, reuse diagrams. 
270 processes with 21272 diagrams generated in 40.291 s
Total: 402 processes with 23014 diagrams
output
INFO: initialize a new directory: PROC_sm_26 
INFO: remove old information in PROC_sm_26 
INFO: Organizing processes into subprocess groups 
INFO: Generating Helas calls for process: g g > w+ g g d u~ WEIGHTED<=6 @5 
INFO: Processing color information for process: g g > w+ g g d u~ @5 
INFO: Combined process g g > w+ g g s c~ WEIGHTED<=6 @5 with process g g > w+ g g d u~ WEIGHTED<=6 @5 
INFO: Generating Helas calls for process: g u > w+ g g g d WEIGHTED<=6 @5 
INFO: Processing color information for process: g u > w+ g g g d @5 
INFO: Combined process g c > w+ g g g s WEIGHTED<=6 @5 with process g u > w+ g g g d WEIGHTED<=6 @5 
INFO: Generating Helas calls for process: g d~ > w+ g g g u~ WEIGHTED<=6 @5 
INFO: Processing color information for process: g d~ > w+ g g g u~ @5 
INFO: Combined process g s~ > w+ g g g c~ WEIGHTED<=6 @5 with process g d~ > w+ g g g u~ WEIGHTED<=6 @5 
INFO: Generating Helas calls for process: u d~ > w+ g g g g WEIGHTED<=6 @5 
INFO: Processing color information for process: u d~ > w+ g g g g @5 
INFO: Combined process c s~ > w+ g g g g WEIGHTED<=6 @5 with process u d~ > w+ g g g g WEIGHTED<=6 @5 
INFO: Generating Helas calls for process: g g > w+ u d u~ u~ WEIGHTED<=6 @5 
INFO: Processing color information for process: g g > w+ u d u~ u~ @5 
INFO: Combined process g g > w+ c s c~ c~ WEIGHTED<=6 @5 with process g g > w+ u d u~ u~ WEIGHTED<=6 @5 
INFO: Generating Helas calls for process: g g > w+ d d u~ d~ WEIGHTED<=6 @5 
INFO: Processing color information for process: g g > w+ d d u~ d~ @5 
INFO: Combined process g g > w+ s s c~ s~ WEIGHTED<=6 @5 with process g g > w+ d d u~ d~ WEIGHTED<=6 @5 
INFO: Generating Helas calls for process: g g > w+ u s u~ c~ WEIGHTED<=6 @5 
INFO: Processing color information for process: g g > w+ u s u~ c~ @5 
INFO: Combined process g g > w+ c d c~ u~ WEIGHTED<=6 @5 with process g g > w+ u s u~ c~ WEIGHTED<=6 @5 
INFO: Combined process g g > w+ s d s~ u~ WEIGHTED<=6 @5 with process g g > w+ u s u~ c~ WEIGHTED<=6 @5 
INFO: Combined process g g > w+ d s d~ c~ WEIGHTED<=6 @5 with process g g > w+ u s u~ c~ WEIGHTED<=6 @5 
INFO: Generating Helas calls for process: g u > w+ g u d u~ WEIGHTED<=6 @5 
INFO: Processing color information for process: g u > w+ g u d u~ @5 
INFO: Generating Helas calls for process: g u > w+ g d d d~ WEIGHTED<=6 @5 
INFO: Processing color information for process: g u > w+ g d d d~ @5 
INFO: Combined process g c > w+ g c s c~ WEIGHTED<=6 @5 with process g u > w+ g u d u~ WEIGHTED<=6 @5 
INFO: Combined process g c > w+ g s s s~ WEIGHTED<=6 @5 with process g u > w+ g d d d~ WEIGHTED<=6 @5 
INFO: Generating Helas calls for process: g d > w+ g d d u~ WEIGHTED<=6 @5 
INFO: Processing color information for process: g d > w+ g d d u~ @5 
INFO: Combined process g s > w+ g s s c~ WEIGHTED<=6 @5 with process g d > w+ g d d u~ WEIGHTED<=6 @5 
INFO: Generating Helas calls for process: g u~ > w+ g d u~ u~ WEIGHTED<=6 @5 
INFO: Processing color information for process: g u~ > w+ g d u~ u~ @5 
INFO: Combined process g c~ > w+ g s c~ c~ WEIGHTED<=6 @5 with process g u~ > w+ g d u~ u~ WEIGHTED<=6 @5 
INFO: Generating Helas calls for process: g d~ > w+ g u u~ u~ WEIGHTED<=6 @5 
INFO: Processing color information for process: g d~ > w+ g u u~ u~ @5 
INFO: Generating Helas calls for process: g d~ > w+ g d u~ d~ WEIGHTED<=6 @5 
INFO: Processing color information for process: g d~ > w+ g d u~ d~ @5 
INFO: Combined process g s~ > w+ g c c~ c~ WEIGHTED<=6 @5 with process g d~ > w+ g u u~ u~ WEIGHTED<=6 @5 
INFO: Combined process g s~ > w+ g s c~ s~ WEIGHTED<=6 @5 with process g d~ > w+ g d u~ d~ WEIGHTED<=6 @5 
INFO: Generating Helas calls for process: g u > w+ g u s c~ WEIGHTED<=6 @5 
INFO: Processing color information for process: g u > w+ g u s c~ @5 
INFO: Generating Helas calls for process: g u > w+ g c d c~ WEIGHTED<=6 @5 
INFO: Processing color information for process: g u > w+ g c d c~ @5 
INFO: Combined process g u > w+ g s d s~ WEIGHTED<=6 @5 with process g u > w+ g c d c~ WEIGHTED<=6 @5 
INFO: Combined process g c > w+ g u s u~ WEIGHTED<=6 @5 with process g u > w+ g c d c~ WEIGHTED<=6 @5 
INFO: Combined process g c > w+ g c d u~ WEIGHTED<=6 @5 with process g u > w+ g u s c~ WEIGHTED<=6 @5 
INFO: Combined process g c > w+ g d s d~ WEIGHTED<=6 @5 with process g u > w+ g c d c~ WEIGHTED<=6 @5 
INFO: Combined process g d > w+ g d s c~ WEIGHTED<=6 @5 with process g u > w+ g u s c~ WEIGHTED<=6 @5 
INFO: Combined process g s > w+ g s d u~ WEIGHTED<=6 @5 with process g u > w+ g u s c~ WEIGHTED<=6 @5 
INFO: Generating Helas calls for process: g u~ > w+ g s u~ c~ WEIGHTED<=6 @5 
INFO: Processing color information for process: g u~ > w+ g s u~ c~ @5 
INFO: Combined process g c~ > w+ g d c~ u~ WEIGHTED<=6 @5 with process g u~ > w+ g s u~ c~ WEIGHTED<=6 @5 
INFO: Generating Helas calls for process: g d~ > w+ g c u~ c~ WEIGHTED<=6 @5 
INFO: Processing color information for process: g d~ > w+ g c u~ c~ @5 
INFO: Combined process g d~ > w+ g s u~ s~ WEIGHTED<=6 @5 with process g d~ > w+ g c u~ c~ WEIGHTED<=6 @5 
INFO: Combined process g d~ > w+ g s d~ c~ WEIGHTED<=6 @5 with process g u~ > w+ g s u~ c~ WEIGHTED<=6 @5 
INFO: Combined process g s~ > w+ g u c~ u~ WEIGHTED<=6 @5 with process g d~ > w+ g c u~ c~ WEIGHTED<=6 @5 
INFO: Combined process g s~ > w+ g d s~ u~ WEIGHTED<=6 @5 with process g u~ > w+ g s u~ c~ WEIGHTED<=6 @5 
INFO: Combined process g s~ > w+ g d c~ d~ WEIGHTED<=6 @5 with process g d~ > w+ g c u~ c~ WEIGHTED<=6 @5 
INFO: Generating Helas calls for process: u u > w+ g g u d WEIGHTED<=6 @5 
INFO: Processing color information for process: u u > w+ g g u d @5 
INFO: Generating Helas calls for process: u d > w+ g g d d WEIGHTED<=6 @5 
INFO: Processing color information for process: u d > w+ g g d d @5 
INFO: Generating Helas calls for process: u u~ > w+ g g d u~ WEIGHTED<=6 @5 
INFO: Processing color information for process: u u~ > w+ g g d u~ @5 
INFO: Generating Helas calls for process: u d~ > w+ g g u u~ WEIGHTED<=6 @5 
INFO: Processing color information for process: u d~ > w+ g g u u~ @5 
INFO: Generating Helas calls for process: u d~ > w+ g g d d~ WEIGHTED<=6 @5 
INFO: Processing color information for process: u d~ > w+ g g d d~ @5 
INFO: Combined process c c > w+ g g c s WEIGHTED<=6 @5 with process u u > w+ g g u d WEIGHTED<=6 @5 
INFO: Combined process c s > w+ g g s s WEIGHTED<=6 @5 with process u d > w+ g g d d WEIGHTED<=6 @5 
INFO: Combined process c c~ > w+ g g s c~ WEIGHTED<=6 @5 with process u u~ > w+ g g d u~ WEIGHTED<=6 @5 
INFO: Combined process c s~ > w+ g g c c~ WEIGHTED<=6 @5 with process u d~ > w+ g g u u~ WEIGHTED<=6 @5 
INFO: Combined process c s~ > w+ g g s s~ WEIGHTED<=6 @5 with process u d~ > w+ g g d d~ WEIGHTED<=6 @5 
INFO: Generating Helas calls for process: d d~ > w+ g g d u~ WEIGHTED<=6 @5 
INFO: Processing color information for process: d d~ > w+ g g d u~ @5 
INFO: Combined process s s~ > w+ g g s c~ WEIGHTED<=6 @5 with process d d~ > w+ g g d u~ WEIGHTED<=6 @5 
INFO: Generating Helas calls for process: u~ d~ > w+ g g u~ u~ WEIGHTED<=6 @5 
INFO: Processing color information for process: u~ d~ > w+ g g u~ u~ @5 
INFO: Combined process c~ s~ > w+ g g c~ c~ WEIGHTED<=6 @5 with process u~ d~ > w+ g g u~ u~ WEIGHTED<=6 @5 
INFO: Generating Helas calls for process: d~ d~ > w+ g g u~ d~ WEIGHTED<=6 @5 
INFO: Processing color information for process: d~ d~ > w+ g g u~ d~ @5 
INFO: Combined process s~ s~ > w+ g g c~ s~ WEIGHTED<=6 @5 with process d~ d~ > w+ g g u~ d~ WEIGHTED<=6 @5 
INFO: Generating Helas calls for process: u c > w+ g g u s WEIGHTED<=6 @5 
INFO: Processing color information for process: u c > w+ g g u s @5 
INFO: Generating Helas calls for process: u c > w+ g g c d WEIGHTED<=6 @5 
INFO: Processing color information for process: u c > w+ g g c d @5 
INFO: Combined process u s > w+ g g s d WEIGHTED<=6 @5 with process u c > w+ g g c d WEIGHTED<=6 @5 
INFO: Generating Helas calls for process: u u~ > w+ g g s c~ WEIGHTED<=6 @5 
INFO: Processing color information for process: u u~ > w+ g g s c~ @5 
INFO: Generating Helas calls for process: u c~ > w+ g g d c~ WEIGHTED<=6 @5 
INFO: Processing color information for process: u c~ > w+ g g d c~ @5 
INFO: Generating Helas calls for process: u d~ > w+ g g c c~ WEIGHTED<=6 @5 
INFO: Processing color information for process: u d~ > w+ g g c c~ @5 
INFO: Combined process u d~ > w+ g g s s~ WEIGHTED<=6 @5 with process u d~ > w+ g g c c~ WEIGHTED<=6 @5 
INFO: Generating Helas calls for process: u s~ > w+ g g u c~ WEIGHTED<=6 @5 
INFO: Processing color information for process: u s~ > w+ g g u c~ @5 
INFO: Combined process u s~ > w+ g g d s~ WEIGHTED<=6 @5 with process u c~ > w+ g g d c~ WEIGHTED<=6 @5 
INFO: Combined process c d > w+ g g d s WEIGHTED<=6 @5 with process u c > w+ g g c d WEIGHTED<=6 @5 
INFO: Combined process c u~ > w+ g g s u~ WEIGHTED<=6 @5 with process u c~ > w+ g g d c~ WEIGHTED<=6 @5 
INFO: Combined process c c~ > w+ g g d u~ WEIGHTED<=6 @5 with process u u~ > w+ g g s c~ WEIGHTED<=6 @5 
INFO: Combined process c d~ > w+ g g c u~ WEIGHTED<=6 @5 with process u s~ > w+ g g u c~ WEIGHTED<=6 @5 
INFO: Combined process c d~ > w+ g g s d~ WEIGHTED<=6 @5 with process u c~ > w+ g g d c~ WEIGHTED<=6 @5 
INFO: Combined process c s~ > w+ g g u u~ WEIGHTED<=6 @5 with process u d~ > w+ g g c c~ WEIGHTED<=6 @5 
INFO: Combined process c s~ > w+ g g d d~ WEIGHTED<=6 @5 with process u d~ > w+ g g c c~ WEIGHTED<=6 @5 
INFO: Combined process d d~ > w+ g g s c~ WEIGHTED<=6 @5 with process u u~ > w+ g g s c~ WEIGHTED<=6 @5 
INFO: Combined process d s~ > w+ g g d c~ WEIGHTED<=6 @5 with process u s~ > w+ g g u c~ WEIGHTED<=6 @5 
INFO: Combined process s d~ > w+ g g s u~ WEIGHTED<=6 @5 with process u s~ > w+ g g u c~ WEIGHTED<=6 @5 
INFO: Combined process s s~ > w+ g g d u~ WEIGHTED<=6 @5 with process u u~ > w+ g g s c~ WEIGHTED<=6 @5 
INFO: Generating Helas calls for process: u~ s~ > w+ g g u~ c~ WEIGHTED<=6 @5 
INFO: Processing color information for process: u~ s~ > w+ g g u~ c~ @5 
INFO: Combined process c~ d~ > w+ g g c~ u~ WEIGHTED<=6 @5 with process u~ s~ > w+ g g u~ c~ WEIGHTED<=6 @5 
INFO: Generating Helas calls for process: d~ s~ > w+ g g u~ s~ WEIGHTED<=6 @5 
INFO: Processing color information for process: d~ s~ > w+ g g u~ s~ @5 
INFO: Combined process d~ s~ > w+ g g d~ c~ WEIGHTED<=6 @5 with process u~ s~ > w+ g g u~ c~ WEIGHTED<=6 @5 
INFO: Generating Helas calls for process: u u > w+ u u d u~ WEIGHTED<=6 @5 
INFO: Processing color information for process: u u > w+ u u d u~ @5 
INFO: Generating Helas calls for process: u d > w+ d d d d~ WEIGHTED<=6 @5 
INFO: Processing color information for process: u d > w+ d d d d~ @5 
INFO: Generating Helas calls for process: u u~ > w+ u d u~ u~ WEIGHTED<=6 @5 
INFO: Processing color information for process: u u~ > w+ u d u~ u~ @5 
INFO: Generating Helas calls for process: u d~ > w+ u u u~ u~ WEIGHTED<=6 @5 
INFO: Processing color information for process: u d~ > w+ u u u~ u~ @5 
INFO: Generating Helas calls for process: u d~ > w+ d d d~ d~ WEIGHTED<=6 @5 
INFO: Processing color information for process: u d~ > w+ d d d~ d~ @5 
INFO: Combined process c c > w+ c c s c~ WEIGHTED<=6 @5 with process u u > w+ u u d u~ WEIGHTED<=6 @5 
INFO: Combined process c s > w+ s s s s~ WEIGHTED<=6 @5 with process u d > w+ d d d d~ WEIGHTED<=6 @5 
INFO: Combined process c c~ > w+ c s c~ c~ WEIGHTED<=6 @5 with process u u~ > w+ u d u~ u~ WEIGHTED<=6 @5 
INFO: Combined process c s~ > w+ c c c~ c~ WEIGHTED<=6 @5 with process u d~ > w+ u u u~ u~ WEIGHTED<=6 @5 
INFO: Combined process c s~ > w+ s s s~ s~ WEIGHTED<=6 @5 with process u d~ > w+ d d d~ d~ WEIGHTED<=6 @5 
INFO: Generating Helas calls for process: d d > w+ d d d u~ WEIGHTED<=6 @5 
INFO: Processing color information for process: d d > w+ d d d u~ @5 
INFO: Generating Helas calls for process: d d~ > w+ d d u~ d~ WEIGHTED<=6 @5 
INFO: Processing color information for process: d d~ > w+ d d u~ d~ @5 
INFO: Combined process s s > w+ s s s c~ WEIGHTED<=6 @5 with process d d > w+ d d d u~ WEIGHTED<=6 @5 
INFO: Combined process s s~ > w+ s s c~ s~ WEIGHTED<=6 @5 with process d d~ > w+ d d u~ d~ WEIGHTED<=6 @5 
INFO: Generating Helas calls for process: u~ u~ > w+ d u~ u~ u~ WEIGHTED<=6 @5 
INFO: Processing color information for process: u~ u~ > w+ d u~ u~ u~ @5 
INFO: Generating Helas calls for process: u~ d~ > w+ u u~ u~ u~ WEIGHTED<=6 @5 
INFO: Processing color information for process: u~ d~ > w+ u u~ u~ u~ @5 
INFO: Combined process c~ c~ > w+ s c~ c~ c~ WEIGHTED<=6 @5 with process u~ u~ > w+ d u~ u~ u~ WEIGHTED<=6 @5 
INFO: Combined process c~ s~ > w+ c c~ c~ c~ WEIGHTED<=6 @5 with process u~ d~ > w+ u u~ u~ u~ WEIGHTED<=6 @5 
INFO: Generating Helas calls for process: d~ d~ > w+ d u~ d~ d~ WEIGHTED<=6 @5 
INFO: Processing color information for process: d~ d~ > w+ d u~ d~ d~ @5 
INFO: Combined process s~ s~ > w+ s c~ s~ s~ WEIGHTED<=6 @5 with process d~ d~ > w+ d u~ d~ d~ WEIGHTED<=6 @5 
INFO: Generating Helas calls for process: u u > w+ u d d d~ WEIGHTED<=6 @5 
INFO: Processing color information for process: u u > w+ u d d d~ @5 
INFO: Generating Helas calls for process: u d > w+ u d d u~ WEIGHTED<=6 @5 
INFO: Processing color information for process: u d > w+ u d d u~ @5 
INFO: Generating Helas calls for process: u u~ > w+ d d u~ d~ WEIGHTED<=6 @5 
INFO: Processing color information for process: u u~ > w+ d d u~ d~ @5 
INFO: Generating Helas calls for process: u d~ > w+ u d u~ d~ WEIGHTED<=6 @5 
INFO: Processing color information for process: u d~ > w+ u d u~ d~ @5 
INFO: Combined process c c > w+ c s s s~ WEIGHTED<=6 @5 with process u u > w+ u d d d~ WEIGHTED<=6 @5 
INFO: Combined process c s > w+ c s s c~ WEIGHTED<=6 @5 with process u d > w+ u d d u~ WEIGHTED<=6 @5 
INFO: Combined process c c~ > w+ s s c~ s~ WEIGHTED<=6 @5 with process u u~ > w+ d d u~ d~ WEIGHTED<=6 @5 
INFO: Combined process c s~ > w+ c s c~ s~ WEIGHTED<=6 @5 with process u d~ > w+ u d u~ d~ WEIGHTED<=6 @5 
INFO: Generating Helas calls for process: d u~ > w+ d d u~ u~ WEIGHTED<=6 @5 
INFO: Processing color information for process: d u~ > w+ d d u~ u~ @5 
INFO: Generating Helas calls for process: d d~ > w+ u d u~ u~ WEIGHTED<=6 @5 
INFO: Processing color information for process: d d~ > w+ u d u~ u~ @5 
INFO: Combined process s c~ > w+ s s c~ c~ WEIGHTED<=6 @5 with process d u~ > w+ d d u~ u~ WEIGHTED<=6 @5 
INFO: Combined process s s~ > w+ c s c~ c~ WEIGHTED<=6 @5 with process d d~ > w+ u d u~ u~ WEIGHTED<=6 @5 
INFO: Generating Helas calls for process: u~ d~ > w+ d u~ u~ d~ WEIGHTED<=6 @5 
INFO: Processing color information for process: u~ d~ > w+ d u~ u~ d~ @5 
INFO: Combined process c~ s~ > w+ s c~ c~ s~ WEIGHTED<=6 @5 with process u~ d~ > w+ d u~ u~ d~ WEIGHTED<=6 @5 
INFO: Generating Helas calls for process: d~ d~ > w+ u u~ u~ d~ WEIGHTED<=6 @5 
INFO: Processing color information for process: d~ d~ > w+ u u~ u~ d~ @5 
INFO: Combined process s~ s~ > w+ c c~ c~ s~ WEIGHTED<=6 @5 with process d~ d~ > w+ u u~ u~ d~ WEIGHTED<=6 @5 
INFO: Generating Helas calls for process: u u > w+ u u s c~ WEIGHTED<=6 @5 
INFO: Processing color information for process: u u > w+ u u s c~ @5 
INFO: Generating Helas calls for process: u u > w+ u c d c~ WEIGHTED<=6 @5 
INFO: Processing color information for process: u u > w+ u c d c~ @5 
INFO: Combined process u u > w+ u s d s~ WEIGHTED<=6 @5 with process u u > w+ u c d c~ WEIGHTED<=6 @5 
INFO: Generating Helas calls for process: u c > w+ u u s u~ WEIGHTED<=6 @5 
INFO: Processing color information for process: u c > w+ u u s u~ @5 
INFO: Generating Helas calls for process: u c > w+ u c d u~ WEIGHTED<=6 @5 
INFO: Processing color information for process: u c > w+ u c d u~ @5 
INFO: Generating Helas calls for process: u c > w+ u c s c~ WEIGHTED<=6 @5 
INFO: Processing color information for process: u c > w+ u c s c~ @5 
INFO: Generating Helas calls for process: u c > w+ u s s s~ WEIGHTED<=6 @5 
INFO: Processing color information for process: u c > w+ u s s s~ @5 
INFO: Generating Helas calls for process: u c > w+ c c d c~ WEIGHTED<=6 @5 
INFO: Processing color information for process: u c > w+ c c d c~ @5 
INFO: Generating Helas calls for process: u c > w+ c d d d~ WEIGHTED<=6 @5 
INFO: Processing color information for process: u c > w+ c d d d~ @5 
INFO: Generating Helas calls for process: u d > w+ c d d c~ WEIGHTED<=6 @5 
INFO: Processing color information for process: u d > w+ c d d c~ @5 
INFO: Combined process u d > w+ s d d s~ WEIGHTED<=6 @5 with process u d > w+ c d d c~ WEIGHTED<=6 @5 
INFO: Combined process u s > w+ u s d u~ WEIGHTED<=6 @5 with process u c > w+ u c d u~ WEIGHTED<=6 @5 
INFO: Generating Helas calls for process: u s > w+ u s s c~ WEIGHTED<=6 @5 
INFO: Processing color information for process: u s > w+ u s s c~ @5 
INFO: Combined process u s > w+ s d d d~ WEIGHTED<=6 @5 with process u c > w+ c d d d~ WEIGHTED<=6 @5 
INFO: Combined process u s > w+ s d s s~ WEIGHTED<=6 @5 with process u c > w+ c c d c~ WEIGHTED<=6 @5 
INFO: Generating Helas calls for process: u u~ > w+ u s u~ c~ WEIGHTED<=6 @5 
INFO: Processing color information for process: u u~ > w+ u s u~ c~ @5 
INFO: Generating Helas calls for process: u u~ > w+ c d u~ c~ WEIGHTED<=6 @5 
INFO: Processing color information for process: u u~ > w+ c d u~ c~ @5 
INFO: Generating Helas calls for process: u u~ > w+ c s c~ c~ WEIGHTED<=6 @5 
INFO: Processing color information for process: u u~ > w+ c s c~ c~ @5 
INFO: Combined process u u~ > w+ s d u~ s~ WEIGHTED<=6 @5 with process u u~ > w+ c d u~ c~ WEIGHTED<=6 @5 
INFO: Generating Helas calls for process: u u~ > w+ s s c~ s~ WEIGHTED<=6 @5 
INFO: Processing color information for process: u u~ > w+ s s c~ s~ @5 
INFO: Generating Helas calls for process: u c~ > w+ u d u~ c~ WEIGHTED<=6 @5 
INFO: Processing color information for process: u c~ > w+ u d u~ c~ @5 
INFO: Generating Helas calls for process: u c~ > w+ u s c~ c~ WEIGHTED<=6 @5 
INFO: Processing color information for process: u c~ > w+ u s c~ c~ @5 
INFO: Generating Helas calls for process: u c~ > w+ c d c~ c~ WEIGHTED<=6 @5 
INFO: Processing color information for process: u c~ > w+ c d c~ c~ @5 
INFO: Generating Helas calls for process: u c~ > w+ d d c~ d~ WEIGHTED<=6 @5 
INFO: Processing color information for process: u c~ > w+ d d c~ d~ @5 
INFO: Generating Helas calls for process: u d~ > w+ u c u~ c~ WEIGHTED<=6 @5 
INFO: Processing color information for process: u d~ > w+ u c u~ c~ @5 
INFO: Combined process u d~ > w+ u s u~ s~ WEIGHTED<=6 @5 with process u d~ > w+ u c u~ c~ WEIGHTED<=6 @5 
INFO: Generating Helas calls for process: u d~ > w+ c c c~ c~ WEIGHTED<=6 @5 
INFO: Processing color information for process: u d~ > w+ c c c~ c~ @5 
INFO: Generating Helas calls for process: u d~ > w+ c d c~ d~ WEIGHTED<=6 @5 
INFO: Processing color information for process: u d~ > w+ c d c~ d~ @5 
INFO: Generating Helas calls for process: u d~ > w+ d s d~ s~ WEIGHTED<=6 @5 
INFO: Processing color information for process: u d~ > w+ d s d~ s~ @5 
INFO: Combined process u d~ > w+ s s s~ s~ WEIGHTED<=6 @5 with process u d~ > w+ c c c~ c~ WEIGHTED<=6 @5 
INFO: Generating Helas calls for process: u s~ > w+ u u u~ c~ WEIGHTED<=6 @5 
INFO: Processing color information for process: u s~ > w+ u u u~ c~ @5 
INFO: Generating Helas calls for process: u s~ > w+ u c c~ c~ WEIGHTED<=6 @5 
INFO: Processing color information for process: u s~ > w+ u c c~ c~ @5 
INFO: Combined process u s~ > w+ u d u~ s~ WEIGHTED<=6 @5 with process u c~ > w+ u d u~ c~ WEIGHTED<=6 @5 
INFO: Generating Helas calls for process: u s~ > w+ u s c~ s~ WEIGHTED<=6 @5 
INFO: Processing color information for process: u s~ > w+ u s c~ s~ @5 
INFO: Combined process u s~ > w+ d d s~ d~ WEIGHTED<=6 @5 with process u c~ > w+ d d c~ d~ WEIGHTED<=6 @5 
INFO: Combined process u s~ > w+ s d s~ s~ WEIGHTED<=6 @5 with process u c~ > w+ c d c~ c~ WEIGHTED<=6 @5 
INFO: Combined process c c > w+ c u s u~ WEIGHTED<=6 @5 with process u u > w+ u c d c~ WEIGHTED<=6 @5 
INFO: Combined process c c > w+ c c d u~ WEIGHTED<=6 @5 with process u u > w+ u u s c~ WEIGHTED<=6 @5 
INFO: Combined process c c > w+ c d s d~ WEIGHTED<=6 @5 with process u u > w+ u c d c~ WEIGHTED<=6 @5 
INFO: Combined process c d > w+ c d d u~ WEIGHTED<=6 @5 with process u s > w+ u s s c~ WEIGHTED<=6 @5 
INFO: Combined process c d > w+ c d s c~ WEIGHTED<=6 @5 with process u c > w+ u c d u~ WEIGHTED<=6 @5 
INFO: Combined process c d > w+ d d s d~ WEIGHTED<=6 @5 with process u c > w+ c c d c~ WEIGHTED<=6 @5 
INFO: Combined process c d > w+ d s s s~ WEIGHTED<=6 @5 with process u c > w+ c d d d~ WEIGHTED<=6 @5 
INFO: Combined process c s > w+ u s s u~ WEIGHTED<=6 @5 with process u d > w+ c d d c~ WEIGHTED<=6 @5 
INFO: Combined process c s > w+ d s s d~ WEIGHTED<=6 @5 with process u d > w+ c d d c~ WEIGHTED<=6 @5 
INFO: Combined process c u~ > w+ u s u~ u~ WEIGHTED<=6 @5 with process u c~ > w+ c d c~ c~ WEIGHTED<=6 @5 
INFO: Combined process c u~ > w+ c d u~ u~ WEIGHTED<=6 @5 with process u c~ > w+ u s c~ c~ WEIGHTED<=6 @5 
INFO: Combined process c u~ > w+ c s c~ u~ WEIGHTED<=6 @5 with process u c~ > w+ u d u~ c~ WEIGHTED<=6 @5 
INFO: Combined process c u~ > w+ s s u~ s~ WEIGHTED<=6 @5 with process u c~ > w+ d d c~ d~ WEIGHTED<=6 @5 
INFO: Combined process c c~ > w+ u d u~ u~ WEIGHTED<=6 @5 with process u u~ > w+ c s c~ c~ WEIGHTED<=6 @5 
INFO: Combined process c c~ > w+ u s c~ u~ WEIGHTED<=6 @5 with process u u~ > w+ c d u~ c~ WEIGHTED<=6 @5 
INFO: Combined process c c~ > w+ c d c~ u~ WEIGHTED<=6 @5 with process u u~ > w+ u s u~ c~ WEIGHTED<=6 @5 
INFO: Combined process c c~ > w+ d d u~ d~ WEIGHTED<=6 @5 with process u u~ > w+ s s c~ s~ WEIGHTED<=6 @5 
INFO: Combined process c c~ > w+ d s c~ d~ WEIGHTED<=6 @5 with process u u~ > w+ c d u~ c~ WEIGHTED<=6 @5 
INFO: Combined process c d~ > w+ c u u~ u~ WEIGHTED<=6 @5 with process u s~ > w+ u c c~ c~ WEIGHTED<=6 @5 
INFO: Combined process c d~ > w+ c c c~ u~ WEIGHTED<=6 @5 with process u s~ > w+ u u u~ c~ WEIGHTED<=6 @5 
INFO: Combined process c d~ > w+ c d u~ d~ WEIGHTED<=6 @5 with process u s~ > w+ u s c~ s~ WEIGHTED<=6 @5 
INFO: Combined process c d~ > w+ c s c~ d~ WEIGHTED<=6 @5 with process u c~ > w+ u d u~ c~ WEIGHTED<=6 @5 
INFO: Combined process c d~ > w+ d s d~ d~ WEIGHTED<=6 @5 with process u c~ > w+ c d c~ c~ WEIGHTED<=6 @5 
INFO: Combined process c d~ > w+ s s d~ s~ WEIGHTED<=6 @5 with process u c~ > w+ d d c~ d~ WEIGHTED<=6 @5 
INFO: Combined process c s~ > w+ u u u~ u~ WEIGHTED<=6 @5 with process u d~ > w+ c c c~ c~ WEIGHTED<=6 @5 
INFO: Generating Helas calls for process: c s~ > w+ u c u~ c~ WEIGHTED<=6 @5 
INFO: Processing color information for process: c s~ > w+ u c u~ c~ @5 
INFO: Combined process c s~ > w+ u s u~ s~ WEIGHTED<=6 @5 with process u d~ > w+ c d c~ d~ WEIGHTED<=6 @5 
INFO: Combined process c s~ > w+ c d c~ d~ WEIGHTED<=6 @5 with process u d~ > w+ u c u~ c~ WEIGHTED<=6 @5 
INFO: Combined process c s~ > w+ d d d~ d~ WEIGHTED<=6 @5 with process u d~ > w+ c c c~ c~ WEIGHTED<=6 @5 
INFO: Combined process c s~ > w+ d s d~ s~ WEIGHTED<=6 @5 with process u d~ > w+ c d c~ d~ WEIGHTED<=6 @5 
INFO: Combined process d d > w+ d d s c~ WEIGHTED<=6 @5 with process u u > w+ u u s c~ WEIGHTED<=6 @5 
INFO: Generating Helas calls for process: d s > w+ d d s u~ WEIGHTED<=6 @5 
INFO: Processing color information for process: d s > w+ d d s u~ @5 
INFO: Combined process d s > w+ d s s c~ WEIGHTED<=6 @5 with process u s > w+ u s s c~ WEIGHTED<=6 @5 
INFO: Generating Helas calls for process: d c~ > w+ d d u~ c~ WEIGHTED<=6 @5 
INFO: Processing color information for process: d c~ > w+ d d u~ c~ @5 
INFO: Combined process d c~ > w+ d s c~ c~ WEIGHTED<=6 @5 with process u c~ > w+ u s c~ c~ WEIGHTED<=6 @5 
INFO: Generating Helas calls for process: d d~ > w+ c d u~ c~ WEIGHTED<=6 @5 
INFO: Processing color information for process: d d~ > w+ c d u~ c~ @5 
INFO: Combined process d d~ > w+ c s c~ c~ WEIGHTED<=6 @5 with process u u~ > w+ c s c~ c~ WEIGHTED<=6 @5 
INFO: Combined process d d~ > w+ s d u~ s~ WEIGHTED<=6 @5 with process d d~ > w+ c d u~ c~ WEIGHTED<=6 @5 
INFO: Combined process d d~ > w+ d s d~ c~ WEIGHTED<=6 @5 with process u u~ > w+ u s u~ c~ WEIGHTED<=6 @5 
INFO: Combined process d d~ > w+ s s c~ s~ WEIGHTED<=6 @5 with process u u~ > w+ s s c~ s~ WEIGHTED<=6 @5 
INFO: Combined process d s~ > w+ d c c~ c~ WEIGHTED<=6 @5 with process u s~ > w+ u c c~ c~ WEIGHTED<=6 @5 
INFO: Combined process d s~ > w+ d d u~ s~ WEIGHTED<=6 @5 with process d c~ > w+ d d u~ c~ WEIGHTED<=6 @5 
INFO: Combined process d s~ > w+ d d d~ c~ WEIGHTED<=6 @5 with process u s~ > w+ u u u~ c~ WEIGHTED<=6 @5 
INFO: Combined process d s~ > w+ d s c~ s~ WEIGHTED<=6 @5 with process u s~ > w+ u s c~ s~ WEIGHTED<=6 @5 
INFO: Combined process s s > w+ s d s u~ WEIGHTED<=6 @5 with process u u > w+ u u s c~ WEIGHTED<=6 @5 
INFO: Combined process s u~ > w+ s d u~ u~ WEIGHTED<=6 @5 with process u c~ > w+ u s c~ c~ WEIGHTED<=6 @5 
INFO: Combined process s u~ > w+ s s c~ u~ WEIGHTED<=6 @5 with process d c~ > w+ d d u~ c~ WEIGHTED<=6 @5 
INFO: Combined process s d~ > w+ s u u~ u~ WEIGHTED<=6 @5 with process u s~ > w+ u c c~ c~ WEIGHTED<=6 @5 
INFO: Combined process s d~ > w+ s d u~ d~ WEIGHTED<=6 @5 with process u s~ > w+ u s c~ s~ WEIGHTED<=6 @5 
INFO: Combined process s d~ > w+ s s s~ u~ WEIGHTED<=6 @5 with process u s~ > w+ u u u~ c~ WEIGHTED<=6 @5 
INFO: Combined process s d~ > w+ s s c~ d~ WEIGHTED<=6 @5 with process d c~ > w+ d d u~ c~ WEIGHTED<=6 @5 
INFO: Combined process s s~ > w+ u d u~ u~ WEIGHTED<=6 @5 with process u u~ > w+ c s c~ c~ WEIGHTED<=6 @5 
INFO: Combined process s s~ > w+ u s c~ u~ WEIGHTED<=6 @5 with process d d~ > w+ c d u~ c~ WEIGHTED<=6 @5 
INFO: Combined process s s~ > w+ d d u~ d~ WEIGHTED<=6 @5 with process u u~ > w+ s s c~ s~ WEIGHTED<=6 @5 
INFO: Combined process s s~ > w+ s d s~ u~ WEIGHTED<=6 @5 with process u u~ > w+ u s u~ c~ WEIGHTED<=6 @5 
INFO: Combined process s s~ > w+ d s c~ d~ WEIGHTED<=6 @5 with process d d~ > w+ c d u~ c~ WEIGHTED<=6 @5 
INFO: Generating Helas calls for process: u~ u~ > w+ s u~ u~ c~ WEIGHTED<=6 @5 
INFO: Processing color information for process: u~ u~ > w+ s u~ u~ c~ @5 
INFO: Generating Helas calls for process: u~ c~ > w+ d u~ u~ c~ WEIGHTED<=6 @5 
INFO: Processing color information for process: u~ c~ > w+ d u~ u~ c~ @5 
INFO: Generating Helas calls for process: u~ c~ > w+ s u~ c~ c~ WEIGHTED<=6 @5 
INFO: Processing color information for process: u~ c~ > w+ s u~ c~ c~ @5 
INFO: Generating Helas calls for process: u~ d~ > w+ c u~ u~ c~ WEIGHTED<=6 @5 
INFO: Processing color information for process: u~ d~ > w+ c u~ u~ c~ @5 
INFO: Combined process u~ d~ > w+ s u~ u~ s~ WEIGHTED<=6 @5 with process u~ d~ > w+ c u~ u~ c~ WEIGHTED<=6 @5 
INFO: Generating Helas calls for process: u~ s~ > w+ u u~ u~ c~ WEIGHTED<=6 @5 
INFO: Processing color information for process: u~ s~ > w+ u u~ u~ c~ @5 
INFO: Generating Helas calls for process: u~ s~ > w+ c u~ c~ c~ WEIGHTED<=6 @5 
INFO: Processing color information for process: u~ s~ > w+ c u~ c~ c~ @5 
INFO: Combined process u~ s~ > w+ d u~ u~ s~ WEIGHTED<=6 @5 with process u~ c~ > w+ d u~ u~ c~ WEIGHTED<=6 @5 
INFO: Generating Helas calls for process: u~ s~ > w+ s u~ c~ s~ WEIGHTED<=6 @5 
INFO: Processing color information for process: u~ s~ > w+ s u~ c~ s~ @5 
INFO: Combined process c~ c~ > w+ d c~ u~ c~ WEIGHTED<=6 @5 with process u~ u~ > w+ s u~ u~ c~ WEIGHTED<=6 @5 
INFO: Combined process c~ d~ > w+ u u~ c~ u~ WEIGHTED<=6 @5 with process u~ s~ > w+ c u~ c~ c~ WEIGHTED<=6 @5 
INFO: Combined process c~ d~ > w+ c c~ u~ c~ WEIGHTED<=6 @5 with process u~ s~ > w+ u u~ u~ c~ WEIGHTED<=6 @5 
INFO: Combined process c~ d~ > w+ d c~ u~ d~ WEIGHTED<=6 @5 with process u~ s~ > w+ s u~ c~ s~ WEIGHTED<=6 @5 
INFO: Combined process c~ d~ > w+ s c~ c~ d~ WEIGHTED<=6 @5 with process u~ c~ > w+ d u~ u~ c~ WEIGHTED<=6 @5 
INFO: Combined process c~ s~ > w+ u c~ u~ c~ WEIGHTED<=6 @5 with process u~ d~ > w+ c u~ u~ c~ WEIGHTED<=6 @5 
INFO: Combined process c~ s~ > w+ d c~ c~ d~ WEIGHTED<=6 @5 with process u~ d~ > w+ c u~ u~ c~ WEIGHTED<=6 @5 
INFO: Generating Helas calls for process: d~ d~ > w+ c u~ c~ d~ WEIGHTED<=6 @5 
INFO: Processing color information for process: d~ d~ > w+ c u~ c~ d~ @5 
INFO: Combined process d~ d~ > w+ s u~ s~ d~ WEIGHTED<=6 @5 with process d~ d~ > w+ c u~ c~ d~ WEIGHTED<=6 @5 
INFO: Combined process d~ d~ > w+ s d~ c~ d~ WEIGHTED<=6 @5 with process u~ u~ > w+ s u~ u~ c~ WEIGHTED<=6 @5 
INFO: Generating Helas calls for process: d~ s~ > w+ u u~ u~ s~ WEIGHTED<=6 @5 
INFO: Processing color information for process: d~ s~ > w+ u u~ u~ s~ @5 
INFO: Combined process d~ s~ > w+ c c~ d~ c~ WEIGHTED<=6 @5 with process u~ s~ > w+ c u~ c~ c~ WEIGHTED<=6 @5 
INFO: Generating Helas calls for process: d~ s~ > w+ d u~ d~ s~ WEIGHTED<=6 @5 
INFO: Processing color information for process: d~ s~ > w+ d u~ d~ s~ @5 
INFO: Combined process d~ s~ > w+ d d~ c~ d~ WEIGHTED<=6 @5 with process u~ s~ > w+ u u~ u~ c~ WEIGHTED<=6 @5 
INFO: Generating Helas calls for process: d~ s~ > w+ s u~ s~ s~ WEIGHTED<=6 @5 
INFO: Processing color information for process: d~ s~ > w+ s u~ s~ s~ @5 
INFO: Combined process d~ s~ > w+ s d~ c~ s~ WEIGHTED<=6 @5 with process u~ s~ > w+ s u~ c~ s~ WEIGHTED<=6 @5 
INFO: Combined process s~ s~ > w+ u c~ u~ s~ WEIGHTED<=6 @5 with process d~ d~ > w+ c u~ c~ d~ WEIGHTED<=6 @5 
INFO: Combined process s~ s~ > w+ d s~ u~ s~ WEIGHTED<=6 @5 with process u~ u~ > w+ s u~ u~ c~ WEIGHTED<=6 @5 
INFO: Combined process s~ s~ > w+ d c~ d~ s~ WEIGHTED<=6 @5 with process d~ d~ > w+ c u~ c~ d~ WEIGHTED<=6 @5 
INFO: Generating Helas calls for process: u c > w+ u d s d~ WEIGHTED<=6 @5 
INFO: Processing color information for process: u c > w+ u d s d~ @5 
INFO: Generating Helas calls for process: u c > w+ c d s s~ WEIGHTED<=6 @5 
INFO: Processing color information for process: u c > w+ c d s s~ @5 
INFO: Generating Helas calls for process: u d > w+ u d s c~ WEIGHTED<=6 @5 
INFO: Processing color information for process: u d > w+ u d s c~ @5 
INFO: Combined process u s > w+ s d c c~ WEIGHTED<=6 @5 with process u c > w+ c d s s~ WEIGHTED<=6 @5 
INFO: Generating Helas calls for process: u u~ > w+ d s c~ d~ WEIGHTED<=6 @5 
INFO: Processing color information for process: u u~ > w+ d s c~ d~ @5 
INFO: Generating Helas calls for process: u c~ > w+ d s c~ s~ WEIGHTED<=6 @5 
INFO: Processing color information for process: u c~ > w+ d s c~ s~ @5 
INFO: Generating Helas calls for process: u d~ > w+ u s c~ d~ WEIGHTED<=6 @5 
INFO: Processing color information for process: u d~ > w+ u s c~ d~ @5 
INFO: Generating Helas calls for process: u d~ > w+ c s c~ s~ WEIGHTED<=6 @5 
INFO: Processing color information for process: u d~ > w+ c s c~ s~ @5 
INFO: Generating Helas calls for process: u s~ > w+ u d c~ d~ WEIGHTED<=6 @5 
INFO: Processing color information for process: u s~ > w+ u d c~ d~ @5 
INFO: Combined process u s~ > w+ d c s~ c~ WEIGHTED<=6 @5 with process u c~ > w+ d s c~ s~ WEIGHTED<=6 @5 
INFO: Combined process c d > w+ s u d u~ WEIGHTED<=6 @5 with process u c > w+ c d s s~ WEIGHTED<=6 @5 
INFO: Combined process c s > w+ c s d u~ WEIGHTED<=6 @5 with process u d > w+ u d s c~ WEIGHTED<=6 @5 
INFO: Combined process c u~ > w+ s d u~ d~ WEIGHTED<=6 @5 with process u c~ > w+ d s c~ s~ WEIGHTED<=6 @5 
INFO: Combined process c c~ > w+ s d u~ s~ WEIGHTED<=6 @5 with process u u~ > w+ d s c~ d~ WEIGHTED<=6 @5 
INFO: Combined process c d~ > w+ s u d~ u~ WEIGHTED<=6 @5 with process u c~ > w+ d s c~ s~ WEIGHTED<=6 @5 
INFO: Combined process c d~ > w+ c s u~ s~ WEIGHTED<=6 @5 with process u s~ > w+ u d c~ d~ WEIGHTED<=6 @5 
INFO: Combined process c s~ > w+ u d u~ d~ WEIGHTED<=6 @5 with process u d~ > w+ c s c~ s~ WEIGHTED<=6 @5 
INFO: Combined process c s~ > w+ c d u~ s~ WEIGHTED<=6 @5 with process u d~ > w+ u s c~ d~ WEIGHTED<=6 @5 
INFO: Combined process d u~ > w+ d s c~ u~ WEIGHTED<=6 @5 with process u d~ > w+ u s c~ d~ WEIGHTED<=6 @5 
INFO: Combined process d d~ > w+ u s c~ u~ WEIGHTED<=6 @5 with process u u~ > w+ d s c~ d~ WEIGHTED<=6 @5 
INFO: Combined process d s~ > w+ d u c~ u~ WEIGHTED<=6 @5 with process u s~ > w+ u d c~ d~ WEIGHTED<=6 @5 
INFO: Combined process s c~ > w+ s d u~ c~ WEIGHTED<=6 @5 with process u d~ > w+ u s c~ d~ WEIGHTED<=6 @5 
INFO: Combined process s d~ > w+ s c u~ c~ WEIGHTED<=6 @5 with process u s~ > w+ u d c~ d~ WEIGHTED<=6 @5 
INFO: Combined process s s~ > w+ c d u~ c~ WEIGHTED<=6 @5 with process u u~ > w+ d s c~ d~ WEIGHTED<=6 @5 
INFO: Generating Helas calls for process: u~ d~ > w+ s u~ c~ d~ WEIGHTED<=6 @5 
INFO: Processing color information for process: u~ d~ > w+ s u~ c~ d~ @5 
INFO: Generating Helas calls for process: u~ s~ > w+ d u~ c~ d~ WEIGHTED<=6 @5 
INFO: Processing color information for process: u~ s~ > w+ d u~ c~ d~ @5 
INFO: Combined process c~ d~ > w+ s c~ u~ s~ WEIGHTED<=6 @5 with process u~ s~ > w+ d u~ c~ d~ WEIGHTED<=6 @5 
INFO: Combined process c~ s~ > w+ d c~ u~ s~ WEIGHTED<=6 @5 with process u~ d~ > w+ s u~ c~ d~ WEIGHTED<=6 @5 
INFO: Combined process d~ s~ > w+ u d~ c~ u~ WEIGHTED<=6 @5 with process u~ s~ > w+ d u~ c~ d~ WEIGHTED<=6 @5 
INFO: Generating Helas calls for process: d~ s~ > w+ c u~ c~ s~ WEIGHTED<=6 @5 
INFO: Processing color information for process: d~ s~ > w+ c u~ c~ s~ @5 
INFO: Generating Helas calls for process: g g > w+ g d u~ WEIGHTED<=5 @4 
INFO: Processing color information for process: g g > w+ g d u~ @4 
INFO: Combined process g g > w+ g s c~ WEIGHTED<=5 @4 with process g g > w+ g d u~ WEIGHTED<=5 @4 
INFO: Generating Helas calls for process: g u > w+ g g d WEIGHTED<=5 @4 
INFO: Processing color information for process: g u > w+ g g d @4 
INFO: Combined process g c > w+ g g s WEIGHTED<=5 @4 with process g u > w+ g g d WEIGHTED<=5 @4 
INFO: Generating Helas calls for process: g d~ > w+ g g u~ WEIGHTED<=5 @4 
INFO: Processing color information for process: g d~ > w+ g g u~ @4 
INFO: Combined process g s~ > w+ g g c~ WEIGHTED<=5 @4 with process g d~ > w+ g g u~ WEIGHTED<=5 @4 
INFO: Generating Helas calls for process: u d~ > w+ g g g WEIGHTED<=5 @4 
INFO: Processing color information for process: u d~ > w+ g g g @4 
INFO: Combined process c s~ > w+ g g g WEIGHTED<=5 @4 with process u d~ > w+ g g g WEIGHTED<=5 @4 
INFO: Generating Helas calls for process: g u > w+ u d u~ WEIGHTED<=5 @4 
INFO: Processing color information for process: g u > w+ u d u~ @4 
INFO: Generating Helas calls for process: g u > w+ d d d~ WEIGHTED<=5 @4 
INFO: Processing color information for process: g u > w+ d d d~ @4 
INFO: Combined process g c > w+ c s c~ WEIGHTED<=5 @4 with process g u > w+ u d u~ WEIGHTED<=5 @4 
INFO: Combined process g c > w+ s s s~ WEIGHTED<=5 @4 with process g u > w+ d d d~ WEIGHTED<=5 @4 
INFO: Generating Helas calls for process: g d > w+ d d u~ WEIGHTED<=5 @4 
INFO: Processing color information for process: g d > w+ d d u~ @4 
INFO: Combined process g s > w+ s s c~ WEIGHTED<=5 @4 with process g d > w+ d d u~ WEIGHTED<=5 @4 
INFO: Generating Helas calls for process: g u~ > w+ d u~ u~ WEIGHTED<=5 @4 
INFO: Processing color information for process: g u~ > w+ d u~ u~ @4 
INFO: Combined process g c~ > w+ s c~ c~ WEIGHTED<=5 @4 with process g u~ > w+ d u~ u~ WEIGHTED<=5 @4 
INFO: Generating Helas calls for process: g d~ > w+ u u~ u~ WEIGHTED<=5 @4 
INFO: Processing color information for process: g d~ > w+ u u~ u~ @4 
INFO: Generating Helas calls for process: g d~ > w+ d u~ d~ WEIGHTED<=5 @4 
INFO: Processing color information for process: g d~ > w+ d u~ d~ @4 
INFO: Combined process g s~ > w+ c c~ c~ WEIGHTED<=5 @4 with process g d~ > w+ u u~ u~ WEIGHTED<=5 @4 
INFO: Combined process g s~ > w+ s c~ s~ WEIGHTED<=5 @4 with process g d~ > w+ d u~ d~ WEIGHTED<=5 @4 
INFO: Generating Helas calls for process: g u > w+ u s c~ WEIGHTED<=5 @4 
INFO: Processing color information for process: g u > w+ u s c~ @4 
INFO: Generating Helas calls for process: g u > w+ c d c~ WEIGHTED<=5 @4 
INFO: Processing color information for process: g u > w+ c d c~ @4 
INFO: Combined process g u > w+ s d s~ WEIGHTED<=5 @4 with process g u > w+ c d c~ WEIGHTED<=5 @4 
INFO: Combined process g c > w+ u s u~ WEIGHTED<=5 @4 with process g u > w+ c d c~ WEIGHTED<=5 @4 
INFO: Combined process g c > w+ c d u~ WEIGHTED<=5 @4 with process g u > w+ u s c~ WEIGHTED<=5 @4 
INFO: Combined process g c > w+ d s d~ WEIGHTED<=5 @4 with process g u > w+ c d c~ WEIGHTED<=5 @4 
INFO: Combined process g d > w+ d s c~ WEIGHTED<=5 @4 with process g u > w+ u s c~ WEIGHTED<=5 @4 
INFO: Combined process g s > w+ s d u~ WEIGHTED<=5 @4 with process g u > w+ u s c~ WEIGHTED<=5 @4 
INFO: Generating Helas calls for process: g u~ > w+ s u~ c~ WEIGHTED<=5 @4 
INFO: Processing color information for process: g u~ > w+ s u~ c~ @4 
INFO: Combined process g c~ > w+ d c~ u~ WEIGHTED<=5 @4 with process g u~ > w+ s u~ c~ WEIGHTED<=5 @4 
INFO: Generating Helas calls for process: g d~ > w+ c u~ c~ WEIGHTED<=5 @4 
INFO: Processing color information for process: g d~ > w+ c u~ c~ @4 
INFO: Combined process g d~ > w+ s u~ s~ WEIGHTED<=5 @4 with process g d~ > w+ c u~ c~ WEIGHTED<=5 @4 
INFO: Combined process g d~ > w+ s d~ c~ WEIGHTED<=5 @4 with process g u~ > w+ s u~ c~ WEIGHTED<=5 @4 
INFO: Combined process g s~ > w+ u c~ u~ WEIGHTED<=5 @4 with process g d~ > w+ c u~ c~ WEIGHTED<=5 @4 
INFO: Combined process g s~ > w+ d s~ u~ WEIGHTED<=5 @4 with process g u~ > w+ s u~ c~ WEIGHTED<=5 @4 
INFO: Combined process g s~ > w+ d c~ d~ WEIGHTED<=5 @4 with process g d~ > w+ c u~ c~ WEIGHTED<=5 @4 
INFO: Generating Helas calls for process: u u > w+ g u d WEIGHTED<=5 @4 
INFO: Processing color information for process: u u > w+ g u d @4 
INFO: Generating Helas calls for process: u d > w+ g d d WEIGHTED<=5 @4 
INFO: Processing color information for process: u d > w+ g d d @4 
INFO: Generating Helas calls for process: u u~ > w+ g d u~ WEIGHTED<=5 @4 
INFO: Processing color information for process: u u~ > w+ g d u~ @4 
INFO: Generating Helas calls for process: u d~ > w+ g u u~ WEIGHTED<=5 @4 
INFO: Processing color information for process: u d~ > w+ g u u~ @4 
INFO: Generating Helas calls for process: u d~ > w+ g d d~ WEIGHTED<=5 @4 
INFO: Processing color information for process: u d~ > w+ g d d~ @4 
INFO: Combined process c c > w+ g c s WEIGHTED<=5 @4 with process u u > w+ g u d WEIGHTED<=5 @4 
INFO: Combined process c s > w+ g s s WEIGHTED<=5 @4 with process u d > w+ g d d WEIGHTED<=5 @4 
INFO: Combined process c c~ > w+ g s c~ WEIGHTED<=5 @4 with process u u~ > w+ g d u~ WEIGHTED<=5 @4 
INFO: Combined process c s~ > w+ g c c~ WEIGHTED<=5 @4 with process u d~ > w+ g u u~ WEIGHTED<=5 @4 
INFO: Combined process c s~ > w+ g s s~ WEIGHTED<=5 @4 with process u d~ > w+ g d d~ WEIGHTED<=5 @4 
INFO: Generating Helas calls for process: d d~ > w+ g d u~ WEIGHTED<=5 @4 
INFO: Processing color information for process: d d~ > w+ g d u~ @4 
INFO: Combined process s s~ > w+ g s c~ WEIGHTED<=5 @4 with process d d~ > w+ g d u~ WEIGHTED<=5 @4 
INFO: Generating Helas calls for process: u~ d~ > w+ g u~ u~ WEIGHTED<=5 @4 
INFO: Processing color information for process: u~ d~ > w+ g u~ u~ @4 
INFO: Combined process c~ s~ > w+ g c~ c~ WEIGHTED<=5 @4 with process u~ d~ > w+ g u~ u~ WEIGHTED<=5 @4 
INFO: Generating Helas calls for process: d~ d~ > w+ g u~ d~ WEIGHTED<=5 @4 
INFO: Processing color information for process: d~ d~ > w+ g u~ d~ @4 
INFO: Combined process s~ s~ > w+ g c~ s~ WEIGHTED<=5 @4 with process d~ d~ > w+ g u~ d~ WEIGHTED<=5 @4 
INFO: Generating Helas calls for process: u c > w+ g u s WEIGHTED<=5 @4 
INFO: Processing color information for process: u c > w+ g u s @4 
INFO: Generating Helas calls for process: u c > w+ g c d WEIGHTED<=5 @4 
INFO: Processing color information for process: u c > w+ g c d @4 
INFO: Combined process u s > w+ g s d WEIGHTED<=5 @4 with process u c > w+ g c d WEIGHTED<=5 @4 
INFO: Generating Helas calls for process: u u~ > w+ g s c~ WEIGHTED<=5 @4 
INFO: Processing color information for process: u u~ > w+ g s c~ @4 
INFO: Generating Helas calls for process: u c~ > w+ g d c~ WEIGHTED<=5 @4 
INFO: Processing color information for process: u c~ > w+ g d c~ @4 
INFO: Generating Helas calls for process: u d~ > w+ g c c~ WEIGHTED<=5 @4 
INFO: Processing color information for process: u d~ > w+ g c c~ @4 
INFO: Combined process u d~ > w+ g s s~ WEIGHTED<=5 @4 with process u d~ > w+ g c c~ WEIGHTED<=5 @4 
INFO: Generating Helas calls for process: u s~ > w+ g u c~ WEIGHTED<=5 @4 
INFO: Processing color information for process: u s~ > w+ g u c~ @4 
INFO: Combined process u s~ > w+ g d s~ WEIGHTED<=5 @4 with process u c~ > w+ g d c~ WEIGHTED<=5 @4 
INFO: Combined process c d > w+ g d s WEIGHTED<=5 @4 with process u c > w+ g c d WEIGHTED<=5 @4 
INFO: Combined process c u~ > w+ g s u~ WEIGHTED<=5 @4 with process u c~ > w+ g d c~ WEIGHTED<=5 @4 
INFO: Combined process c c~ > w+ g d u~ WEIGHTED<=5 @4 with process u u~ > w+ g s c~ WEIGHTED<=5 @4 
INFO: Combined process c d~ > w+ g c u~ WEIGHTED<=5 @4 with process u s~ > w+ g u c~ WEIGHTED<=5 @4 
INFO: Combined process c d~ > w+ g s d~ WEIGHTED<=5 @4 with process u c~ > w+ g d c~ WEIGHTED<=5 @4 
INFO: Combined process c s~ > w+ g u u~ WEIGHTED<=5 @4 with process u d~ > w+ g c c~ WEIGHTED<=5 @4 
INFO: Combined process c s~ > w+ g d d~ WEIGHTED<=5 @4 with process u d~ > w+ g c c~ WEIGHTED<=5 @4 
INFO: Combined process d d~ > w+ g s c~ WEIGHTED<=5 @4 with process u u~ > w+ g s c~ WEIGHTED<=5 @4 
INFO: Combined process d s~ > w+ g d c~ WEIGHTED<=5 @4 with process u s~ > w+ g u c~ WEIGHTED<=5 @4 
INFO: Combined process s d~ > w+ g s u~ WEIGHTED<=5 @4 with process u s~ > w+ g u c~ WEIGHTED<=5 @4 
INFO: Combined process s s~ > w+ g d u~ WEIGHTED<=5 @4 with process u u~ > w+ g s c~ WEIGHTED<=5 @4 
INFO: Generating Helas calls for process: u~ s~ > w+ g u~ c~ WEIGHTED<=5 @4 
INFO: Processing color information for process: u~ s~ > w+ g u~ c~ @4 
INFO: Combined process c~ d~ > w+ g c~ u~ WEIGHTED<=5 @4 with process u~ s~ > w+ g u~ c~ WEIGHTED<=5 @4 
INFO: Generating Helas calls for process: d~ s~ > w+ g u~ s~ WEIGHTED<=5 @4 
INFO: Processing color information for process: d~ s~ > w+ g u~ s~ @4 
INFO: Combined process d~ s~ > w+ g d~ c~ WEIGHTED<=5 @4 with process u~ s~ > w+ g u~ c~ WEIGHTED<=5 @4 
INFO: Generating Helas calls for process: g g > w+ d u~ WEIGHTED<=4 @3 
INFO: Processing color information for process: g g > w+ d u~ @3 
INFO: Combined process g g > w+ s c~ WEIGHTED<=4 @3 with process g g > w+ d u~ WEIGHTED<=4 @3 
INFO: Generating Helas calls for process: g u > w+ g d WEIGHTED<=4 @3 
INFO: Processing color information for process: g u > w+ g d @3 
INFO: Combined process g c > w+ g s WEIGHTED<=4 @3 with process g u > w+ g d WEIGHTED<=4 @3 
INFO: Generating Helas calls for process: g d~ > w+ g u~ WEIGHTED<=4 @3 
INFO: Processing color information for process: g d~ > w+ g u~ @3 
INFO: Combined process g s~ > w+ g c~ WEIGHTED<=4 @3 with process g d~ > w+ g u~ WEIGHTED<=4 @3 
INFO: Generating Helas calls for process: u d~ > w+ g g WEIGHTED<=4 @3 
INFO: Processing color information for process: u d~ > w+ g g @3 
INFO: Combined process c s~ > w+ g g WEIGHTED<=4 @3 with process u d~ > w+ g g WEIGHTED<=4 @3 
INFO: Generating Helas calls for process: u u > w+ u d WEIGHTED<=4 @3 
INFO: Processing color information for process: u u > w+ u d @3 
INFO: Generating Helas calls for process: u d > w+ d d WEIGHTED<=4 @3 
INFO: Processing color information for process: u d > w+ d d @3 
INFO: Generating Helas calls for process: u u~ > w+ d u~ WEIGHTED<=4 @3 
INFO: Processing color information for process: u u~ > w+ d u~ @3 
INFO: Generating Helas calls for process: u d~ > w+ u u~ WEIGHTED<=4 @3 
INFO: Processing color information for process: u d~ > w+ u u~ @3 
INFO: Generating Helas calls for process: u d~ > w+ d d~ WEIGHTED<=4 @3 
INFO: Processing color information for process: u d~ > w+ d d~ @3 
INFO: Combined process c c > w+ c s WEIGHTED<=4 @3 with process u u > w+ u d WEIGHTED<=4 @3 
INFO: Combined process c s > w+ s s WEIGHTED<=4 @3 with process u d > w+ d d WEIGHTED<=4 @3 
INFO: Combined process c c~ > w+ s c~ WEIGHTED<=4 @3 with process u u~ > w+ d u~ WEIGHTED<=4 @3 
INFO: Combined process c s~ > w+ c c~ WEIGHTED<=4 @3 with process u d~ > w+ u u~ WEIGHTED<=4 @3 
INFO: Combined process c s~ > w+ s s~ WEIGHTED<=4 @3 with process u d~ > w+ d d~ WEIGHTED<=4 @3 
INFO: Generating Helas calls for process: d d~ > w+ d u~ WEIGHTED<=4 @3 
INFO: Processing color information for process: d d~ > w+ d u~ @3 
INFO: Combined process s s~ > w+ s c~ WEIGHTED<=4 @3 with process d d~ > w+ d u~ WEIGHTED<=4 @3 
INFO: Generating Helas calls for process: u~ d~ > w+ u~ u~ WEIGHTED<=4 @3 
INFO: Processing color information for process: u~ d~ > w+ u~ u~ @3 
INFO: Combined process c~ s~ > w+ c~ c~ WEIGHTED<=4 @3 with process u~ d~ > w+ u~ u~ WEIGHTED<=4 @3 
INFO: Generating Helas calls for process: d~ d~ > w+ u~ d~ WEIGHTED<=4 @3 
INFO: Processing color information for process: d~ d~ > w+ u~ d~ @3 
INFO: Combined process s~ s~ > w+ c~ s~ WEIGHTED<=4 @3 with process d~ d~ > w+ u~ d~ WEIGHTED<=4 @3 
INFO: Generating Helas calls for process: u c > w+ u s WEIGHTED<=4 @3 
INFO: Processing color information for process: u c > w+ u s @3 
INFO: Generating Helas calls for process: u c > w+ c d WEIGHTED<=4 @3 
INFO: Processing color information for process: u c > w+ c d @3 
INFO: Combined process u s > w+ s d WEIGHTED<=4 @3 with process u c > w+ c d WEIGHTED<=4 @3 
INFO: Generating Helas calls for process: u u~ > w+ s c~ WEIGHTED<=4 @3 
INFO: Processing color information for process: u u~ > w+ s c~ @3 
INFO: Generating Helas calls for process: u c~ > w+ d c~ WEIGHTED<=4 @3 
INFO: Processing color information for process: u c~ > w+ d c~ @3 
INFO: Generating Helas calls for process: u d~ > w+ c c~ WEIGHTED<=4 @3 
INFO: Processing color information for process: u d~ > w+ c c~ @3 
INFO: Combined process u d~ > w+ s s~ WEIGHTED<=4 @3 with process u d~ > w+ c c~ WEIGHTED<=4 @3 
INFO: Generating Helas calls for process: u s~ > w+ u c~ WEIGHTED<=4 @3 
INFO: Processing color information for process: u s~ > w+ u c~ @3 
INFO: Combined process u s~ > w+ d s~ WEIGHTED<=4 @3 with process u c~ > w+ d c~ WEIGHTED<=4 @3 
INFO: Combined process c d > w+ d s WEIGHTED<=4 @3 with process u c > w+ c d WEIGHTED<=4 @3 
INFO: Combined process c u~ > w+ s u~ WEIGHTED<=4 @3 with process u c~ > w+ d c~ WEIGHTED<=4 @3 
INFO: Combined process c c~ > w+ d u~ WEIGHTED<=4 @3 with process u u~ > w+ s c~ WEIGHTED<=4 @3 
INFO: Combined process c d~ > w+ c u~ WEIGHTED<=4 @3 with process u s~ > w+ u c~ WEIGHTED<=4 @3 
INFO: Combined process c d~ > w+ s d~ WEIGHTED<=4 @3 with process u c~ > w+ d c~ WEIGHTED<=4 @3 
INFO: Combined process c s~ > w+ u u~ WEIGHTED<=4 @3 with process u d~ > w+ c c~ WEIGHTED<=4 @3 
INFO: Combined process c s~ > w+ d d~ WEIGHTED<=4 @3 with process u d~ > w+ c c~ WEIGHTED<=4 @3 
INFO: Combined process d d~ > w+ s c~ WEIGHTED<=4 @3 with process u u~ > w+ s c~ WEIGHTED<=4 @3 
INFO: Combined process d s~ > w+ d c~ WEIGHTED<=4 @3 with process u s~ > w+ u c~ WEIGHTED<=4 @3 
INFO: Combined process s d~ > w+ s u~ WEIGHTED<=4 @3 with process u s~ > w+ u c~ WEIGHTED<=4 @3 
INFO: Combined process s s~ > w+ d u~ WEIGHTED<=4 @3 with process u u~ > w+ s c~ WEIGHTED<=4 @3 
INFO: Generating Helas calls for process: u~ s~ > w+ u~ c~ WEIGHTED<=4 @3 
INFO: Processing color information for process: u~ s~ > w+ u~ c~ @3 
INFO: Combined process c~ d~ > w+ c~ u~ WEIGHTED<=4 @3 with process u~ s~ > w+ u~ c~ WEIGHTED<=4 @3 
INFO: Generating Helas calls for process: d~ s~ > w+ u~ s~ WEIGHTED<=4 @3 
INFO: Processing color information for process: d~ s~ > w+ u~ s~ @3 
INFO: Combined process d~ s~ > w+ d~ c~ WEIGHTED<=4 @3 with process u~ s~ > w+ u~ c~ WEIGHTED<=4 @3 
INFO: Generating Helas calls for process: g u > w+ d WEIGHTED<=3 @2 
INFO: Processing color information for process: g u > w+ d @2 
INFO: Combined process g c > w+ s WEIGHTED<=3 @2 with process g u > w+ d WEIGHTED<=3 @2 
INFO: Generating Helas calls for process: g d~ > w+ u~ WEIGHTED<=3 @2 
INFO: Processing color information for process: g d~ > w+ u~ @2 
INFO: Combined process g s~ > w+ c~ WEIGHTED<=3 @2 with process g d~ > w+ u~ WEIGHTED<=3 @2 
INFO: Generating Helas calls for process: u d~ > w+ g WEIGHTED<=3 @2 
INFO: Processing color information for process: u d~ > w+ g @2 
INFO: Combined process c s~ > w+ g WEIGHTED<=3 @2 with process u d~ > w+ g WEIGHTED<=3 @2 
INFO: Generating Helas calls for process: u d~ > w+ WEIGHTED<=2 @1 
INFO: Processing color information for process: u d~ > w+ @1 
INFO: Combined process c s~ > w+ WEIGHTED<=2 @1 with process u d~ > w+ WEIGHTED<=2 @1 
INFO: Creating files in directory P5_gg_wpggqq 
INFO: Computing Color-Flow optimization [1776 term] 
INFO: Color-Flow passed to 367 term in 7s. Introduce 445 contraction 
INFO: Generating Feynman diagrams for Process: g g > w+ g g d u~ WEIGHTED<=6 @5 
INFO: Finding symmetric diagrams for subprocess group gg_wpggqq 
INFO: Creating files in directory P5_gq_wpgggq 
INFO: Computing Color-Flow optimization [1776 term]
[truncated: 357,041 more chars]
