# Supplementary material for: Speeding up MadGraph5_aMC@NLO
Source: Eur Phys J C Part Fields. 2021 May 20;81(5):435. doi: 10.1140/epjc/s10052-021-09204-7 (PMC8136271; doi:10.1140/epjc/s10052-021-09204-7)
Supplement: Supplementary file 1 — Supplementary material 1 (tgz 427 KB) [file 10052_2021_9204_MOESM1_ESM.tgz › tables/cmd_full_sd1]

#set max_t_for_channel 3
#set gauge Feynman
generate mu+ e- > h h h vm~ ve
output 
launch
set lep 14000
set wt 0.0
set wh 0.0
set ww 0.0
set wz 0.0
set sde_strategy 1
#set hard_survey 1
set pt_min_pdg {12:1,14:1,25:1}
#set nevents 100k

generate 1 -2 > w+{0} w-{0} 1 -2 QCD=0, w+ > 2 -1, w- > 15 -16
output
launch
set mmjj 100
#set bwcutoff  8
set etaj 6.5
set cut_decays False
set nevents 10k
#set hard_survey True
set fixed_scale 100
set sde_strategy 1

import model sm-full
generate mu+ mu- > t t~ mu+ mu- / h $ z
output 
launch
set no_parton_cut
set ptl 0.01
set mmll 200
set me 0.105
set lep 13k
#set tmin_for_channel -0.5
set sde_strategy 1

import model sm
generate  p p > w+ w+ j j QCD=0
#generate e+ e- > mu+ mu- 
output
launch
set sde_strategy 1
#set hard_survey 0
#set iseed 2
#set single_diagram_enhancement_strategy 1
#launch

import model sm
generate 1 -2 > w+{T} w-{T} 1 -2 QCD=0, w+ > 2 -1, w- > 15 -16
output
launch
set mmjj 100
set bwcutoff  8
set etaj 6.5
set cut_decays False
set nevents 10k
set sde_strategy 1

generate p p > t t~
add process p p > t t~ j
add process p p > t t~ j j
#add process p p > t t~ j j j 
output
launch
set sde_strategy 1

generate p p > w+ w- j j $ z h QCD=0, w+ > l+ vl, w- > l- vl~
output
launch
set mmjj 500
#set lhc 100set complex_mass_scheme True
set sde_strategy 1

generate p p > w+ w- j j $ z h QCD=0, w+ > l+ vl, w- > l- vl~
output
launch
set mmjj 500
set lhc 100
generate p p > w+
add process p p > w+ j
add process p p > w+ j j
add process p p > w+ j j j
add process p p > w+ 4j 
output
launch
set sde_strategy 1

import model sm
generate mu+ mu- > w+ w- mu+ mu- $ z h
output 
launch
set no_parton_cut
set ptl 0.01
set mmll 200
set me 0.105
set lep 4k
set width all 0 
set sde_strategy 1

generate 1 -2 > w+{0} w-{0} 1 -2 $ h QCD=0
output PROC_TEST
launch
set mmjj 100
set bwcutoff  15
set etaj 6.5
set cut_decays False
set nevents 10k
#set hard_survey True
set WZ 0
set wh 0
set sde_strategy 1

import model sm
generate p p > w+ Z
output
launch
set dynamical_scale_choice 3
set sde_strategy 1

generate p p > t t~ h
output
launch
set dynamical_scale_choice 3
set sde_strategy 1

generate p p > t t~ h j
output
launch
set sde_strategy 1
set dynamical_scale_choice 3

generate p p > w+ w- j j
output
launch
set dynamical_scale_choice 
set sde_strategy 1

generate p p > t t~ Z
output
launch
set dynamical_scale_choice 3
set sde_strategy 1

generate p p > 4j
output
launch
set dynamical_scale_choice 3
set sde_strategy 1

generate p p > t t~ j j j
output
launch
set dynamical_scale_choice 3
set sde_strategy 1
