# Supplementary material for: Speeding up MadGraph5_aMC@NLO
Source: Eur Phys J C Part Fields. 2021 May 20;81(5):435. doi: 10.1140/epjc/s10052-021-09204-7 (PMC8136271; doi:10.1140/epjc/s10052-021-09204-7)
Supplement: Supplementary file 1 — Supplementary material 1 (tgz 427 KB) [file 10052_2021_9204_MOESM1_ESM.tgz › tables/read_all.py]

input = "../2.7.3/cmd_fake.log"
targetev = 10000

steps = []
t_ordering = [0]#,1,2,-1,-2]
tags = ['default', 'no_hel', 'SDE1_tmin', 'SDE2_tmin', 'SDE1_notmin', 'SDE2_notmin']
tags = ['SDE1_tmin', 'SDE2_tmin', 'SDE1_notmin', 'SDE2_notmin']
tags = [['SDE1_%s' %((i+1)/10.) , 'SDE2_%s' % ((i+1)/10.)] for i in range(10)]
tags = sum([['SDE1_%s' %((i+1)/10.) , 'SDE2_%s' % ((i+1)/10.)] for i in range(10)],[])
for t in t_ordering:
    for my_tag in tags: 
        steps.append((str(t), my_tag))
steps = ['hhh', 'wlwl->', 'mumutt','w+w+', 'wTwT->','tt~0-2j','VBF(13)','VBF(100)','W+0-4j','mumuww','wLwL']
#steps = ['wwjj','tt02j','w04j','4j','WZ','tt~Z','tt~h','tt~hj']
#steps = ['hhh', 'wlwl->', 'mumutt','w+w+', 'wTwT->','VBF(13)','VBF(100)','mumuww','wLwL']
steps += ['wz','tth','tthj','wwjj','ttz', '4j', 'tt3j']


def read_all(input, steps=steps):

    survey = []
    refine1 = []
    refine2 = []
    cross = []
    event = []
    SDE = []
    step = "survey"
    last_line = ''
    for line in open(input):
        if line == last_line:
            continue
        last_line = line
        if 'SDE' in line:
            SDE.append( line.strip().split()[-2])
        if 'Idle: 0,  Running: 0,' in line:
            if 'Completed: 0' in line:
                time = '0'
            else:
                time = line.split('[')[1].split(']')[0]
            if step == "survey":
                survey.append(time)
                step = 'refine1'
            elif step == "refine1":
                refine1.append(time)
                step = "refine2"
            elif step == "refine2":
                refine2.append(time)
                step = "cross"
            else:
                print(line)
                raise Exception
        elif ' Cross-section :' in line:
            result = line.split(':')[1].split('+-')[0]
            error = line.split(':')[1].split('+-')[1]
            cross.append((result,error))
            if step == 'refine2':
                refine2.append('0s')
            step = "event"
        elif "Nb of events :" in line and step =="event":
            event.append(int(line.split(":")[1]))
            step = "survey"
        
    out =[]
    if not SDE:
        SDE = [1] * len(steps)
    for tag, s, r1, r2, c, e, sde in zip( steps, survey, refine1, refine2, cross, event, SDE):
        out.append("%s\t%s\t%s\t%s\t%s\t%s\t%s" % (s, r1, r2, sde, c, e, tag))
    return '\n'.join(out)

if __name__ == "__main__":
    print(read_all(input, steps))


        
#table = """
#0 & %(0_SDE1_tmin)s &  %(0_SDE1_notmin)s &  \color{green}{%(0_SDE2_tmin)s} &  %(0_SDE2_notmin)s \\\\
#1 &%(1_SDE1_tmin)s &  %(1_SDE1_notmin)s &  %(1_SDE2_tmin)s &  %(1_SDE2_notmin)s \\\\
#2 &%(2_SDE1_tmin)s &  \color{red}{%(2_SDE1_notmin)s} &  %(2_SDE2_tmin)s &  %(2_SDE2_notmin)s \\\\
#-1 &%(-1_SDE1_tmin)s &  %(-1_SDE1_notmin)s &  %(-1_SDE2_tmin)s &  %(-1_SDE2_notmin)s \\\\
#-2 &%(-2_SDE1_tmin)s &  %(-2_SDE1_notmin)s &  %(-2_SDE2_tmin)s &  %(-2_SDE2_notmin)s \\\\
#"""

#def get_time(t):
#    h, m, s = 0 ,0, 0
#    if "h" in t:
#        h,t = t.split('h')
#    if "m" in t:
#        m,t = t.split('m')
#    if "s" in t:
#        s, t = t.split('s')
#    if t.strip():
#        print(t)
#
#    return 3600*int(h)+ 60*int(m)+int(float(s))

#import datetime
#table_dict = {}
#for tag, s, r1, r2, c, e in zip( steps, survey, refine1, refine2, cross, event):
#    key = '_'.join(tag)
#    time = get_time(s) + get_time(r1) + get_time(r2)
#    if e != targetev and e !=0:
#        time *= targetev / e
#        time = int(time)
#    table_dict[key] = str(datetime.timedelta(seconds=time) )
#    print key
#print table % table_dict 

    
